# Supplementary material for: Synthesis, characterization and C–H amination reactivity of nickel iminyl complexes
Source: Chem Sci. 2019 Dec 11;11(5):1260–8. doi: 10.1039/c9sc04879k (PMC8147896; doi:10.1039/c9sc04879k)
Supplement: SC-011-C9SC04879K-s002 [file SC-011-C9SC04879K-s002.cif]

# Electronic Supplementary Material (ESI) for Chemical Science.
# This journal is © The Royal Society of Chemistry 2020

####################################################################### 
# 
# This file contains crystal structure data downloaded from the 
# Cambridge Structural Database (CSD) hosted by the Cambridge 
# Crystallographic Data Centre (CCDC).
# 
# Full information about CCDC data access policies and citation 
# guidelines are available at http://www.ccdc.cam.ac.uk/access/V1 
# 
# Audit and citation data items may have been added by the CCDC. 
# Please retain this information to preserve the provenance of 
# this file and to allow appropriate attribution of the data. 
# 
#######################################################################

data_LNiClPy2
_database_code_depnum_ccdc_archive 'CCDC 1953729'
loop_
_audit_author_name
_audit_author_address
'Shao-Liang Zheng'
;Harvard Univerisity
United States of America
;
_audit_update_record             
;
2019-09-16 deposited with the CCDC.	2019-12-09 downloaded from the CCDC.
;

_audit_creation_method           SHELXL-2014/7
_shelx_SHELXL_version_number     2014/7
_chemical_name_systematic        ?
_chemical_name_common            ?
_chemical_melting_point          ?
_chemical_formula_moiety         ?
_chemical_formula_sum            'C45 H44 Cl F5 N4 Ni'
_chemical_formula_weight         830.00

loop_
_atom_type_symbol
_atom_type_description
_atom_type_scat_dispersion_real
_atom_type_scat_dispersion_imag
_atom_type_scat_source
C C 0.0181 0.0091 'International Tables Vol C Tables 4.2.6.8 and 6.1.1.4'
H H 0.0000 0.0000 'International Tables Vol C Tables 4.2.6.8 and 6.1.1.4'
Cl Cl 0.3639 0.7018 'International Tables Vol C Tables 4.2.6.8 and 6.1.1.4'
F F 0.0727 0.0534 'International Tables Vol C Tables 4.2.6.8 and 6.1.1.4'
N N 0.0311 0.0180 'International Tables Vol C Tables 4.2.6.8 and 6.1.1.4'
Ni Ni -3.0029 0.5091 'International Tables Vol C Tables 4.2.6.8 and 6.1.1.4'

_space_group_crystal_system      monoclinic
_space_group_IT_number           14
_space_group_name_H-M_alt        'P 21/c'
_space_group_name_Hall           '-P 2ybc'

_shelx_space_group_comment       
;
The symmetry employed for this shelxl refinement is uniquely defined
by the following loop, which should always be used as a source of
symmetry information in preference to the above space-group names.
They are only intended as comments.
;

loop_
_space_group_symop_operation_xyz
'x, y, z'
'-x, y+1/2, -z+1/2'
'-x, -y, -z'
'x, -y-1/2, z-1/2'

_cell_length_a                   19.2423(8)
_cell_length_b                   10.9261(5)
_cell_length_c                   21.5899(10)
_cell_angle_alpha                90
_cell_angle_beta                 106.046(2)
_cell_angle_gamma                90
_cell_volume                     4362.3(3)
_cell_formula_units_Z            4
_cell_measurement_temperature    100(2)
_cell_measurement_reflns_used    9954
_cell_measurement_theta_min      4.27
_cell_measurement_theta_max      66.76

_exptl_crystal_description       plate
_exptl_crystal_colour            pink
_exptl_crystal_density_meas      ?
_exptl_crystal_density_method    ?
_exptl_crystal_density_diffrn    1.264
_exptl_crystal_F_000             1728
_exptl_transmission_factor_min   ?
_exptl_transmission_factor_max   ?
_exptl_crystal_size_max          0.260
_exptl_crystal_size_mid          0.150
_exptl_crystal_size_min          0.110
_exptl_absorpt_coefficient_mu    1.674
_shelx_estimated_absorpt_T_min   0.670
_shelx_estimated_absorpt_T_max   0.837
_exptl_absorpt_correction_type   multi-scan
_exptl_absorpt_correction_T_min  0.5601
_exptl_absorpt_correction_T_max  0.7528
_exptl_absorpt_process_details   SADBAS
_exptl_absorpt_special_details   ?
_diffrn_ambient_temperature      100(2)
_diffrn_radiation_wavelength     1.54178
_diffrn_radiation_type           CuK\a
_diffrn_source                   'I/mS microfocus tube'
_diffrn_measurement_device_type  
;
Bruker D8 goniometer with CMOS area detector
;
_diffrn_measurement_method       'omega and phi scans'
_diffrn_detector_area_resol_mean ?
_diffrn_reflns_number            57252
_diffrn_reflns_av_unetI/netI     0.0493
_diffrn_reflns_av_R_equivalents  0.0843
_diffrn_reflns_limit_h_min       -22
_diffrn_reflns_limit_h_max       22
_diffrn_reflns_limit_k_min       -12
_diffrn_reflns_limit_k_max       11
_diffrn_reflns_limit_l_min       -25
_diffrn_reflns_limit_l_max       25
_diffrn_reflns_theta_min         2.389
_diffrn_reflns_theta_max         66.813
_diffrn_reflns_theta_full        66.813
_diffrn_measured_fraction_theta_max 0.994
_diffrn_measured_fraction_theta_full 0.994
_diffrn_reflns_Laue_measured_fraction_max 0.994
_diffrn_reflns_Laue_measured_fraction_full 0.994
_diffrn_reflns_point_group_measured_fraction_max 0.994
_diffrn_reflns_point_group_measured_fraction_full 0.994
_reflns_number_total             7681
_reflns_number_gt                6417
_reflns_threshold_expression     'I > 2\s(I)'
_reflns_Friedel_coverage         0.000
_reflns_Friedel_fraction_max     .
_reflns_Friedel_fraction_full    .

_reflns_special_details          
;
 Reflections were merged by SHELXL according to the crystal
 class for the calculation of statistics and refinement.
 
 Structure factors included contributions from the .fab file.
 
 _reflns_Friedel_fraction is defined as the number of unique
 Friedel pairs measured divided by the number that would be
 possible theoretically, ignoring centric projections and
 systematic absences.
;
_computing_data_collection       'APEX3 v2016.1.0 (Bruker-AXS, 2016)'
_computing_cell_refinement       'SAINT 8.35A (Bruker-AXS, 2015)'
_computing_data_reduction        'SAINT 8.35A (Bruker-AXS, 2015)'
_computing_structure_solution    'SHELXT-2014 (Sheldrick, 2015)'
_computing_structure_refinement  'SHELXL-2014/7 (Sheldrick, 2014)'
_computing_molecular_graphics    'Bruker SHELXTL (Sheldrick, 2015)'
_computing_publication_material  'Bruker SHELXTL (Sheldrick, 2015)'
_refine_special_details          
; 
 Refinement of F^2^ against ALL reflections.  The weighted R-factor wR and 
 goodness of fit S are based on F^2^, conventional R-factors R are based 
 on F, with F set to zero for negative F^2^. The threshold expression of 
 F^2^ > 2sigma(F^2^) is used only for calculating R-factors(gt) etc. and is 
 not relevant to the choice of reflections for refinement.  R-factors based 
 on F^2^ are statistically about twice as large as those based on F, and R- 
 factors based on ALL data will be even larger. All non H-atoms were located in difference-Fourier maps, and then refined anisotropically. The disorder solvent could not be located in the Fourier map and have been squeezed out by using solvent mask from Olex2.
;
_refine_ls_structure_factor_coef Fsqd
_refine_ls_matrix_type           full
_refine_ls_weighting_scheme      calc
_refine_ls_weighting_details     
'w=1/[\s^2^(Fo^2^)+(0.0741P)^2^+1.3876P] where P=(Fo^2^+2Fc^2^)/3'
_atom_sites_solution_primary     direct
_atom_sites_solution_secondary   difmap
_atom_sites_solution_hydrogens   geom
_refine_ls_hydrogen_treatment    constr
_refine_ls_extinction_method     none
_refine_ls_extinction_coef       .
_refine_ls_number_reflns         7681
_refine_ls_number_parameters     505
_refine_ls_number_restraints     0
_refine_ls_R_factor_all          0.0526
_refine_ls_R_factor_gt           0.0443
_refine_ls_wR_factor_ref         0.1273
_refine_ls_wR_factor_gt          0.1209
_refine_ls_goodness_of_fit_ref   1.031
_refine_ls_restrained_S_all      1.031
_refine_ls_shift/su_max          0.001
_refine_ls_shift/su_mean         0.000

loop_
_atom_site_label
_atom_site_type_symbol
_atom_site_fract_x
_atom_site_fract_y
_atom_site_fract_z
_atom_site_U_iso_or_equiv
_atom_site_adp_type
_atom_site_occupancy
_atom_site_site_symmetry_order
_atom_site_calc_flag
_atom_site_refinement_flags_posn
_atom_site_refinement_flags_adp
_atom_site_refinement_flags_occupancy
_atom_site_disorder_assembly
_atom_site_disorder_group
Ni1 Ni 0.20743(2) 0.39078(3) 0.68783(2) 0.02164(12) Uani 1 1 d . . . . .
Cl1 Cl 0.08222(3) 0.38187(4) 0.66082(2) 0.02546(13) Uani 1 1 d . . . . .
N2 N 0.28339(9) 0.28008(15) 0.74510(8) 0.0203(3) Uani 1 1 d . . . . .
N1 N 0.27662(9) 0.51083(15) 0.66333(8) 0.0217(4) Uani 1 1 d . . . . .
F5 F 0.46140(9) 0.27295(18) 0.64808(9) 0.0636(5) Uani 1 1 d . . . . .
F3 F 0.68945(8) 0.38434(17) 0.78029(10) 0.0725(6) Uani 1 1 d . . . . .
N4 N 0.20795(9) 0.27786(15) 0.60347(8) 0.0244(4) Uani 1 1 d . . . . .
N3 N 0.20979(9) 0.50393(15) 0.77232(8) 0.0240(4) Uani 1 1 d . . . . .
F1 F 0.48022(9) 0.51918(19) 0.82917(10) 0.0767(6) Uani 1 1 d . . . . .
F4 F 0.60696(11) 0.2662(2) 0.67505(11) 0.0892(7) Uani 1 1 d . . . . .
F2 F 0.62603(10) 0.5102(2) 0.85657(13) 0.0958(8) Uani 1 1 d . . . . .
C6 C 0.35704(11) 0.30079(18) 0.75204(10) 0.0228(4) Uani 1 1 d . . . . .
C21 C 0.19355(11) 0.66714(17) 0.59328(9) 0.0206(4) Uani 1 1 d . . . . .
C5 C 0.26644(11) 0.61257(17) 0.62668(10) 0.0228(4) Uani 1 1 d . . . . .
C2 C 0.35138(11) 0.49162(18) 0.68456(10) 0.0235(4) Uani 1 1 d . . . . .
C25 C 0.12944(12) 0.83652(19) 0.51867(10) 0.0267(5) Uani 1 1 d . . . . .
H25 H 0.1371 0.9095 0.4933 0.032 Uiso 1 1 calc R U . . .
C1 C 0.38578(11) 0.39649(18) 0.72398(10) 0.0245(4) Uani 1 1 d . . . . .
C9 C 0.27939(11) 0.18128(18) 0.78125(10) 0.0215(4) Uani 1 1 d . . . . .
C29 C 0.07266(11) 0.63013(18) 0.51174(10) 0.0238(4) Uani 1 1 d . . . . .
H29 H 0.0426 0.5681 0.4821 0.029 Uiso 1 1 calc R U . . .
C7 C 0.39834(11) 0.21072(19) 0.79409(11) 0.0276(5) Uani 1 1 d . . . . .
H7 H 0.4495 0.2034 0.8070 0.033 Uiso 1 1 calc R U . . .
C24 C 0.20299(11) 0.78080(19) 0.55391(10) 0.0262(5) Uani 1 1 d . . . . .
H24A H 0.2325 0.8427 0.5832 0.031 Uiso 1 1 calc R U . . .
H24B H 0.2290 0.7573 0.5221 0.031 Uiso 1 1 calc R U . . .
C23 C 0.14631(11) 0.57421(18) 0.54595(10) 0.0230(4) Uani 1 1 d . . . . .
H23A H 0.1714 0.5495 0.5136 0.028 Uiso 1 1 calc R U . . .
H23B H 0.1392 0.5001 0.5698 0.028 Uiso 1 1 calc R U . . .
C30 C 0.08342(12) 0.74174(19) 0.47297(10) 0.0265(5) Uani 1 1 d . . . . .
H30A H 0.0359 0.7776 0.4504 0.032 Uiso 1 1 calc R U . . .
H30B H 0.1079 0.7172 0.4402 0.032 Uiso 1 1 calc R U . . .
C31 C 0.21072(11) 0.12642(18) 0.79004(10) 0.0231(4) Uani 1 1 d . . . . .
C34 C 0.17044(11) 0.22218(19) 0.81981(11) 0.0262(5) Uani 1 1 d . . . . .
H34A H 0.2025 0.2510 0.8614 0.031 Uiso 1 1 calc R U . . .
H34B H 0.1575 0.2935 0.7906 0.031 Uiso 1 1 calc R U . . .
C27 C 0.07952(11) 0.76450(18) 0.60755(10) 0.0246(4) Uani 1 1 d . . . . .
H27 H 0.0540 0.7900 0.6400 0.030 Uiso 1 1 calc R U . . .
C26 C 0.09042(12) 0.87609(18) 0.56841(11) 0.0277(5) Uani 1 1 d . . . . .
H26A H 0.1195 0.9386 0.5975 0.033 Uiso 1 1 calc R U . . .
H26B H 0.0430 0.9125 0.5462 0.033 Uiso 1 1 calc R U . . .
C8 C 0.35017(11) 0.1366(2) 0.81235(11) 0.0276(5) Uani 1 1 d . . . . .
H8 H 0.3617 0.0682 0.8405 0.033 Uiso 1 1 calc R U . . .
C22 C 0.15310(11) 0.70813(18) 0.64235(10) 0.0232(4) Uani 1 1 d . . . . .
H22A H 0.1457 0.6368 0.6681 0.028 Uiso 1 1 calc R U . . .
H22B H 0.1826 0.7691 0.6722 0.028 Uiso 1 1 calc R U . . .
C4 C 0.33410(12) 0.6604(2) 0.62355(11) 0.0294(5) Uani 1 1 d . . . . .
H4 H 0.3412 0.7316 0.6008 0.035 Uiso 1 1 calc R U . . .
C11 C 0.46673(12) 0.39512(19) 0.73845(12) 0.0287(5) Uani 1 1 d . . . . .
C3 C 0.38678(12) 0.5858(2) 0.65908(11) 0.0298(5) Uani 1 1 d . . . . .
H3 H 0.4374 0.5948 0.6656 0.036 Uiso 1 1 calc R U . . .
C28 C 0.03427(11) 0.66816(18) 0.56238(10) 0.0247(4) Uani 1 1 d . . . . .
H28A H -0.0140 0.7022 0.5407 0.030 Uiso 1 1 calc R U . . .
H28B H 0.0275 0.5957 0.5876 0.030 Uiso 1 1 calc R U . . .
C35 C 0.10153(12) 0.1660(2) 0.83068(12) 0.0319(5) Uani 1 1 d . . . . .
H35 H 0.0760 0.2295 0.8496 0.038 Uiso 1 1 calc R U . . .
C32 C 0.22882(12) 0.0161(2) 0.83689(11) 0.0298(5) Uani 1 1 d . . . . .
H32A H 0.2544 -0.0473 0.8189 0.036 Uiso 1 1 calc R U . . .
H32B H 0.2612 0.0431 0.8787 0.036 Uiso 1 1 calc R U . . .
C41 C 0.15113(12) 0.5361(2) 0.78985(11) 0.0294(5) Uani 1 1 d . . . . .
H41 H 0.1051 0.5122 0.7632 0.035 Uiso 1 1 calc R U . . .
C37 C 0.15980(13) -0.0383(2) 0.84745(12) 0.0351(5) Uani 1 1 d . . . . .
H37 H 0.1729 -0.1093 0.8777 0.042 Uiso 1 1 calc R U . . .
C45 C 0.27402(13) 0.5393(2) 0.81022(11) 0.0333(5) Uani 1 1 d . . . . .
H45 H 0.3164 0.5184 0.7981 0.040 Uiso 1 1 calc R U . . .
C46 C 0.14860(12) 0.23524(19) 0.56099(11) 0.0309(5) Uani 1 1 d . . . . .
H46 H 0.1029 0.2516 0.5681 0.037 Uiso 1 1 calc R U . . .
C42 C 0.15414(14) 0.6027(2) 0.84510(12) 0.0363(6) Uani 1 1 d . . . . .
H42 H 0.1110 0.6244 0.8558 0.044 Uiso 1 1 calc R U . . .
C33 C 0.16004(12) 0.0808(2) 0.72597(11) 0.0282(5) Uani 1 1 d . . . . .
H33A H 0.1851 0.0178 0.7071 0.034 Uiso 1 1 calc R U . . .
H33B H 0.1473 0.1497 0.6952 0.034 Uiso 1 1 calc R U . . .
C36 C 0.12109(14) 0.0583(2) 0.87704(12) 0.0365(5) Uani 1 1 d . . . . .
H36A H 0.0768 0.0231 0.8846 0.044 Uiso 1 1 calc R U . . .
H36B H 0.1531 0.0861 0.9189 0.044 Uiso 1 1 calc R U . . .
C39 C 0.09063(13) 0.0260(2) 0.73694(12) 0.0345(5) Uani 1 1 d . . . . .
H39 H 0.0580 -0.0022 0.6948 0.041 Uiso 1 1 calc R U . . .
C43 C 0.22023(14) 0.6366(2) 0.88409(11) 0.0366(6) Uani 1 1 d . . . . .
H43 H 0.2238 0.6811 0.9227 0.044 Uiso 1 1 calc R U . . .
C44 C 0.28135(14) 0.6054(2) 0.86659(12) 0.0381(6) Uani 1 1 d . . . . .
H44 H 0.3278 0.6287 0.8926 0.046 Uiso 1 1 calc R U . . .
C48 C 0.21591(13) 0.1444(2) 0.49552(11) 0.0332(5) Uani 1 1 d . . . . .
H48 H 0.2183 0.0991 0.4586 0.040 Uiso 1 1 calc R U . . .
C16 C 0.50131(13) 0.3322(2) 0.69998(13) 0.0391(6) Uani 1 1 d . . . . .
C38 C 0.11010(13) -0.0827(2) 0.78330(13) 0.0377(6) Uani 1 1 d . . . . .
H38A H 0.0656 -0.1186 0.7902 0.045 Uiso 1 1 calc R U . . .
H38B H 0.1348 -0.1465 0.7647 0.045 Uiso 1 1 calc R U . . .
C40 C 0.05176(12) 0.1238(2) 0.76629(13) 0.0353(6) Uani 1 1 d . . . . .
H40A H 0.0387 0.1944 0.7366 0.042 Uiso 1 1 calc R U . . .
H40B H 0.0067 0.0894 0.7728 0.042 Uiso 1 1 calc R U . . .
C47 C 0.15052(13) 0.1687(2) 0.50734(12) 0.0369(6) Uani 1 1 d . . . . .
H47 H 0.1069 0.1396 0.4786 0.044 Uiso 1 1 calc R U . . .
C12 C 0.51084(13) 0.4556(2) 0.79108(14) 0.0424(6) Uani 1 1 d . . . . .
C14 C 0.61733(13) 0.3879(3) 0.76658(16) 0.0499(8) Uani 1 1 d . . . . .
C50 C 0.27057(14) 0.2533(3) 0.59179(13) 0.0419(6) Uani 1 1 d . . . . .
H50 H 0.3135 0.2824 0.6215 0.050 Uiso 1 1 calc R U . . .
C49 C 0.27695(15) 0.1872(3) 0.53838(13) 0.0443(6) Uani 1 1 d . . . . .
H49 H 0.3231 0.1722 0.5320 0.053 Uiso 1 1 calc R U . . .
C13 C 0.58501(14) 0.4522(3) 0.80538(16) 0.0514(7) Uani 1 1 d . . . . .
C15 C 0.57542(14) 0.3277(3) 0.71378(16) 0.0497(7) Uani 1 1 d . . . . .

loop_
_atom_site_aniso_label
_atom_site_aniso_U_11
_atom_site_aniso_U_22
_atom_site_aniso_U_33
_atom_site_aniso_U_23
_atom_site_aniso_U_13
_atom_site_aniso_U_12
Ni1 0.0193(2) 0.0228(2) 0.0249(2) -0.00071(13) 0.00970(15) -0.00059(13)
Cl1 0.0208(3) 0.0288(3) 0.0287(3) 0.00267(18) 0.0101(2) 0.00259(18)
N2 0.0189(8) 0.0213(9) 0.0235(9) -0.0030(6) 0.0106(7) 0.0001(6)
N1 0.0220(9) 0.0208(9) 0.0243(9) -0.0016(6) 0.0101(7) -0.0009(6)
F5 0.0461(10) 0.0902(13) 0.0612(11) -0.0256(9) 0.0258(9) 0.0109(9)
F3 0.0166(7) 0.0885(14) 0.1127(16) 0.0610(11) 0.0182(9) 0.0085(7)
N4 0.0253(9) 0.0229(9) 0.0275(9) 0.0004(7) 0.0115(7) -0.0006(7)
N3 0.0285(10) 0.0212(9) 0.0254(9) 0.0003(7) 0.0125(8) 0.0008(7)
F1 0.0388(9) 0.0987(15) 0.0846(14) -0.0595(12) 0.0037(9) -0.0044(9)
F4 0.0547(12) 0.1251(18) 0.1073(17) 0.0088(13) 0.0551(12) 0.0381(12)
F2 0.0332(10) 0.1153(18) 0.1192(19) -0.0309(14) -0.0120(11) -0.0212(10)
C6 0.0199(10) 0.0229(10) 0.0285(11) -0.0028(8) 0.0116(8) 0.0003(8)
C21 0.0232(10) 0.0188(10) 0.0223(10) -0.0003(7) 0.0108(8) -0.0026(8)
C5 0.0253(11) 0.0217(11) 0.0243(11) -0.0027(7) 0.0119(9) -0.0014(8)
C2 0.0193(10) 0.0246(11) 0.0289(11) -0.0031(8) 0.0105(9) -0.0034(8)
C25 0.0330(12) 0.0213(11) 0.0278(11) 0.0044(8) 0.0120(9) -0.0010(9)
C1 0.0238(11) 0.0234(11) 0.0292(11) -0.0045(8) 0.0120(9) -0.0012(8)
C9 0.0231(10) 0.0209(10) 0.0237(10) -0.0046(7) 0.0117(8) 0.0010(8)
C29 0.0273(11) 0.0217(11) 0.0228(11) -0.0021(8) 0.0075(9) -0.0017(8)
C7 0.0203(11) 0.0283(12) 0.0351(12) 0.0004(9) 0.0094(9) 0.0038(8)
C24 0.0289(11) 0.0244(11) 0.0280(11) 0.0003(8) 0.0123(9) -0.0040(8)
C23 0.0264(11) 0.0211(10) 0.0242(11) -0.0030(8) 0.0113(9) -0.0016(8)
C30 0.0278(11) 0.0281(12) 0.0244(11) 0.0014(8) 0.0083(9) -0.0011(8)
C31 0.0258(11) 0.0201(10) 0.0276(11) 0.0007(8) 0.0143(9) 0.0004(8)
C34 0.0284(11) 0.0227(11) 0.0315(12) -0.0008(8) 0.0147(9) 0.0019(8)
C27 0.0280(11) 0.0240(11) 0.0247(11) -0.0003(8) 0.0120(9) 0.0022(8)
C26 0.0294(12) 0.0231(11) 0.0304(12) -0.0005(8) 0.0081(9) 0.0004(8)
C8 0.0264(11) 0.0255(11) 0.0323(12) 0.0036(8) 0.0102(9) 0.0022(8)
C22 0.0260(11) 0.0223(11) 0.0236(10) -0.0022(8) 0.0106(9) -0.0009(8)
C4 0.0264(11) 0.0261(12) 0.0387(13) 0.0036(9) 0.0138(10) -0.0041(9)
C11 0.0205(11) 0.0262(12) 0.0414(13) 0.0058(9) 0.0118(10) 0.0004(8)
C3 0.0205(11) 0.0323(12) 0.0389(13) 0.0011(9) 0.0122(9) -0.0029(9)
C28 0.0223(11) 0.0242(11) 0.0297(11) 0.0023(8) 0.0106(9) -0.0001(8)
C35 0.0346(12) 0.0279(12) 0.0428(14) 0.0038(9) 0.0269(11) 0.0036(9)
C32 0.0314(12) 0.0272(12) 0.0362(13) 0.0058(9) 0.0183(10) 0.0072(9)
C41 0.0322(12) 0.0278(12) 0.0309(12) 0.0012(8) 0.0129(10) 0.0081(9)
C37 0.0418(14) 0.0267(12) 0.0453(14) 0.0093(9) 0.0264(11) 0.0049(10)
C45 0.0318(12) 0.0375(13) 0.0342(13) -0.0078(9) 0.0151(10) -0.0047(10)
C46 0.0290(12) 0.0242(11) 0.0372(13) -0.0052(9) 0.0051(10) 0.0023(8)
C42 0.0460(15) 0.0353(13) 0.0326(13) -0.0015(9) 0.0192(11) 0.0116(10)
C33 0.0290(12) 0.0278(12) 0.0309(12) -0.0028(9) 0.0133(9) -0.0034(9)
C36 0.0401(14) 0.0343(13) 0.0445(14) 0.0087(10) 0.0276(12) 0.0055(10)
C39 0.0329(13) 0.0308(12) 0.0426(14) -0.0032(10) 0.0148(11) -0.0089(9)
C43 0.0560(16) 0.0304(12) 0.0289(12) -0.0039(9) 0.0208(12) 0.0033(11)
C44 0.0419(14) 0.0425(15) 0.0324(13) -0.0098(10) 0.0144(11) -0.0112(10)
C48 0.0512(15) 0.0249(11) 0.0252(12) -0.0014(8) 0.0134(11) 0.0026(10)
C16 0.0299(13) 0.0438(15) 0.0493(16) 0.0061(11) 0.0206(11) 0.0052(10)
C38 0.0371(13) 0.0262(12) 0.0583(16) -0.0013(10) 0.0276(12) -0.0044(10)
C40 0.0249(12) 0.0328(13) 0.0538(16) 0.0088(10) 0.0201(11) -0.0017(9)
C47 0.0383(14) 0.0286(13) 0.0369(14) -0.0092(9) -0.0011(11) 0.0044(10)
C12 0.0258(12) 0.0404(15) 0.0590(17) -0.0071(12) 0.0084(12) -0.0051(10)
C14 0.0206(12) 0.0498(17) 0.082(2) 0.0379(15) 0.0182(14) 0.0060(11)
C50 0.0300(13) 0.0594(17) 0.0388(14) -0.0202(11) 0.0138(11) -0.0054(11)
C49 0.0396(14) 0.0592(17) 0.0406(15) -0.0182(12) 0.0221(12) -0.0048(12)
C13 0.0258(13) 0.0508(17) 0.070(2) 0.0070(14) 0.0004(13) -0.0110(11)
C15 0.0326(14) 0.0583(18) 0.070(2) 0.0229(14) 0.0332(14) 0.0164(12)

_geom_special_details            
;
 All esds (except the esd in the dihedral angle between two l.s. planes)
 are estimated using the full covariance matrix.  The cell esds are taken
 into account individually in the estimation of esds in distances, angles
 and torsion angles; correlations between esds in cell parameters are only
 used when they are defined by crystal symmetry.  An approximate (isotropic)
 treatment of cell esds is used for estimating esds involving l.s. planes.
;

loop_
_geom_bond_atom_site_label_1
_geom_bond_atom_site_label_2
_geom_bond_distance
_geom_bond_site_symmetry_2
_geom_bond_publ_flag
Ni1 N2 2.0320(17) . ?
Ni1 N1 2.0401(16) . ?
Ni1 N3 2.1936(17) . ?
Ni1 N4 2.2022(17) . ?
Ni1 Cl1 2.3190(6) . ?
N2 C9 1.347(3) . ?
N2 C6 1.402(3) . ?
N1 C5 1.347(3) . ?
N1 C2 1.400(3) . ?
F5 C16 1.337(3) . ?
F3 C14 1.337(3) . ?
N4 C50 1.325(3) . ?
N4 C46 1.335(3) . ?
N3 C41 1.333(3) . ?
N3 C45 1.337(3) . ?
F1 C12 1.332(3) . ?
F4 C15 1.342(3) . ?
F2 C13 1.328(3) . ?
C6 C1 1.397(3) . ?
C6 C7 1.423(3) . ?
C21 C5 1.511(3) . ?
C21 C24 1.544(3) . ?
C21 C22 1.544(3) . ?
C21 C23 1.545(3) . ?
C5 C4 1.422(3) . ?
C2 C1 1.390(3) . ?
C2 C3 1.426(3) . ?
C25 C30 1.532(3) . ?
C25 C26 1.533(3) . ?
C25 C24 1.535(3) . ?
C25 H25 1.0000 . ?
C1 C11 1.502(3) . ?
C9 C8 1.428(3) . ?
C9 C31 1.510(3) . ?
C29 C30 1.525(3) . ?
C29 C23 1.533(3) . ?
C29 C28 1.536(3) . ?
C29 H29 1.0000 . ?
C7 C8 1.368(3) . ?
C7 H7 0.9500 . ?
C24 H24A 0.9900 . ?
C24 H24B 0.9900 . ?
C23 H23A 0.9900 . ?
C23 H23B 0.9900 . ?
C30 H30A 0.9900 . ?
C30 H30B 0.9900 . ?
C31 C33 1.539(3) . ?
C31 C34 1.544(3) . ?
C31 C32 1.550(3) . ?
C34 C35 1.537(3) . ?
C34 H34A 0.9900 . ?
C34 H34B 0.9900 . ?
C27 C26 1.531(3) . ?
C27 C28 1.532(3) . ?
C27 C22 1.536(3) . ?
C27 H27 1.0000 . ?
C26 H26A 0.9900 . ?
C26 H26B 0.9900 . ?
C8 H8 0.9500 . ?
C22 H22A 0.9900 . ?
C22 H22B 0.9900 . ?
C4 C3 1.361(3) . ?
C4 H4 0.9500 . ?
C11 C16 1.383(3) . ?
C11 C12 1.384(3) . ?
C3 H3 0.9500 . ?
C28 H28A 0.9900 . ?
C28 H28B 0.9900 . ?
C35 C36 1.523(3) . ?
C35 C40 1.525(4) . ?
C35 H35 1.0000 . ?
C32 C37 1.528(3) . ?
C32 H32A 0.9900 . ?
C32 H32B 0.9900 . ?
C41 C42 1.385(3) . ?
C41 H41 0.9500 . ?
C37 C38 1.528(4) . ?
C37 C36 1.530(3) . ?
C37 H37 1.0000 . ?
C45 C44 1.388(3) . ?
C45 H45 0.9500 . ?
C46 C47 1.377(3) . ?
C46 H46 0.9500 . ?
C42 C43 1.368(4) . ?
C42 H42 0.9500 . ?
C33 C39 1.540(3) . ?
C33 H33A 0.9900 . ?
C33 H33B 0.9900 . ?
C36 H36A 0.9900 . ?
C36 H36B 0.9900 . ?
C39 C38 1.531(3) . ?
C39 C40 1.538(3) . ?
C39 H39 1.0000 . ?
C43 C44 1.374(3) . ?
C43 H43 0.9500 . ?
C44 H44 0.9500 . ?
C48 C49 1.362(4) . ?
C48 C47 1.377(3) . ?
C48 H48 0.9500 . ?
C16 C15 1.375(4) . ?
C38 H38A 0.9900 . ?
C38 H38B 0.9900 . ?
C40 H40A 0.9900 . ?
C40 H40B 0.9900 . ?
C47 H47 0.9500 . ?
C12 C13 1.375(4) . ?
C14 C13 1.367(4) . ?
C14 C15 1.369(5) . ?
C50 C49 1.395(3) . ?
C50 H50 0.9500 . ?
C49 H49 0.9500 . ?

loop_
_geom_angle_atom_site_label_1
_geom_angle_atom_site_label_2
_geom_angle_atom_site_label_3
_geom_angle
_geom_angle_site_symmetry_1
_geom_angle_site_symmetry_3
_geom_angle_publ_flag
N2 Ni1 N1 97.43(7) . . ?
N2 Ni1 N3 89.05(6) . . ?
N1 Ni1 N3 89.33(6) . . ?
N2 Ni1 N4 90.16(6) . . ?
N1 Ni1 N4 89.62(6) . . ?
N3 Ni1 N4 178.59(7) . . ?
N2 Ni1 Cl1 130.59(5) . . ?
N1 Ni1 Cl1 131.98(5) . . ?
N3 Ni1 Cl1 90.81(5) . . ?
N4 Ni1 Cl1 90.60(5) . . ?
C9 N2 C6 106.59(16) . . ?
C9 N2 Ni1 133.09(13) . . ?
C6 N2 Ni1 120.32(13) . . ?
C5 N1 C2 106.59(16) . . ?
C5 N1 Ni1 133.12(14) . . ?
C2 N1 Ni1 120.26(13) . . ?
C50 N4 C46 116.66(19) . . ?
C50 N4 Ni1 118.89(15) . . ?
C46 N4 Ni1 124.39(15) . . ?
C41 N3 C45 117.52(19) . . ?
C41 N3 Ni1 124.06(15) . . ?
C45 N3 Ni1 118.37(14) . . ?
C1 C6 N2 125.76(19) . . ?
C1 C6 C7 125.17(19) . . ?
N2 C6 C7 109.05(17) . . ?
C5 C21 C24 110.20(16) . . ?
C5 C21 C22 111.37(16) . . ?
C24 C21 C22 107.62(16) . . ?
C5 C21 C23 110.79(16) . . ?
C24 C21 C23 107.56(16) . . ?
C22 C21 C23 109.17(16) . . ?
N1 C5 C4 110.19(19) . . ?
N1 C5 C21 124.82(18) . . ?
C4 C5 C21 124.98(18) . . ?
C1 C2 N1 125.81(18) . . ?
C1 C2 C3 125.36(19) . . ?
N1 C2 C3 108.83(18) . . ?
C30 C25 C26 109.52(17) . . ?
C30 C25 C24 109.92(17) . . ?
C26 C25 C24 109.13(17) . . ?
C30 C25 H25 109.4 . . ?
C26 C25 H25 109.4 . . ?
C24 C25 H25 109.4 . . ?
C2 C1 C6 130.29(19) . . ?
C2 C1 C11 115.21(18) . . ?
C6 C1 C11 114.49(18) . . ?
N2 C9 C8 110.28(18) . . ?
N2 C9 C31 125.68(18) . . ?
C8 C9 C31 124.02(19) . . ?
C30 C29 C23 109.61(17) . . ?
C30 C29 C28 109.83(16) . . ?
C23 C29 C28 109.11(16) . . ?
C30 C29 H29 109.4 . . ?
C23 C29 H29 109.4 . . ?
C28 C29 H29 109.4 . . ?
C8 C7 C6 106.83(19) . . ?
C8 C7 H7 126.6 . . ?
C6 C7 H7 126.6 . . ?
C25 C24 C21 111.05(16) . . ?
C25 C24 H24A 109.4 . . ?
C21 C24 H24A 109.4 . . ?
C25 C24 H24B 109.4 . . ?
C21 C24 H24B 109.4 . . ?
H24A C24 H24B 108.0 . . ?
C29 C23 C21 110.69(16) . . ?
C29 C23 H23A 109.5 . . ?
C21 C23 H23A 109.5 . . ?
C29 C23 H23B 109.5 . . ?
C21 C23 H23B 109.5 . . ?
H23A C23 H23B 108.1 . . ?
C29 C30 C25 109.20(17) . . ?
C29 C30 H30A 109.8 . . ?
C25 C30 H30A 109.8 . . ?
C29 C30 H30B 109.8 . . ?
C25 C30 H30B 109.8 . . ?
H30A C30 H30B 108.3 . . ?
C9 C31 C33 112.01(17) . . ?
C9 C31 C34 109.92(16) . . ?
C33 C31 C34 109.12(17) . . ?
C9 C31 C32 110.13(17) . . ?
C33 C31 C32 107.86(17) . . ?
C34 C31 C32 107.67(17) . . ?
C35 C34 C31 110.27(17) . . ?
C35 C34 H34A 109.6 . . ?
C31 C34 H34A 109.6 . . ?
C35 C34 H34B 109.6 . . ?
C31 C34 H34B 109.6 . . ?
H34A C34 H34B 108.1 . . ?
C26 C27 C28 109.65(17) . . ?
C26 C27 C22 109.94(17) . . ?
C28 C27 C22 108.70(16) . . ?
C26 C27 H27 109.5 . . ?
C28 C27 H27 109.5 . . ?
C22 C27 H27 109.5 . . ?
C27 C26 C25 109.30(16) . . ?
C27 C26 H26A 109.8 . . ?
C25 C26 H26A 109.8 . . ?
C27 C26 H26B 109.8 . . ?
C25 C26 H26B 109.8 . . ?
H26A C26 H26B 108.3 . . ?
C7 C8 C9 107.25(19) . . ?
C7 C8 H8 126.4 . . ?
C9 C8 H8 126.4 . . ?
C27 C22 C21 110.60(16) . . ?
C27 C22 H22A 109.5 . . ?
C21 C22 H22A 109.5 . . ?
C27 C22 H22B 109.5 . . ?
C21 C22 H22B 109.5 . . ?
H22A C22 H22B 108.1 . . ?
C3 C4 C5 107.58(19) . . ?
C3 C4 H4 126.2 . . ?
C5 C4 H4 126.2 . . ?
C16 C11 C12 116.3(2) . . ?
C16 C11 C1 121.6(2) . . ?
C12 C11 C1 122.1(2) . . ?
C4 C3 C2 106.81(19) . . ?
C4 C3 H3 126.6 . . ?
C2 C3 H3 126.6 . . ?
C27 C28 C29 109.77(16) . . ?
C27 C28 H28A 109.7 . . ?
C29 C28 H28A 109.7 . . ?
C27 C28 H28B 109.7 . . ?
C29 C28 H28B 109.7 . . ?
H28A C28 H28B 108.2 . . ?
C36 C35 C40 110.2(2) . . ?
C36 C35 C34 110.00(19) . . ?
C40 C35 C34 109.42(18) . . ?
C36 C35 H35 109.1 . . ?
C40 C35 H35 109.1 . . ?
C34 C35 H35 109.1 . . ?
C37 C32 C31 110.60(18) . . ?
C37 C32 H32A 109.5 . . ?
C31 C32 H32A 109.5 . . ?
C37 C32 H32B 109.5 . . ?
C31 C32 H32B 109.5 . . ?
H32A C32 H32B 108.1 . . ?
N3 C41 C42 123.1(2) . . ?
N3 C41 H41 118.5 . . ?
C42 C41 H41 118.5 . . ?
C38 C37 C32 109.88(19) . . ?
C38 C37 C36 110.0(2) . . ?
C32 C37 C36 109.73(19) . . ?
C38 C37 H37 109.1 . . ?
C32 C37 H37 109.1 . . ?
C36 C37 H37 109.1 . . ?
N3 C45 C44 122.7(2) . . ?
N3 C45 H45 118.7 . . ?
C44 C45 H45 118.7 . . ?
N4 C46 C47 123.0(2) . . ?
N4 C46 H46 118.5 . . ?
C47 C46 H46 118.5 . . ?
C43 C42 C41 118.9(2) . . ?
C43 C42 H42 120.6 . . ?
C41 C42 H42 120.6 . . ?
C31 C33 C39 110.41(18) . . ?
C31 C33 H33A 109.6 . . ?
C39 C33 H33A 109.6 . . ?
C31 C33 H33B 109.6 . . ?
C39 C33 H33B 109.6 . . ?
H33A C33 H33B 108.1 . . ?
C35 C36 C37 108.59(19) . . ?
C35 C36 H36A 110.0 . . ?
C37 C36 H36A 110.0 . . ?
C35 C36 H36B 110.0 . . ?
C37 C36 H36B 110.0 . . ?
H36A C36 H36B 108.4 . . ?
C38 C39 C40 109.2(2) . . ?
C38 C39 C33 109.6(2) . . ?
C40 C39 C33 109.55(18) . . ?
C38 C39 H39 109.5 . . ?
C40 C39 H39 109.5 . . ?
C33 C39 H39 109.5 . . ?
C42 C43 C44 119.0(2) . . ?
C42 C43 H43 120.5 . . ?
C44 C43 H43 120.5 . . ?
C43 C44 C45 118.9(2) . . ?
C43 C44 H44 120.6 . . ?
C45 C44 H44 120.6 . . ?
C49 C48 C47 117.9(2) . . ?
C49 C48 H48 121.0 . . ?
C47 C48 H48 121.0 . . ?
F5 C16 C15 119.0(2) . . ?
F5 C16 C11 118.9(2) . . ?
C15 C16 C11 122.0(3) . . ?
C37 C38 C39 108.97(19) . . ?
C37 C38 H38A 109.9 . . ?
C39 C38 H38A 109.9 . . ?
C37 C38 H38B 109.9 . . ?
C39 C38 H38B 109.9 . . ?
H38A C38 H38B 108.3 . . ?
C35 C40 C39 109.34(19) . . ?
C35 C40 H40A 109.8 . . ?
C39 C40 H40A 109.8 . . ?
C35 C40 H40B 109.8 . . ?
C39 C40 H40B 109.8 . . ?
H40A C40 H40B 108.3 . . ?
C46 C47 C48 119.8(2) . . ?
C46 C47 H47 120.1 . . ?
C48 C47 H47 120.1 . . ?
F1 C12 C13 119.0(2) . . ?
F1 C12 C11 118.7(2) . . ?
C13 C12 C11 122.3(3) . . ?
F3 C14 C13 120.0(3) . . ?
F3 C14 C15 120.5(3) . . ?
C13 C14 C15 119.6(2) . . ?
N4 C50 C49 123.7(2) . . ?
N4 C50 H50 118.2 . . ?
C49 C50 H50 118.2 . . ?
C48 C49 C50 118.9(2) . . ?
C48 C49 H49 120.5 . . ?
C50 C49 H49 120.5 . . ?
F2 C13 C14 119.2(3) . . ?
F2 C13 C12 121.0(3) . . ?
C14 C13 C12 119.8(3) . . ?
F4 C15 C14 119.7(2) . . ?
F4 C15 C16 120.2(3) . . ?
C14 C15 C16 120.0(3) . . ?

_refine_diff_density_max         0.508
_refine_diff_density_min         -0.657
_refine_diff_density_rms         0.058

_shelx_res_file                  
;

    dyy_10.res created by SHELXL-2014/7

TITL DYY_10_a.res in P2(1)/c
REM Old TITL DYY_10 in P2(1)/c
REM SHELXT solution in P2(1)/c
REM R1 0.221, Rweak 0.007, Alpha 0.040, Orientation as input
REM Formula found by SHELXT: C54 Ni2
CELL 1.54178 19.2423 10.9261 21.5899 90 106.046 90
ZERR 4 0.0008 0.0005 0.001 0 0.002 0
LATT 1
SYMM -X,0.5+Y,0.5-Z
SFAC C H Cl F N Ni
UNIT 180 176 4 20 16 4

L.S. 10
PLAN  20
SIZE 0.11 0.15 0.26
TEMP -173.03
BOND $H
LIST 4
ABIN
fmap 2
acta
REM <olex2.extras>
REM <HklSrc "%.\\DYY_10.hkl">
REM </olex2.extras>

WGHT    0.071500    1.596000
FVAR       0.08702
NI1   6    0.207429    0.390780    0.687832    11.00000    0.01931    0.02281 =
         0.02494   -0.00071    0.00970   -0.00059
CL1   3    0.082221    0.381874    0.660820    11.00000    0.02084    0.02879 =
         0.02870    0.00267    0.01007    0.00259
N2    5    0.283386    0.280079    0.745104    11.00000    0.01895    0.02134 =
         0.02348   -0.00305    0.01056    0.00007
N1    5    0.276617    0.510830    0.663329    11.00000    0.02204    0.02082 =
         0.02434   -0.00157    0.01011   -0.00095
F5    4    0.461397    0.272948    0.648076    11.00000    0.04610    0.09022 =
         0.06118   -0.02560    0.02580    0.01092
F3    4    0.689446    0.384343    0.780291    11.00000    0.01660    0.08847 =
         0.11273    0.06102    0.01824    0.00845
N4    5    0.207948    0.277859    0.603473    11.00000    0.02529    0.02287 =
         0.02748    0.00044    0.01149   -0.00063
N3    5    0.209793    0.503927    0.772322    11.00000    0.02854    0.02115 =
         0.02541    0.00032    0.01246    0.00076
F1    4    0.480224    0.519181    0.829172    11.00000    0.03879    0.09870 =
         0.08461   -0.05946    0.00370   -0.00444
F4    4    0.606960    0.266182    0.675055    11.00000    0.05470    0.12508 =
         0.10731    0.00878    0.05514    0.03806
F2    4    0.626034    0.510211    0.856572    11.00000    0.03323    0.11528 =
         0.11920   -0.03093   -0.01198   -0.02120
C6    1    0.357037    0.300787    0.752039    11.00000    0.01991    0.02294 =
         0.02849   -0.00279    0.01164    0.00031
C21   1    0.193553    0.667143    0.593280    11.00000    0.02325    0.01880 =
         0.02233   -0.00034    0.01077   -0.00259
C5    1    0.266439    0.612570    0.626682    11.00000    0.02533    0.02174 =
         0.02433   -0.00267    0.01190   -0.00139
C2    1    0.351382    0.491624    0.684563    11.00000    0.01931    0.02458 =
         0.02891   -0.00312    0.01051   -0.00341
C25   1    0.129435    0.836517    0.518675    11.00000    0.03303    0.02131 =
         0.02783    0.00439    0.01199   -0.00101
AFIX  13
H25   2    0.137058    0.909460    0.493349    11.00000   -1.20000
AFIX   0
C1    1    0.385785    0.396485    0.723976    11.00000    0.02377    0.02338 =
         0.02917   -0.00446    0.01197   -0.00118
C9    1    0.279390    0.181284    0.781250    11.00000    0.02309    0.02088 =
         0.02366   -0.00462    0.01172    0.00102
C29   1    0.072661    0.630133    0.511736    11.00000    0.02731    0.02170 =
         0.02276   -0.00209    0.00753   -0.00174
AFIX  13
H29   2    0.042600    0.568078    0.482056    11.00000   -1.20000
AFIX   0
C7    1    0.398339    0.210719    0.794092    11.00000    0.02034    0.02826 =
         0.03509    0.00036    0.00939    0.00378
AFIX  43
H7    2    0.449529    0.203438    0.807007    11.00000   -1.20000
AFIX   0
C24   1    0.202990    0.780797    0.553914    11.00000    0.02888    0.02437 =
         0.02801    0.00026    0.01227   -0.00397
AFIX  23
H24A  2    0.232491    0.842705    0.583150    11.00000   -1.20000
H24B  2    0.229004    0.757262    0.522057    11.00000   -1.20000
AFIX   0
C23   1    0.146314    0.574212    0.545951    11.00000    0.02638    0.02111 =
         0.02416   -0.00301    0.01127   -0.00162
AFIX  23
H23A  2    0.171352    0.549525    0.513562    11.00000   -1.20000
H23B  2    0.139155    0.500105    0.569850    11.00000   -1.20000
AFIX   0
C30   1    0.083419    0.741736    0.472965    11.00000    0.02779    0.02812 =
         0.02435    0.00141    0.00833   -0.00109
AFIX  23
H30A  2    0.035916    0.777632    0.450440    11.00000   -1.20000
H30B  2    0.107912    0.717163    0.440168    11.00000   -1.20000
AFIX   0
C31   1    0.210721    0.126423    0.790043    11.00000    0.02581    0.02009 =
         0.02763    0.00070    0.01434    0.00045
C34   1    0.170444    0.222183    0.819806    11.00000    0.02845    0.02265 =
         0.03147   -0.00076    0.01472    0.00189
AFIX  23
H34A  2    0.202462    0.251049    0.861415    11.00000   -1.20000
H34B  2    0.157480    0.293506    0.790602    11.00000   -1.20000
AFIX   0
C27   1    0.079524    0.764505    0.607554    11.00000    0.02797    0.02398 =
         0.02474   -0.00025    0.01198    0.00220
AFIX  13
H27   2    0.053976    0.789965    0.639996    11.00000   -1.20000
AFIX   0
C26   1    0.090415    0.876091    0.568411    11.00000    0.02939    0.02315 =
         0.03037   -0.00052    0.00807    0.00039
AFIX  23
H26A  2    0.119479    0.938632    0.597507    11.00000   -1.20000
H26B  2    0.042963    0.912532    0.546206    11.00000   -1.20000
AFIX   0
C8    1    0.350167    0.136635    0.812349    11.00000    0.02636    0.02553 =
         0.03228    0.00359    0.01023    0.00216
AFIX  43
H8    2    0.361674    0.068215    0.840484    11.00000   -1.20000
AFIX   0
C22   1    0.153103    0.708128    0.642354    11.00000    0.02600    0.02229 =
         0.02356   -0.00225    0.01064   -0.00090
AFIX  23
H22A  2    0.145716    0.636773    0.668077    11.00000   -1.20000
H22B  2    0.182647    0.769115    0.672209    11.00000   -1.20000
AFIX   0
C4    1    0.334098    0.660448    0.623549    11.00000    0.02642    0.02609 =
         0.03870    0.00362    0.01383   -0.00410
AFIX  43
H4    2    0.341221    0.731624    0.600779    11.00000   -1.20000
AFIX   0
C11   1    0.466729    0.395124    0.738454    11.00000    0.02055    0.02623 =
         0.04136    0.00583    0.01182    0.00044
C3    1    0.386780    0.585822    0.659079    11.00000    0.02055    0.03230 =
         0.03891    0.00105    0.01223   -0.00290
AFIX  43
H3    2    0.437412    0.594755    0.665646    11.00000   -1.20000
AFIX   0
C28   1    0.034266    0.668158    0.562377    11.00000    0.02231    0.02418 =
         0.02975    0.00234    0.01060   -0.00008
AFIX  23
H28A  2   -0.014008    0.702176    0.540659    11.00000   -1.20000
H28B  2    0.027512    0.595667    0.587608    11.00000   -1.20000
AFIX   0
C35   1    0.101533    0.166005    0.830676    11.00000    0.03464    0.02792 =
         0.04284    0.00383    0.02686    0.00363
AFIX  13
H35   2    0.076040    0.229487    0.849624    11.00000   -1.20000
AFIX   0
C32   1    0.228822    0.016089    0.836886    11.00000    0.03135    0.02719 =
         0.03618    0.00580    0.01832    0.00719
AFIX  23
H32A  2    0.254441   -0.047307    0.818870    11.00000   -1.20000
H32B  2    0.261234    0.043123    0.878705    11.00000   -1.20000
AFIX   0
C41   1    0.151134    0.536083    0.789849    11.00000    0.03220    0.02776 =
         0.03090    0.00123    0.01293    0.00809
AFIX  43
H41   2    0.105094    0.512201    0.763177    11.00000   -1.20000
AFIX   0
C37   1    0.159798   -0.038278    0.847446    11.00000    0.04179    0.02670 =
         0.04531    0.00931    0.02637    0.00488
AFIX  13
H37   2    0.172869   -0.109286    0.877660    11.00000   -1.20000
AFIX   0
C45   1    0.274021    0.539338    0.810223    11.00000    0.03184    0.03751 =
         0.03417   -0.00782    0.01507   -0.00469
AFIX  43
H45   2    0.316358    0.518426    0.798089    11.00000   -1.20000
AFIX   0
C46   1    0.148600    0.235235    0.560994    11.00000    0.02900    0.02416 =
         0.03717   -0.00521    0.00509    0.00226
AFIX  43
H46   2    0.102936    0.251589    0.568124    11.00000   -1.20000
AFIX   0
C42   1    0.154145    0.602652    0.845098    11.00000    0.04604    0.03528 =
         0.03261   -0.00154    0.01918    0.01163
AFIX  43
H42   2    0.111045    0.624373    0.855751    11.00000   -1.20000
AFIX   0
C33   1    0.160044    0.080772    0.725969    11.00000    0.02900    0.02782 =
         0.03090   -0.00281    0.01329   -0.00343
AFIX  23
H33A  2    0.185114    0.017794    0.707131    11.00000   -1.20000
H33B  2    0.147325    0.149727    0.695155    11.00000   -1.20000
AFIX   0
C36   1    0.121093    0.058332    0.877044    11.00000    0.04008    0.03429 =
         0.04452    0.00868    0.02762    0.00550
AFIX  23
H36A  2    0.076759    0.023058    0.884616    11.00000   -1.20000
H36B  2    0.153057    0.086113    0.918910    11.00000   -1.20000
AFIX   0
C39   1    0.090626    0.026028    0.736936    11.00000    0.03294    0.03075 =
         0.04258   -0.00319    0.01485   -0.00888
AFIX  13
H39   2    0.057971   -0.002180    0.694844    11.00000   -1.20000
AFIX   0
C43   1    0.220226    0.636623    0.884090    11.00000    0.05599    0.03036 =
         0.02887   -0.00393    0.02077    0.00335
AFIX  43
H43   2    0.223797    0.681082    0.922661    11.00000   -1.20000
AFIX   0
C44   1    0.281352    0.605431    0.866591    11.00000    0.04192    0.04245 =
         0.03242   -0.00982    0.01445   -0.01119
AFIX  43
H44   2    0.327834    0.628691    0.892617    11.00000   -1.20000
AFIX   0
C48   1    0.215906    0.144370    0.495516    11.00000    0.05116    0.02493 =
         0.02521   -0.00138    0.01344    0.00258
AFIX  43
H48   2    0.218348    0.099134    0.458598    11.00000   -1.20000
AFIX   0
C16   1    0.501307    0.332159    0.699984    11.00000    0.02986    0.04380 =
         0.04930    0.00609    0.02061    0.00516
C38   1    0.110097   -0.082654    0.783296    11.00000    0.03705    0.02624 =
         0.05834   -0.00128    0.02758   -0.00441
AFIX  23
H38A  2    0.065592   -0.118584    0.790189    11.00000   -1.20000
H38B  2    0.134834   -0.146541    0.764726    11.00000   -1.20000
AFIX   0
C40   1    0.051763    0.123840    0.766295    11.00000    0.02494    0.03281 =
         0.05378    0.00877    0.02012   -0.00172
AFIX  23
H40A  2    0.038700    0.194373    0.736556    11.00000   -1.20000
H40B  2    0.006733    0.089374    0.772831    11.00000   -1.20000
AFIX   0
C47   1    0.150524    0.168686    0.507342    11.00000    0.03825    0.02861 =
         0.03687   -0.00919   -0.00105    0.00443
AFIX  43
H47   2    0.106906    0.139648    0.478585    11.00000   -1.20000
AFIX   0
C12   1    0.510843    0.455603    0.791084    11.00000    0.02577    0.04041 =
         0.05903   -0.00714    0.00842   -0.00505
C14   1    0.617334    0.387928    0.766577    11.00000    0.02062    0.04976 =
         0.08177    0.03793    0.01825    0.00599
C50   1    0.270569    0.253308    0.591789    11.00000    0.03002    0.05937 =
         0.03878   -0.02025    0.01384   -0.00537
AFIX  43
H50   2    0.313546    0.282394    0.621467    11.00000   -1.20000
AFIX   0
C49   1    0.276950    0.187178    0.538383    11.00000    0.03960    0.05915 =
         0.04061   -0.01816    0.02207   -0.00477
AFIX  43
H49   2    0.323125    0.172244    0.532015    11.00000   -1.20000
AFIX   0
C13   1    0.585005    0.452155    0.805379    11.00000    0.02583    0.05077 =
         0.07003    0.00698    0.00036   -0.01101
C15   1    0.575417    0.327735    0.713777    11.00000    0.03264    0.05826 =
         0.06968    0.02286    0.03320    0.01636
HKLF 4

REM  DYY_10_a.res in P2(1)/c
REM R1 =  0.0443 for    6417 Fo > 4sig(Fo)  and  0.0526 for all    7681 data
REM    505 parameters refined using      0 restraints

END

WGHT      0.0714      1.5944

REM Highest difference peak  0.508,  deepest hole -0.657,  1-sigma level  0.058
Q1    1   0.0615  0.3125  0.6505  11.00000  0.05    0.51
Q2    1   0.2252  0.4869  0.6700  11.00000  0.05    0.49
Q3    1   0.2037  0.2946  0.7081  11.00000  0.05    0.44
Q4    1   0.1504  0.3926  0.6973  11.00000  0.05    0.41
Q5    1   0.4666  0.2165  0.6798  11.00000  0.05    0.37
Q6    1   0.2013  0.4828  0.7028  11.00000  0.05    0.37
Q7    1   0.2025  0.7188  0.5754  11.00000  0.05    0.33
Q8    1   0.4630  0.5617  0.8128  11.00000  0.05    0.32
Q9    1   0.1398  0.3872  0.6548  11.00000  0.05    0.31
Q10   1   0.0981  0.4778  0.6446  11.00000  0.05    0.30
Q11   1   0.3194  0.2921  0.7503  11.00000  0.05    0.30
Q12   1   0.6176  0.5735  0.8401  11.00000  0.05    0.29
Q13   1   0.6039  0.2180  0.7009  11.00000  0.05    0.29
Q14   1   0.1897  0.1731  0.8000  11.00000  0.05    0.29
Q15   1   0.2623  0.3951  0.6811  11.00000  0.05    0.28
Q16   1   0.2635  0.3208  0.7282  11.00000  0.05    0.28
Q17   1   0.0768  0.4784  0.6813  11.00000  0.05    0.28
Q18   1   0.1151  0.1222  0.8565  11.00000  0.05    0.27
Q19   1   0.0752  0.6839  0.4929  11.00000  0.05    0.27
Q20   1   0.1128  0.7357  0.6192  11.00000  0.05    0.26
;
_shelx_res_checksum              71976

_shelx_fab_file                  
;
-22 0 2 -1.1237 0.0000
-22 0 4 -0.9723 0.0000
-22 0 6 -0.4012 0.0000
-22 0 8 0.2520 0.0000
-22 0 10 0.8066 0.0000
-22 0 12 1.0529 0.0000
-22 1 1 -0.9466 0.0000
-22 1 2 0.5587 0.0000
-22 1 3 -0.6235 0.0000
-22 1 4 0.2392 0.0000
-22 1 5 -0.2548 0.0000
-22 1 6 -0.2578 0.0000
-22 1 7 -0.1453 0.0000
-22 1 8 -0.2727 0.0000
-22 1 9 0.2312 0.0000
-22 1 10 0.0386 0.0000
-22 1 11 1.0059 0.0000
-22 1 12 0.1969 0.0000
-22 1 13 1.2852 0.0000
-22 2 2 -0.9019 0.0000
-22 2 3 0.1293 0.0000
-22 2 4 -0.5583 0.0000
-22 2 5 0.1961 0.0000
-22 2 6 -0.2622 0.0000
-22 2 7 0.2779 0.0000
-22 2 8 -0.0012 0.0000
-22 2 9 0.3172 0.0000
-22 2 10 0.5891 0.0000
-22 2 11 0.1893 0.0000
-22 2 12 0.9576 0.0000
-22 3 3 -0.3492 0.0000
-22 3 4 0.1347 0.0000
-22 3 5 -0.2996 0.0000
-22 3 6 0.0000 0.0000
-22 3 7 -0.0108 0.0000
-22 3 8 -0.2425 0.0000
-22 3 9 0.1965 0.0000
-22 3 10 -0.2818 0.0000
-21 0 2 0.4436 0.0000
-21 0 4 0.3581 0.0000
-21 0 6 0.0219 0.0000
-21 0 8 -0.2201 0.0000
-21 0 10 -0.5164 0.0000
-21 0 12 -0.7350 0.0000
-21 0 14 -0.2794 0.0000
-21 0 16 0.6299 0.0000
-21 1 1 0.5495 0.0000
-21 1 2 -0.4963 0.0000
-21 1 3 -0.0048 0.0000
-21 1 4 -0.0905 0.0000
-21 1 5 -0.2897 0.0000
-21 1 6 0.3134 0.0000
-21 1 7 -0.3104 0.0000
-21 1 8 0.3016 0.0000
-21 1 9 -0.8088 0.0000
-21 1 10 0.1753 0.0000
-21 1 11 -1.6227 0.0000
-21 1 12 0.0446 0.0000
-21 1 13 -1.6911 0.0000
-21 1 14 -0.3242 0.0000
-21 1 15 -0.8281 0.0000
-21 1 16 -0.5882 0.0000
-21 2 1 0.2993 0.0000
-21 2 2 0.2968 0.0000
-21 2 3 -0.0105 0.0000
-21 2 4 0.1848 0.0000
-21 2 5 -0.2283 0.0000
-21 2 6 0.2136 0.0000
-21 2 7 -0.1706 0.0000
-21 2 8 0.0012 0.0000
-21 2 9 -0.0812 0.0000
-21 2 10 -0.6679 0.0000
-21 2 11 -0.0537 0.0000
-21 2 12 -1.0268 0.0000
-21 2 13 -0.0198 0.0000
-21 2 14 -0.6683 0.0000
-21 2 15 -0.1110 0.0000
-21 3 1 0.3246 0.0000
-21 3 2 -0.6848 0.0000
-21 3 3 0.3282 0.0000
-21 3 4 -0.6647 0.0000
-21 3 5 -0.1014 0.0000
-21 3 6 -0.4770 0.0000
-21 3 7 -0.4046 0.0000
-21 3 8 -0.3096 0.0000
-21 3 9 -0.3919 0.0000
-21 3 10 -0.2813 0.0000
-21 3 11 -0.4310 0.0000
-21 3 12 -0.1832 0.0000
-21 3 13 -0.5465 0.0000
-21 3 14 -0.0169 0.0000
-21 4 1 0.0778 0.0000
-21 4 2 0.2598 0.0000
-21 4 3 0.0014 0.0000
-21 4 4 0.3212 0.0000
-21 4 5 -0.0060 0.0000
-21 4 6 0.2775 0.0000
-21 4 7 -0.3180 0.0000
-21 4 8 -0.0604 0.0000
-21 4 9 -0.8428 0.0000
-21 4 10 -0.4451 0.0000
-21 4 11 -0.9807 0.0000
-21 4 12 -0.5362 0.0000
-21 5 4 -0.8984 0.0000
-21 5 5 0.2809 0.0000
-21 5 6 -0.2896 0.0000
-21 5 7 -0.0725 0.0000
-21 5 8 0.4457 0.0000
-21 5 9 -0.4459 0.0000
-20 0 2 0.1536 0.0000
-20 0 4 0.3111 0.0000
-20 0 6 0.0251 0.0000
-20 0 8 -0.6921 0.0000
-20 0 10 -0.9548 0.0000
-20 0 12 -0.7965 0.0000
-20 0 14 -0.9988 0.0000
-20 0 16 -1.4109 0.0000
-20 1 1 0.0094 0.0000
-20 1 2 0.3884 0.0000
-20 1 3 0.3680 0.0000
-20 1 4 0.1871 0.0000
-20 1 5 0.3624 0.0000
-20 1 6 -0.0209 0.0000
-20 1 7 0.2746 0.0000
-20 1 8 -0.1981 0.0000
-20 1 9 0.7626 0.0000
-20 1 10 -0.3101 0.0000
-20 1 11 1.4838 0.0000
-20 1 12 -0.1043 0.0000
-20 1 13 1.5107 0.0000
-20 1 14 0.3288 0.0000
-20 1 15 0.7252 0.0000
-20 1 16 0.4246 0.0000
-20 1 17 -0.1212 0.0000
-20 2 1 -0.5861 0.0000
-20 2 2 0.7836 0.0000
-20 2 3 0.0614 0.0000
-20 2 4 0.3341 0.0000
-20 2 5 0.1450 0.0000
-20 2 6 -0.2422 0.0000
-20 2 7 -0.2618 0.0000
-20 2 8 -0.3853 0.0000
-20 2 9 -0.3827 0.0000
-20 2 10 0.0309 0.0000
-20 2 11 -0.0943 0.0000
-20 2 12 0.3855 0.0000
-20 2 13 0.2810 0.0000
-20 2 14 0.2785 0.0000
-20 2 15 0.6262 0.0000
-20 2 16 -0.0304 0.0000
-20 2 17 0.7228 0.0000
-20 3 1 -0.2171 0.0000
-20 3 2 1.0583 0.0000
-20 3 3 0.1254 0.0000
-20 3 4 1.1009 0.0000
-20 3 5 0.5618 0.0000
-20 3 6 1.0482 0.0000
-20 3 7 0.3940 0.0000
-20 3 8 1.0091 0.0000
-20 3 9 0.1634 0.0000
-20 3 10 0.8803 0.0000
-20 3 11 0.4633 0.0000
-20 3 12 0.5339 0.0000
-20 3 13 0.7985 0.0000
-20 3 14 0.2370 0.0000
-20 3 15 0.6735 0.0000
-20 3 16 0.1773 0.0000
-20 4 1 -0.2221 0.0000
-20 4 2 0.1134 0.0000
-20 4 3 -0.2098 0.0000
-20 4 4 -0.3294 0.0000
-20 4 5 0.0060 0.0000
-20 4 6 -0.6725 0.0000
-20 4 7 0.3858 0.0000
-20 4 8 -0.3947 0.0000
-20 4 9 0.8117 0.0000
-20 4 10 0.1968 0.0000
-20 4 11 1.0754 0.0000
-20 4 12 0.4699 0.0000
-20 4 13 0.9671 0.0000
-20 4 14 0.3050 0.0000
-20 4 15 0.5880 0.0000
-20 5 1 0.3560 0.0000
-20 5 2 0.5971 0.0000
-20 5 3 0.2146 0.0000
-20 5 4 1.0573 0.0000
-20 5 5 0.4113 0.0000
-20 5 6 0.5277 0.0000
-20 5 7 0.8363 0.0000
-20 5 8 0.1300 0.0000
-20 5 9 0.8893 0.0000
-20 5 10 0.2418 0.0000
-20 5 11 0.4971 0.0000
-20 5 12 -0.0591 0.0000
-20 5 13 0.1644 0.0000
-20 6 3 -0.0173 0.0000
-20 6 4 -0.0574 0.0000
-20 6 5 0.1357 0.0000
-20 6 6 -0.1112 0.0000
-20 6 7 0.3328 0.0000
-20 6 8 -0.1775 0.0000
-20 6 9 0.5728 0.0000
-20 6 10 0.0840 0.0000
-19 0 2 0.5189 0.0000
-19 0 4 0.0003 0.0000
-19 0 6 0.7694 0.0000
-19 0 8 2.0664 0.0000
-19 0 10 2.4635 0.0000
-19 0 12 2.0345 0.0000
-19 0 14 1.6124 0.0000
-19 0 16 1.3936 0.0000
-19 1 1 0.9969 0.0000
-19 1 2 -0.6528 0.0000
-19 1 3 0.7215 0.0000
-19 1 4 -0.7686 0.0000
-19 1 5 0.5509 0.0000
-19 1 6 -0.5588 0.0000
-19 1 7 0.3349 0.0000
-19 1 8 -0.0912 0.0000
-19 1 9 -0.3395 0.0000
-19 1 10 0.0952 0.0000
-19 1 11 -1.1998 0.0000
-19 1 12 -0.1155 0.0000
-19 1 13 -1.4652 0.0000
-19 1 14 -0.2998 0.0000
-19 1 15 -0.8284 0.0000
-19 1 16 -0.2155 0.0000
-19 1 17 0.1258 0.0000
-19 1 18 0.0192 0.0000
-19 2 1 0.5802 0.0000
-19 2 2 -0.5833 0.0000
-19 2 3 -0.2222 0.0000
-19 2 4 0.1348 0.0000
-19 2 5 0.0148 0.0000
-19 2 6 0.8538 0.0000
-19 2 7 0.6422 0.0000
-19 2 8 1.1848 0.0000
-19 2 9 0.6107 0.0000
-19 2 10 0.9008 0.0000
-19 2 11 -0.0245 0.0000
-19 2 12 0.3804 0.0000
-19 2 13 -0.7122 0.0000
-19 2 14 0.2204 0.0000
-19 2 15 -1.0764 0.0000
-19 2 16 0.3783 0.0000
-19 2 17 -0.8549 0.0000
-19 2 18 0.3322 0.0000
-19 2 19 -0.2580 0.0000
-19 3 1 0.3046 0.0000
-19 3 2 -1.1252 0.0000
-19 3 3 -0.2628 0.0000
-19 3 4 -1.3549 0.0000
-19 3 5 -0.3897 0.0000
-19 3 6 -1.4466 0.0000
-19 3 7 0.1277 0.0000
-19 3 8 -1.4000 0.0000
-19 3 9 0.1772 0.0000
-19 3 10 -1.0991 0.0000
-19 3 11 -0.4077 0.0000
-19 3 12 -0.6285 0.0000
-19 3 13 -0.7256 0.0000
-19 3 14 -0.2822 0.0000
-19 3 15 -0.5370 0.0000
-19 3 16 -0.0553 0.0000
-19 3 17 -0.2187 0.0000
-19 3 18 0.2560 0.0000
-19 4 1 0.2709 0.0000
-19 4 2 -0.1720 0.0000
-19 4 3 -0.0087 0.0000
-19 4 4 0.6829 0.0000
-19 4 5 -0.3619 0.0000
-19 4 6 1.3523 0.0000
-19 4 7 -0.3659 0.0000
-19 4 8 1.1000 0.0000
-19 4 9 -0.4819 0.0000
-19 4 10 0.3634 0.0000
-19 4 11 -0.8670 0.0000
-19 4 12 -0.0289 0.0000
-19 4 13 -0.8593 0.0000
-19 4 14 0.0521 0.0000
-19 4 15 -0.4075 0.0000
-19 4 16 0.1964 0.0000
-19 4 17 -0.1994 0.0000
-19 5 1 -0.8057 0.0000
-19 5 2 -0.3132 0.0000
-19 5 3 -0.8862 0.0000
-19 5 4 -0.9352 0.0000
-19 5 5 -1.2748 0.0000
-19 5 6 -0.8627 0.0000
-19 5 7 -1.4253 0.0000
-19 5 8 -0.9432 0.0000
-19 5 9 -0.8193 0.0000
-19 5 10 -0.9317 0.0000
-19 5 11 -0.0643 0.0000
-19 5 12 0.0296 0.0000
-19 5 13 0.1858 0.0000
-19 5 14 1.1318 0.0000
-19 5 15 0.1725 0.0000
-19 6 1 0.7967 0.0000
-19 6 2 0.1195 0.0000
-19 6 3 0.4880 0.0000
-19 6 4 0.3652 0.0000
-19 6 5 0.1453 0.0000
-19 6 6 0.4662 0.0000
-19 6 7 -0.3142 0.0000
-19 6 8 0.1992 0.0000
-19 6 9 -0.6620 0.0000
-19 6 10 -0.4894 0.0000
-19 6 11 -0.5088 0.0000
-19 6 12 -0.7263 0.0000
-19 6 13 -0.1249 0.0000
-19 7 3 -0.1580 0.0000
-19 7 4 -0.1842 0.0000
-19 7 5 0.3326 0.0000
-19 7 6 0.3911 0.0000
-19 7 7 0.6300 0.0000
-19 7 8 1.0806 0.0000
-19 7 9 0.4820 0.0000
-18 0 2 -1.5472 0.0000
-18 0 4 -0.8730 0.0000
-18 0 6 -1.7971 0.0000
-18 0 8 -2.9592 0.0000
-18 0 10 -2.9992 0.0000
-18 0 12 -2.0634 0.0000
-18 0 14 -1.0290 0.0000
-18 0 16 -0.6704 0.0000
-18 1 1 -2.9725 0.0000
-18 1 2 1.0510 0.0000
-18 1 3 -2.2553 0.0000
-18 1 4 1.2456 0.0000
-18 1 5 -1.4327 0.0000
-18 1 6 0.8241 0.0000
-18 1 7 -0.6970 0.0000
-18 1 8 0.2531 0.0000
-18 1 9 0.3050 0.0000
-18 1 10 0.0991 0.0000
-18 1 11 1.4513 0.0000
-18 1 12 0.0364 0.0000
-18 1 13 1.8914 0.0000
-18 1 14 -0.1298 0.0000
-18 1 15 1.1531 0.0000
-18 1 16 -0.1159 0.0000
-18 1 17 -0.0532 0.0000
-18 1 18 -0.0768 0.0000
-18 1 19 -0.6098 0.0000
-18 2 1 -0.6940 0.0000
-18 2 2 -0.8978 0.0000
-18 2 3 -0.0735 0.0000
-18 2 4 -1.2822 0.0000
-18 2 5 -0.4766 0.0000
-18 2 6 -1.7392 0.0000
-18 2 7 -0.9638 0.0000
-18 2 8 -2.0352 0.0000
-18 2 9 -0.6606 0.0000
-18 2 10 -1.6720 0.0000
-18 2 11 0.1930 0.0000
-18 2 12 -0.9760 0.0000
-18 2 13 0.9037 0.0000
-18 2 14 -0.6793 0.0000
-18 2 15 0.9744 0.0000
-18 2 16 -0.5933 0.0000
-18 2 17 0.4146 0.0000
-18 2 18 -0.1900 0.0000
-18 2 19 -0.1610 0.0000
-18 2 20 0.2110 0.0000
-18 3 1 -0.6656 0.0000
-18 3 2 1.0164 0.0000
-18 3 3 -0.0706 0.0000
-18 3 4 1.3371 0.0000
-18 3 5 -0.1886 0.0000
-18 3 6 1.3573 0.0000
-18 3 7 -0.5811 0.0000
-18 3 8 1.1399 0.0000
-18 3 9 -0.2855 0.0000
-18 3 10 0.7549 0.0000
-18 3 11 0.2665 0.0000
-18 3 12 0.3205 0.0000
-18 3 13 0.3372 0.0000
-18 3 14 -0.0671 0.0000
-18 3 15 0.0913 0.0000
-18 3 16 -0.3766 0.0000
-18 3 17 -0.1607 0.0000
-18 3 18 -0.5089 0.0000
-18 3 19 -0.2935 0.0000
-18 4 1 -0.2527 0.0000
-18 4 2 -0.6801 0.0000
-18 4 3 0.4881 0.0000
-18 4 4 -1.6234 0.0000
-18 4 5 0.6587 0.0000
-18 4 6 -2.2020 0.0000
-18 4 7 0.0394 0.0000
-18 4 8 -1.7307 0.0000
-18 4 9 -0.1016 0.0000
-18 4 10 -0.8411 0.0000
-18 4 11 0.3578 0.0000
-18 4 12 -0.4509 0.0000
-18 4 13 0.3695 0.0000
-18 4 14 -0.5803 0.0000
-18 4 15 0.0343 0.0000
-18 4 16 -0.6630 0.0000
-18 4 17 0.1226 0.0000
-18 4 18 -0.4458 0.0000
-18 5 1 0.6031 0.0000
-18 5 2 -0.2424 0.0000
-18 5 3 0.8510 0.0000
-18 5 4 0.5690 0.0000
-18 5 5 1.3018 0.0000
-18 5 6 0.9232 0.0000
-18 5 7 1.0856 0.0000
-18 5 8 1.1929 0.0000
-18 5 9 0.0952 0.0000
-18 5 10 0.8771 0.0000
-18 5 11 -0.6081 0.0000
-18 5 12 -0.4229 0.0000
-18 5 13 -0.5677 0.0000
-18 5 14 -1.4457 0.0000
-18 5 15 -0.3099 0.0000
-18 5 16 -1.0130 0.0000
-18 5 17 -0.1466 0.0000
-18 6 1 -1.1685 0.0000
-18 6 2 -0.9380 0.0000
-18 6 3 -0.6764 0.0000
-18 6 4 -1.1796 0.0000
-18 6 5 -0.1698 0.0000
-18 6 6 -1.0263 0.0000
-18 6 7 0.2976 0.0000
-18 6 8 -0.3756 0.0000
-18 6 9 0.4883 0.0000
-18 6 10 0.4545 0.0000
-18 6 11 0.2864 0.0000
-18 6 12 0.6001 0.0000
-18 6 13 0.0949 0.0000
-18 6 14 0.0153 0.0000
-18 6 15 0.2093 0.0000
-18 7 1 0.0089 0.0000
-18 7 2 -0.0300 0.0000
-18 7 3 -0.2314 0.0000
-18 7 4 -0.1693 0.0000
-18 7 5 -0.6194 0.0000
-18 7 6 -1.0041 0.0000
-18 7 7 -0.6723 0.0000
-18 7 8 -1.5320 0.0000
-18 7 9 -0.3835 0.0000
-18 7 10 -0.9467 0.0000
-18 7 11 0.0634 0.0000
-18 7 12 0.0650 0.0000
-18 7 13 0.5657 0.0000
-18 8 4 -0.0241 0.0000
-18 8 5 0.0876 0.0000
-18 8 6 -0.0125 0.0000
-17 0 2 1.8069 0.0000
-17 0 4 1.6737 0.0000
-17 0 6 2.6890 0.0000
-17 0 8 3.5866 0.0000
-17 0 10 3.3864 0.0000
-17 0 12 2.1334 0.0000
-17 0 14 0.7980 0.0000
-17 0 16 0.5541 0.0000
-17 0 18 1.1535 0.0000
-17 1 1 3.8898 0.0000
-17 1 2 -0.9285 0.0000
-17 1 3 2.7170 0.0000
-17 1 4 -0.9268 0.0000
-17 1 5 1.5731 0.0000
-17 1 6 -0.4037 0.0000
-17 1 7 0.7043 0.0000
-17 1 8 0.0168 0.0000
-17 1 9 -0.4207 0.0000
-17 1 10 0.2854 0.0000
-17 1 11 -1.6427 0.0000
-17 1 12 0.7799 0.0000
-17 1 13 -1.9798 0.0000
-17 1 14 0.9994 0.0000
-17 1 15 -1.1164 0.0000
-17 1 16 0.5867 0.0000
-17 1 17 0.0201 0.0000
-17 1 18 0.3119 0.0000
-17 1 19 0.4052 0.0000
-17 1 20 0.5019 0.0000
-17 1 21 0.0602 0.0000
-17 2 1 1.3623 0.0000
-17 2 2 1.9528 0.0000
-17 2 3 1.0839 0.0000
-17 2 4 2.0560 0.0000
-17 2 5 1.3875 0.0000
-17 2 6 2.5467 0.0000
-17 2 7 1.5650 0.0000
-17 2 8 2.8994 0.0000
-17 2 9 1.0254 0.0000
-17 2 10 2.4503 0.0000
-17 2 11 0.0924 0.0000
-17 2 12 1.6849 0.0000
-17 2 13 -0.4447 0.0000
-17 2 14 1.1562 0.0000
-17 2 15 -0.2136 0.0000
-17 2 16 0.4881 0.0000
-17 2 17 0.3988 0.0000
-17 2 18 -0.3344 0.0000
-17 2 19 0.7289 0.0000
-17 2 20 -0.5314 0.0000
-17 2 21 0.5366 0.0000
-17 3 1 0.7685 0.0000
-17 3 2 -0.8236 0.0000
-17 3 3 0.3973 0.0000
-17 3 4 -1.0705 0.0000
-17 3 5 0.6404 0.0000
-17 3 6 -0.8442 0.0000
-17 3 7 0.7897 0.0000
-17 3 8 -0.4950 0.0000
-17 3 9 0.4100 0.0000
-17 3 10 -0.2264 0.0000
-17 3 11 0.0828 0.0000
-17 3 12 0.1253 0.0000
-17 3 13 0.1209 0.0000
-17 3 14 0.5956 0.0000
-17 3 15 0.2344 0.0000
-17 3 16 0.8243 0.0000
-17 3 17 0.2212 0.0000
-17 3 18 0.5897 0.0000
-17 3 19 0.0235 0.0000
-17 3 20 0.1841 0.0000
-17 4 1 0.2515 0.0000
-17 4 2 2.2056 0.0000
-17 4 3 -0.6534 0.0000
-17 4 4 2.8418 0.0000
-17 4 5 -0.3672 0.0000
-17 4 6 2.8774 0.0000
-17 4 7 0.6286 0.0000
-17 4 8 1.9580 0.0000
-17 4 9 0.7133 0.0000
-17 4 10 0.9634 0.0000
-17 4 11 0.1110 0.0000
-17 4 12 0.7615 0.0000
-17 4 13 -0.0517 0.0000
-17 4 14 1.0585 0.0000
-17 4 15 0.0522 0.0000
-17 4 16 1.0314 0.0000
-17 4 17 -0.1253 0.0000
-17 4 18 0.5139 0.0000
-17 4 19 -0.3282 0.0000
-17 4 20 0.0527 0.0000
-17 5 1 0.2878 0.0000
-17 5 2 0.7025 0.0000
-17 5 3 0.0273 0.0000
-17 5 4 -0.0800 0.0000
-17 5 5 -0.3939 0.0000
-17 5 6 -0.5623 0.0000
-17 5 7 -0.1256 0.0000
-17 5 8 -0.8689 0.0000
-17 5 9 0.6794 0.0000
-17 5 10 -0.5771 0.0000
-17 5 11 1.0339 0.0000
-17 5 12 0.4625 0.0000
-17 5 13 0.6468 0.0000
-17 5 14 1.0939 0.0000
-17 5 15 0.0719 0.0000
-17 5 16 0.4522 0.0000
-17 5 17 -0.2021 0.0000
-17 5 18 -0.5899 0.0000
-17 6 1 1.0655 0.0000
-17 6 2 2.0623 0.0000
-17 6 3 0.2898 0.0000
-17 6 4 1.9993 0.0000
-17 6 5 -0.3110 0.0000
-17 6 6 1.4879 0.0000
-17 6 7 -0.5729 0.0000
-17 6 8 0.7312 0.0000
-17 6 9 -0.4990 0.0000
-17 6 10 -0.0280 0.0000
-17 6 11 -0.2632 0.0000
-17 6 12 -0.3594 0.0000
-17 6 13 -0.2757 0.0000
-17 6 14 -0.2172 0.0000
-17 6 15 -0.6385 0.0000
-17 6 16 -0.1202 0.0000
-17 6 17 -0.7950 0.0000
-17 7 1 0.4752 0.0000
-17 7 2 0.0729 0.0000
-17 7 3 0.7066 0.0000
-17 7 4 0.3051 0.0000
-17 7 5 0.7146 0.0000
-17 7 6 0.9060 0.0000
-17 7 7 0.4064 0.0000
-17 7 8 1.0157 0.0000
-17 7 9 0.0582 0.0000
-17 7 10 0.3164 0.0000
-17 7 11 -0.3127 0.0000
-17 7 12 -0.5437 0.0000
-17 7 13 -0.7496 0.0000
-17 7 14 -0.7824 0.0000
-17 7 15 -0.9404 0.0000
-17 8 1 -0.0061 0.0000
-17 8 2 0.0954 0.0000
-17 8 3 -0.1438 0.0000
-17 8 4 0.3815 0.0000
-17 8 5 -0.0872 0.0000
-17 8 6 0.3021 0.0000
-17 8 7 -0.1089 0.0000
-17 8 8 0.0899 0.0000
-17 8 9 -0.2486 0.0000
-17 8 10 -0.0423 0.0000
-17 8 11 -0.1786 0.0000
-16 0 2 -2.0927 0.0000
-16 0 4 -2.5285 0.0000
-16 0 6 -3.5335 0.0000
-16 0 8 -4.4355 0.0000
-16 0 10 -4.3893 0.0000
-16 0 12 -3.1963 0.0000
-16 0 14 -1.7773 0.0000
-16 0 16 -1.2089 0.0000
-16 0 18 -1.1809 0.0000
-16 0 20 -0.7693 0.0000
-16 0 22 -0.1825 0.0000
-16 1 1 -3.3943 0.0000
-16 1 2 0.2968 0.0000
-16 1 3 -2.2493 0.0000
-16 1 4 0.1583 0.0000
-16 1 5 -1.3879 0.0000
-16 1 6 -0.1639 0.0000
-16 1 7 -0.7594 0.0000
-16 1 8 -0.4522 0.0000
-16 1 9 0.2327 0.0000
-16 1 10 -1.0478 0.0000
-16 1 11 1.1870 0.0000
-16 1 12 -1.7592 0.0000
-16 1 13 1.2748 0.0000
-16 1 14 -1.6473 0.0000
-16 1 15 0.6281 0.0000
-16 1 16 -0.8399 0.0000
-16 1 17 0.1329 0.0000
-16 1 18 -0.4601 0.0000
-16 1 19 0.2873 0.0000
-16 1 20 -0.5847 0.0000
-16 1 21 0.7113 0.0000
-16 1 22 -0.4759 0.0000
-16 2 1 -2.1290 0.0000
-16 2 2 -1.8856 0.0000
-16 2 3 -2.0973 0.0000
-16 2 4 -2.2677 0.0000
-16 2 5 -2.3027 0.0000
-16 2 6 -3.1136 0.0000
-16 2 7 -2.3246 0.0000
-16 2 8 -3.4525 0.0000
-16 2 9 -1.6517 0.0000
-16 2 10 -2.9368 0.0000
-16 2 11 -0.7197 0.0000
-16 2 12 -2.1985 0.0000
-16 2 13 -0.3433 0.0000
-16 2 14 -1.3290 0.0000
-16 2 15 -0.6121 0.0000
-16 2 16 -0.0396 0.0000
-16 2 17 -1.0624 0.0000
-16 2 18 0.9620 0.0000
-16 2 19 -1.2977 0.0000
-16 2 20 0.8261 0.0000
-16 2 21 -1.0560 0.0000
-16 2 22 0.0809 0.0000
-16 3 1 -0.5218 0.0000
-16 3 2 0.7705 0.0000
-16 3 3 -0.5634 0.0000
-16 3 4 0.9507 0.0000
-16 3 5 -0.8938 0.0000
-16 3 6 0.5100 0.0000
-16 3 7 -0.9383 0.0000
-16 3 8 0.2003 0.0000
-16 3 9 -0.5817 0.0000
-16 3 10 0.1217 0.0000
-16 3 11 -0.2586 0.0000
-16 3 12 -0.2604 0.0000
-16 3 13 -0.1657 0.0000
-16 3 14 -0.8439 0.0000
-16 3 15 -0.0335 0.0000
-16 3 16 -0.9705 0.0000
-16 3 17 0.3910 0.0000
-16 3 18 -0.6236 0.0000
-16 3 19 0.8420 0.0000
-16 3 20 -0.3666 0.0000
-16 3 21 0.7554 0.0000
-16 4 1 -0.2606 0.0000
-16 4 2 -3.5810 0.0000
-16 4 3 0.3535 0.0000
-16 4 4 -3.6058 0.0000
-16 4 5 -0.2854 0.0000
-16 4 6 -2.8521 0.0000
-16 4 7 -1.1868 0.0000
-16 4 8 -1.5394 0.0000
-16 4 9 -1.0139 0.0000
-16 4 10 -0.7284 0.0000
-16 4 11 -0.2326 0.0000
-16 4 12 -0.9525 0.0000
-16 4 13 0.1077 0.0000
-16 4 14 -1.4181 0.0000
-16 4 15 -0.0325 0.0000
-16 4 16 -1.1666 0.0000
-16 4 17 -0.1787 0.0000
-16 4 18 -0.3200 0.0000
-16 4 19 -0.1175 0.0000
-16 4 20 0.2970 0.0000
-16 5 1 -1.0931 0.0000
-16 5 2 -0.9178 0.0000
-16 5 3 -0.9396 0.0000
-16 5 4 -0.3419 0.0000
-16 5 5 -0.5184 0.0000
-16 5 6 0.1994 0.0000
-16 5 7 -0.5100 0.0000
-16 5 8 0.7662 0.0000
-16 5 9 -0.9718 0.0000
-16 5 10 0.8884 0.0000
-16 5 11 -1.1372 0.0000
-16 5 12 0.2641 0.0000
-16 5 13 -0.5566 0.0000
-16 5 14 -0.2143 0.0000
-16 5 15 0.1651 0.0000
-16 5 16 0.1464 0.0000
-16 5 17 0.2729 0.0000
-16 5 18 0.5796 0.0000
-16 5 19 -0.0264 0.0000
-16 6 1 -0.6038 0.0000
-16 6 2 -2.6218 0.0000
-16 6 3 0.4485 0.0000
-16 6 4 -2.2104 0.0000
-16 6 5 1.0309 0.0000
-16 6 6 -1.6426 0.0000
-16 6 7 1.0062 0.0000
-16 6 8 -1.1386 0.0000
-16 6 9 0.6710 0.0000
-16 6 10 -0.4527 0.0000
-16 6 11 0.3583 0.0000
-16 6 12 0.2116 0.0000
-16 6 13 0.5266 0.0000
-16 6 14 0.4004 0.0000
-16 6 15 1.1360 0.0000
-16 6 16 0.3312 0.0000
-16 6 17 1.2706 0.0000
-16 6 18 0.3435 0.0000
-16 7 1 -0.7260 0.0000
-16 7 2 0.0457 0.0000
-16 7 3 -0.8856 0.0000
-16 7 4 0.0649 0.0000
-16 7 5 -0.5096 0.0000
-16 7 6 0.0038 0.0000
-16 7 7 -0.0405 0.0000
-16 7 8 0.1559 0.0000
-16 7 9 0.1281 0.0000
-16 7 10 0.6485 0.0000
-16 7 11 0.1991 0.0000
-16 7 12 1.2460 0.0000
-16 7 13 0.3080 0.0000
-16 7 14 1.2790 0.0000
-16 7 15 0.2583 0.0000
-16 7 16 0.5441 0.0000
-16 8 1 -0.2518 0.0000
-16 8 2 -0.2639 0.0000
-16 8 3 0.0121 0.0000
-16 8 4 -0.5849 0.0000
-16 8 5 0.1071 0.0000
-16 8 6 -0.4493 0.0000
-16 8 7 0.3243 0.0000
-16 8 8 -0.3016 0.0000
-16 8 9 0.6101 0.0000
-16 8 10 -0.4853 0.0000
-16 8 11 0.6088 0.0000
-16 8 12 -0.5665 0.0000
-16 8 13 0.4728 0.0000
-16 8 14 -0.2383 0.0000
-16 9 1 0.2432 0.0000
-16 9 2 0.0106 0.0000
-16 9 3 0.6638 0.0000
-16 9 4 -0.0206 0.0000
-16 9 5 0.9461 0.0000
-16 9 6 -0.1246 0.0000
-16 9 7 0.6517 0.0000
-16 9 8 0.1390 0.0000
-16 9 9 0.1898 0.0000
-15 0 2 3.1544 0.0000
-15 0 4 3.2329 0.0000
-15 0 6 3.8521 0.0000
-15 0 8 4.6582 0.0000
-15 0 10 4.7492 0.0000
-15 0 12 3.8428 0.0000
-15 0 14 2.4482 0.0000
-15 0 16 1.1974 0.0000
-15 0 18 0.2293 0.0000
-15 0 20 -0.5584 0.0000
-15 0 22 -0.9189 0.0000
-15 1 1 2.4008 0.0000
-15 1 2 -0.0104 0.0000
-15 1 3 1.4698 0.0000
-15 1 4 -0.0235 0.0000
-15 1 5 0.9084 0.0000
-15 1 6 0.0465 0.0000
-15 1 7 0.4068 0.0000
-15 1 8 0.4944 0.0000
-15 1 9 -0.3360 0.0000
-15 1 10 1.3921 0.0000
-15 1 11 -0.7216 0.0000
-15 1 12 1.9410 0.0000
-15 1 13 -0.4635 0.0000
-15 1 14 1.4418 0.0000
-15 1 15 -0.1768 0.0000
-15 1 16 0.5036 0.0000
-15 1 17 -0.4235 0.0000
-15 1 18 0.1098 0.0000
-15 1 19 -1.0448 0.0000
-15 1 20 0.1506 0.0000
-15 1 21 -1.3903 0.0000
-15 1 22 0.0340 0.0000
-15 1 23 -1.0274 0.0000
-15 2 1 2.1143 0.0000
-15 2 2 1.5536 0.0000
-15 2 3 2.2096 0.0000
-15 2 4 2.2075 0.0000
-15 2 5 2.4696 0.0000
-15 2 6 2.8594 0.0000
-15 2 7 2.4194 0.0000
-15 2 8 2.7048 0.0000
-15 2 9 1.6458 0.0000
-15 2 10 2.1627 0.0000
-15 2 11 0.8183 0.0000
-15 2 12 1.7230 0.0000
-15 2 13 0.5627 0.0000
-15 2 14 0.9073 0.0000
-15 2 15 0.7261 0.0000
-15 2 16 -0.4000 0.0000
-15 2 17 1.1350 0.0000
-15 2 18 -1.1817 0.0000
-15 2 19 1.5651 0.0000
-15 2 20 -0.8678 0.0000
-15 2 21 1.3984 0.0000
-15 2 22 -0.2164 0.0000
-15 3 1 0.3513 0.0000
-15 3 2 -1.2882 0.0000
-15 3 3 0.6595 0.0000
-15 3 4 -1.4569 0.0000
-15 3 5 0.8933 0.0000
-15 3 6 -0.8813 0.0000
-15 3 7 0.7231 0.0000
-15 3 8 -0.6372 0.0000
-15 3 9 0.1258 0.0000
-15 3 10 -0.5782 0.0000
-15 3 11 -0.3611 0.0000
-15 3 12 -0.0565 0.0000
-15 3 13 -0.4168 0.0000
-15 3 14 0.5694 0.0000
-15 3 15 -0.5918 0.0000
-15 3 16 0.6991 0.0000
-15 3 17 -1.2502 0.0000
-15 3 18 0.5706 0.0000
-15 3 19 -1.5872 0.0000
-15 3 20 0.5589 0.0000
-15 3 21 -0.8965 0.0000
-15 3 22 0.4902 0.0000
-15 4 1 0.0295 0.0000
-15 4 2 4.0677 0.0000
-15 4 3 -0.1983 0.0000
-15 4 4 3.2191 0.0000
-15 4 5 0.4565 0.0000
-15 4 6 1.7434 0.0000
-15 4 7 1.1080 0.0000
-15 4 8 0.4669 0.0000
-15 4 9 0.8472 0.0000
-15 4 10 0.2736 0.0000
-15 4 11 0.0525 0.0000
-15 4 12 1.0264 0.0000
-15 4 13 -0.2372 0.0000
-15 4 14 1.5503 0.0000
-15 4 15 0.2340 0.0000
-15 4 16 1.1222 0.0000
-15 4 17 0.7128 0.0000
-15 4 18 0.1855 0.0000
-15 4 19 0.6050 0.0000
-15 4 20 -0.4660 0.0000
-15 4 21 0.2484 0.0000
-15 5 1 1.1198 0.0000
-15 5 2 0.8167 0.0000
-15 5 3 1.1366 0.0000
-15 5 4 0.3198 0.0000
-15 5 5 0.6813 0.0000
-15 5 6 -0.4435 0.0000
-15 5 7 0.4535 0.0000
-15 5 8 -1.3425 0.0000
-15 5 9 0.8855 0.0000
-15 5 10 -1.6869 0.0000
-15 5 11 1.1103 0.0000
-15 5 12 -1.1303 0.0000
-15 5 13 0.5059 0.0000
-15 5 14 -0.5385 0.0000
-15 5 15 -0.0396 0.0000
-15 5 16 -0.4319 0.0000
-15 5 17 0.1359 0.0000
-15 5 18 -0.1563 0.0000
-15 5 19 0.2373 0.0000
-15 5 20 0.3986 0.0000
-15 6 1 -0.0476 0.0000
-15 6 2 2.3528 0.0000
-15 6 3 -1.1852 0.0000
-15 6 4 1.9056 0.0000
-15 6 5 -1.5173 0.0000
-15 6 6 1.6618 0.0000
-15 6 7 -1.1160 0.0000
-15 6 8 1.4956 0.0000
-15 6 9 -0.4862 0.0000
-15 6 10 0.8448 0.0000
-15 6 11 -0.0831 0.0000
-15 6 12 0.1163 0.0000
-15 6 13 -0.4495 0.0000
-15 6 14 -0.0097 0.0000
-15 6 15 -1.2360 0.0000
-15 6 16 0.0721 0.0000
-15 6 17 -1.1795 0.0000
-15 6 18 -0.1107 0.0000
-15 6 19 -0.1916 0.0000
-15 7 1 0.8068 0.0000
-15 7 2 -0.3904 0.0000
-15 7 3 0.8310 0.0000
-15 7 4 -0.6586 0.0000
-15 7 5 0.2558 0.0000
-15 7 6 -0.8842 0.0000
-15 7 7 -0.0921 0.0000
-15 7 8 -1.0111 0.0000
-15 7 9 0.0899 0.0000
-15 7 10 -1.3300 0.0000
-15 7 11 0.4494 0.0000
-15 7 12 -1.7435 0.0000
-15 7 13 0.8087 0.0000
-15 7 14 -1.4750 0.0000
-15 7 15 1.1295 0.0000
-15 7 16 -0.5250 0.0000
-15 7 17 1.1398 0.0000
-15 8 1 0.4987 0.0000
-15 8 2 0.4735 0.0000
-15 8 3 0.0427 0.0000
-15 8 4 0.7634 0.0000
-15 8 5 -0.3191 0.0000
-15 8 6 0.6828 0.0000
-15 8 7 -0.7480 0.0000
-15 8 8 0.8756 0.0000
-15 8 9 -0.9991 0.0000
-15 8 10 1.3635 0.0000
-15 8 11 -0.7947 0.0000
-15 8 12 1.2306 0.0000
-15 8 13 -0.4766 0.0000
-15 8 14 0.4439 0.0000
-15 8 15 -0.3451 0.0000
-15 9 1 -0.6976 0.0000
-15 9 2 -0.0931 0.0000
-15 9 3 -1.1298 0.0000
-15 9 4 -0.2897 0.0000
-15 9 5 -1.2147 0.0000
-15 9 6 -0.4551 0.0000
-15 9 7 -0.5207 0.0000
-15 9 8 -0.9132 0.0000
-15 9 9 0.2135 0.0000
-15 9 10 -1.0586 0.0000
-15 9 11 0.3469 0.0000
-15 9 12 -0.5052 0.0000
-14 0 2 -4.0909 0.0000
-14 0 4 -3.4403 0.0000
-14 0 6 -3.4211 0.0000
-14 0 8 -3.4820 0.0000
-14 0 10 -3.1913 0.0000
-14 0 12 -2.5389 0.0000
-14 0 16 0.2245 0.0000
-14 0 18 1.3937 0.0000
-14 0 20 1.9884 0.0000
-14 0 22 2.0323 0.0000
-14 1 1 -1.0428 0.0000
-14 1 2 0.6748 0.0000
-14 1 3 -0.2446 0.0000
-14 1 4 0.8913 0.0000
-14 1 5 0.2426 0.0000
-14 1 6 0.6891 0.0000
-14 1 7 0.7434 0.0000
-14 1 8 -0.1681 0.0000
-14 1 9 1.0868 0.0000
-14 1 10 -1.1059 0.0000
-14 1 11 0.7026 0.0000
-14 1 12 -1.3115 0.0000
-14 1 13 -0.0269 0.0000
-14 1 14 -0.6457 0.0000
-14 1 15 -0.1784 0.0000
-14 1 16 0.2364 0.0000
-14 1 17 0.4126 0.0000
-14 1 18 0.6308 0.0000
-14 1 19 1.1049 0.0000
-14 1 20 0.6237 0.0000
-14 1 21 1.2213 0.0000
-14 1 22 0.7390 0.0000
-14 1 23 0.6724 0.0000
-14 2 1 -1.3195 0.0000
-14 2 2 -1.5942 0.0000
-14 2 3 -1.4556 0.0000
-14 2 4 -1.8734 0.0000
-14 2 5 -1.5654 0.0000
-14 2 6 -1.5448 0.0000
-14 2 7 -1.1486 0.0000
-14 2 8 -0.6861 0.0000
-14 2 9 -0.2866 0.0000
-14 2 10 -0.3473 0.0000
-14 2 11 0.2223 0.0000
-14 2 12 -0.5533 0.0000
-14 2 13 0.2423 0.0000
-14 2 14 -0.3558 0.0000
-14 2 15 0.0390 0.0000
-14 2 16 0.3787 0.0000
-14 2 17 -0.5268 0.0000
-14 2 18 0.8050 0.0000
-14 2 19 -1.1541 0.0000
-14 2 20 0.5663 0.0000
-14 2 21 -1.0376 0.0000
-14 2 22 0.2439 0.0000
-14 2 23 -0.3487 0.0000
-14 3 1 -0.2280 0.0000
-14 3 2 2.4614 0.0000
-14 3 3 -0.4843 0.0000
-14 3 4 2.4960 0.0000
-14 3 5 -0.4307 0.0000
-14 3 6 1.7695 0.0000
-14 3 7 0.1555 0.0000
-14 3 8 1.4191 0.0000
-14 3 9 1.1234 0.0000
-14 3 10 1.1775 0.0000
-14 3 11 1.5576 0.0000
-14 3 12 0.6219 0.0000
-14 3 13 1.2333 0.0000
-14 3 14 0.1446 0.0000
-14 3 15 1.1769 0.0000
-14 3 16 -0.0170 0.0000
-14 3 17 1.6625 0.0000
-14 3 18 -0.0608 0.0000
-14 3 19 1.5809 0.0000
-14 3 20 0.0186 0.0000
-14 3 21 0.5865 0.0000
-14 3 22 0.2333 0.0000
-14 3 23 -0.2492 0.0000
-14 4 1 0.7251 0.0000
-14 4 2 -3.3835 0.0000
-14 4 3 0.7613 0.0000
-14 4 4 -1.6455 0.0000
-14 4 5 0.2472 0.0000
-14 4 6 0.0701 0.0000
-14 4 7 -0.3516 0.0000
-14 4 8 0.7505 0.0000
-14 4 9 -0.2605 0.0000
-14 4 10 0.2076 0.0000
-14 4 11 0.3473 0.0000
-14 4 12 -0.7613 0.0000
-14 4 13 0.4167 0.0000
-14 4 14 -1.1654 0.0000
-14 4 15 -0.2453 0.0000
-14 4 16 -0.8623 0.0000
-14 4 17 -0.6658 0.0000
-14 4 18 -0.2899 0.0000
-14 4 19 -0.4098 0.0000
-14 4 20 0.2516 0.0000
-14 4 21 -0.1080 0.0000
-14 4 22 0.5379 0.0000
-14 5 1 -0.4000 0.0000
-14 5 2 -0.1423 0.0000
-14 5 3 -0.6408 0.0000
-14 5 4 0.4692 0.0000
-14 5 5 -0.2346 0.0000
-14 5 6 1.3747 0.0000
-14 5 7 -0.0782 0.0000
-14 5 8 2.1409 0.0000
-14 5 9 -0.6069 0.0000
-14 5 10 2.1416 0.0000
-14 5 11 -0.7254 0.0000
-14 5 12 1.4499 0.0000
-14 5 13 -0.1571 0.0000
-14 5 14 0.9248 0.0000
-14 5 15 -0.0447 0.0000
-14 5 16 0.6344 0.0000
-14 5 17 -0.4017 0.0000
-14 5 18 -0.0164 0.0000
-14 5 19 -0.0776 0.0000
-14 5 20 -0.5992 0.0000
-14 5 21 0.7361 0.0000
-14 6 1 1.0198 0.0000
-14 6 2 -1.7634 0.0000
-14 6 3 1.9108 0.0000
-14 6 4 -1.5878 0.0000
-14 6 5 1.7346 0.0000
-14 6 6 -1.6581 0.0000
-14 6 7 0.8812 0.0000
-14 6 8 -1.5986 0.0000
-14 6 9 -0.0282 0.0000
-14 6 10 -1.0272 0.0000
-14 6 11 -0.4228 0.0000
-14 6 12 -0.5389 0.0000
-14 6 13 0.1087 0.0000
-14 6 14 -0.5707 0.0000
-14 6 15 0.7769 0.0000
-14 6 16 -0.5282 0.0000
-14 6 17 0.4371 0.0000
-14 6 18 -0.1102 0.0000
-14 6 19 -0.3895 0.0000
-14 6 20 0.1897 0.0000
-14 7 1 -0.8899 0.0000
-14 7 2 0.9223 0.0000
-14 7 3 -0.6842 0.0000
-14 7 4 1.0419 0.0000
-14 7 5 -0.0559 0.0000
-14 7 6 1.1516 0.0000
-14 7 7 0.0973 0.0000
-14 7 8 1.2874 0.0000
-14 7 9 -0.3416 0.0000
-14 7 10 1.6345 0.0000
-14 7 11 -0.9788 0.0000
-14 7 12 1.7541 0.0000
-14 7 13 -1.6534 0.0000
-14 7 14 1.1072 0.0000
-14 7 15 -2.1783 0.0000
-14 7 16 0.2418 0.0000
-14 7 17 -2.1138 0.0000
-14 7 18 -0.0498 0.0000
-14 8 1 -0.1882 0.0000
-14 8 2 -0.9678 0.0000
-14 8 3 0.3037 0.0000
-14 8 4 -1.1659 0.0000
-14 8 5 0.7866 0.0000
-14 8 6 -1.1747 0.0000
-14 8 7 1.1997 0.0000
-14 8 8 -1.5670 0.0000
-14 8 9 1.1378 0.0000
-14 8 10 -1.8836 0.0000
-14 8 11 0.5583 0.0000
-14 8 12 -1.3461 0.0000
-14 8 13 0.0585 0.0000
-14 8 14 -0.5585 0.0000
-14 8 15 -0.0457 0.0000
-14 8 16 -0.3617 0.0000
-14 9 1 0.5095 0.0000
-14 9 2 0.5118 0.0000
-14 9 3 0.8473 0.0000
-14 9 4 0.6507 0.0000
-14 9 5 0.7744 0.0000
-14 9 6 0.8294 0.0000
-14 9 7 -0.0194 0.0000
-14 9 8 1.1124 0.0000
-14 9 9 -0.7461 0.0000
-14 9 10 0.8350 0.0000
-14 9 11 -0.7713 0.0000
-14 9 12 0.1226 0.0000
-14 9 13 -0.4162 0.0000
-14 10 1 0.1892 0.0000
-14 10 2 -0.1462 0.0000
-14 10 3 0.0323 0.0000
-14 10 4 -0.0409 0.0000
-14 10 5 0.0815 0.0000
-14 10 6 -0.0524 0.0000
-14 10 7 0.1449 0.0000
-14 10 8 -0.1724 0.0000
-14 10 9 -0.0190 0.0000
-13 0 2 4.4263 0.0000
-13 0 4 3.9145 0.0000
-13 0 6 3.1907 0.0000
-13 0 8 1.7911 0.0000
-13 0 10 0.6328 0.0000
-13 0 12 0.0553 0.0000
-13 0 14 -0.8570 0.0000
-13 0 16 -2.0482 0.0000
-13 0 18 -2.6861 0.0000
-13 0 20 -2.8908 0.0000
-13 0 24 -1.5997 0.0000
-13 1 1 -0.7651 0.0000
-13 1 2 -1.8766 0.0000
-13 1 3 -1.2716 0.0000
-13 1 4 -1.8731 0.0000
-13 1 5 -1.5338 0.0000
-13 1 6 -1.0226 0.0000
-13 1 7 -1.7984 0.0000
-13 1 8 0.2244 0.0000
-13 1 9 -1.5623 0.0000
-13 1 10 0.9435 0.0000
-13 1 11 -0.4527 0.0000
-13 1 12 0.8401 0.0000
-13 1 13 0.6513 0.0000
-13 1 14 0.1393 0.0000
-13 1 15 0.7791 0.0000
-13 1 16 -0.6768 0.0000
-13 1 17 0.1697 0.0000
-13 1 18 -1.0284 0.0000
-13 1 19 -0.3124 0.0000
-13 1 20 -1.0482 0.0000
-13 1 21 -0.2731 0.0000
-13 1 22 -1.3050 0.0000
-13 1 23 0.0481 0.0000
-13 1 24 -1.4459 0.0000
-13 2 1 0.6595 0.0000
-13 2 2 1.6868 0.0000
-13 2 3 0.5668 0.0000
-13 2 4 1.2842 0.0000
-13 2 5 -0.0679 0.0000
-13 2 6 0.1137 0.0000
-13 2 7 -1.1593 0.0000
-13 2 8 -0.9754 0.0000
-13 2 9 -1.9324 0.0000
-13 2 10 -0.9304 0.0000
-13 2 11 -1.8792 0.0000
-13 2 12 -0.1809 0.0000
-13 2 13 -1.4682 0.0000
-13 2 14 0.1906 0.0000
-13 2 15 -0.9998 0.0000
-13 2 16 -0.0145 0.0000
-13 2 17 -0.2610 0.0000
-13 2 18 -0.1753 0.0000
-13 2 19 0.4086 0.0000
-13 2 20 -0.0117 0.0000
-13 2 21 0.4428 0.0000
-13 2 22 -0.0009 0.0000
-13 2 23 0.1264 0.0000
-13 2 24 -0.3825 0.0000
-13 3 1 -0.3531 0.0000
-13 3 2 -3.5308 0.0000
-13 3 3 -0.1470 0.0000
-13 3 4 -3.2962 0.0000
-13 3 5 -0.3056 0.0000
-13 3 6 -2.3974 0.0000
-13 3 7 -1.1393 0.0000
-13 3 8 -1.7728 0.0000
-13 3 9 -2.2283 0.0000
-13 3 10 -1.3630 0.0000
-13 3 11 -2.4392 0.0000
-13 3 12 -1.0473 0.0000
-13 3 13 -1.8088 0.0000
-13 3 14 -0.8710 0.0000
-13 3 15 -1.4449 0.0000
-13 3 16 -0.7403 0.0000
-13 3 17 -1.4242 0.0000
-13 3 18 -0.7905 0.0000
-13 3 19 -0.9284 0.0000
-13 3 20 -1.1408 0.0000
-13 3 21 -0.0509 0.0000
-13 3 22 -1.2559 0.0000
-13 3 23 0.4095 0.0000
-13 4 1 -1.6779 0.0000
-13 4 2 1.7898 0.0000
-13 4 3 -1.6209 0.0000
-13 4 4 -0.3012 0.0000
-13 4 5 -1.1932 0.0000
-13 4 6 -1.5183 0.0000
-13 4 7 -0.5675 0.0000
-13 4 8 -1.3525 0.0000
-13 4 9 -0.4933 0.0000
-13 4 10 -0.5050 0.0000
-13 4 11 -0.8471 0.0000
-13 4 12 0.1051 0.0000
-13 4 13 -0.7446 0.0000
-13 4 14 0.3005 0.0000
-13 4 15 -0.2067 0.0000
-13 4 16 0.4865 0.0000
-13 4 17 -0.0014 0.0000
-13 4 18 0.6223 0.0000
-13 4 19 -0.2053 0.0000
-13 4 20 0.2974 0.0000
-13 4 21 -0.2792 0.0000
-13 4 22 -0.2597 0.0000
-13 5 1 -0.5945 0.0000
-13 5 2 -0.8919 0.0000
-13 5 3 -0.1316 0.0000
-13 5 4 -1.5146 0.0000
-13 5 5 -0.3460 0.0000
-13 5 6 -2.1472 0.0000
-13 5 7 -0.3277 0.0000
-13 5 8 -2.2603 0.0000
-13 5 9 -0.0543 0.0000
-13 5 10 -1.7426 0.0000
-13 5 11 -0.3827 0.0000
-13 5 12 -1.1556 0.0000
-13 5 13 -0.8033 0.0000
-13 5 14 -1.0048 0.0000
-13 5 15 -0.3800 0.0000
-13 5 16 -0.8252 0.0000
-13 5 17 0.1431 0.0000
-13 5 18 -0.1757 0.0000
-13 5 19 -0.1619 0.0000
-13 5 20 0.2616 0.0000
-13 5 21 -0.6148 0.0000
-13 5 22 -0.0224 0.0000
-13 6 1 -2.1637 0.0000
-13 6 2 1.1692 0.0000
-13 6 3 -2.5124 0.0000
-13 6 4 1.2429 0.0000
-13 6 5 -1.7998 0.0000
-13 6 6 1.3424 0.0000
-13 6 7 -0.6267 0.0000
-13 6 8 1.2653 0.0000
-13 6 9 0.3712 0.0000
-13 6 10 0.8835 0.0000
-13 6 11 0.6722 0.0000
-13 6 12 0.5489 0.0000
-13 6 13 0.2760 0.0000
-13 6 14 0.4636 0.0000
-13 6 15 0.0897 0.0000
-13 6 16 0.3141 0.0000
-13 6 17 0.5404 0.0000
-13 6 18 0.0195 0.0000
-13 6 19 0.7758 0.0000
-13 6 20 -0.1213 0.0000
-13 7 1 0.5276 0.0000
-13 7 2 -1.3623 0.0000
-13 7 3 0.1237 0.0000
-13 7 4 -1.0426 0.0000
-13 7 5 -0.4691 0.0000
-13 7 6 -1.0252 0.0000
-13 7 7 -0.5112 0.0000
-13 7 8 -1.3698 0.0000
-13 7 9 -0.0568 0.0000
-13 7 10 -1.5738 0.0000
-13 7 11 0.5103 0.0000
-13 7 12 -1.0660 0.0000
-13 7 13 1.1772 0.0000
-13 7 14 -0.1819 0.0000
-13 7 15 1.8564 0.0000
-13 7 16 0.2700 0.0000
-13 7 17 2.0225 0.0000
-13 7 18 0.2447 0.0000
-13 7 19 1.4090 0.0000
-13 8 1 -0.5598 0.0000
-13 8 2 1.3085 0.0000
-13 8 3 -0.8788 0.0000
-13 8 4 1.4575 0.0000
-13 8 5 -1.3175 0.0000
-13 8 6 1.5306 0.0000
-13 8 7 -1.5876 0.0000
-13 8 8 1.7422 0.0000
-13 8 9 -1.2060 0.0000
-13 8 10 1.5373 0.0000
-13 8 11 -0.3351 0.0000
-13 8 12 0.8587 0.0000
-13 8 13 0.3520 0.0000
-13 8 14 0.5091 0.0000
-13 8 15 0.5557 0.0000
-13 8 16 0.5648 0.0000
-13 8 17 0.4465 0.0000
-13 9 1 0.0084 0.0000
-13 9 2 -0.7594 0.0000
-13 9 3 -0.2681 0.0000
-13 9 4 -0.5624 0.0000
-13 9 5 -0.2175 0.0000
-13 9 6 -0.5276 0.0000
-13 9 7 0.4407 0.0000
-13 9 8 -0.5506 0.0000
-13 9 9 1.0364 0.0000
-13 9 10 -0.2376 0.0000
-13 9 11 0.8126 0.0000
-13 9 12 0.0610 0.0000
-13 9 13 0.1402 0.0000
-13 9 14 -0.0925 0.0000
-13 9 15 -0.0522 0.0000
-13 10 1 -0.0489 0.0000
-13 10 2 0.7726 0.0000
-13 10 3 -0.0645 0.0000
-13 10 4 0.5600 0.0000
-13 10 5 -0.3577 0.0000
-13 10 6 0.2776 0.0000
-13 10 7 -0.6584 0.0000
-13 10 8 0.2842 0.0000
-13 10 9 -0.4413 0.0000
-13 10 10 0.3129 0.0000
-13 10 11 0.1326 0.0000
-12 0 2 -4.9200 0.0000
-12 0 4 -5.0250 0.0000
-12 0 6 -3.3142 0.0000
-12 0 8 -0.3986 0.0000
-12 0 10 1.4133 0.0000
-12 0 12 1.9147 0.0000
-12 0 14 2.4932 0.0000
-12 0 16 3.0870 0.0000
-12 0 18 3.0968 0.0000
-12 0 20 2.9018 0.0000
-12 0 22 2.4341 0.0000
-12 0 24 1.2001 0.0000
-12 1 1 2.5345 0.0000
-12 1 2 2.7103 0.0000
-12 1 3 2.6913 0.0000
-12 1 4 1.8938 0.0000
-12 1 5 2.5326 0.0000
-12 1 6 0.1812 0.0000
-12 1 7 2.2501 0.0000
-12 1 8 -1.2371 0.0000
-12 1 9 1.2944 0.0000
-12 1 10 -1.6056 0.0000
-12 1 11 -0.3684 0.0000
-12 1 12 -1.1918 0.0000
-12 1 13 -1.5566 0.0000
-12 1 14 -0.4040 0.0000
-12 1 15 -1.5380 0.0000
-12 1 16 0.3033 0.0000
-12 1 17 -1.0164 0.0000
-12 1 18 0.5146 0.0000
-12 1 19 -0.8241 0.0000
-12 1 20 0.6273 0.0000
-12 1 21 -0.8688 0.0000
-12 1 22 1.0832 0.0000
-12 1 23 -0.7723 0.0000
-12 1 24 1.1951 0.0000
-12 2 1 -0.6479 0.0000
-12 2 2 -1.1568 0.0000
-12 2 3 0.0692 0.0000
-12 2 4 -0.3855 0.0000
-12 2 5 1.7054 0.0000
-12 2 6 0.7837 0.0000
-12 2 7 3.2123 0.0000
-12 2 8 1.5167 0.0000
-12 2 9 3.5877 0.0000
-12 2 10 1.2141 0.0000
-12 2 11 2.9288 0.0000
-12 2 12 0.4197 0.0000
-12 2 13 2.0356 0.0000
-12 2 14 -0.0509 0.0000
-12 2 15 1.2126 0.0000
-12 2 16 -0.1354 0.0000
-12 2 17 0.3272 0.0000
-12 2 18 -0.3309 0.0000
-12 2 19 -0.4442 0.0000
-12 2 20 -0.6709 0.0000
-12 2 21 -0.7715 0.0000
-12 2 22 -0.5274 0.0000
-12 2 23 -0.6555 0.0000
-12 2 24 0.1812 0.0000
-12 3 1 1.5722 0.0000
-12 3 2 3.4637 0.0000
-12 3 3 1.1200 0.0000
-12 3 4 3.0447 0.0000
-12 3 5 0.9665 0.0000
-12 3 6 1.9450 0.0000
-12 3 7 1.5997 0.0000
-12 3 8 0.9891 0.0000
-12 3 9 2.5093 0.0000
-12 3 10 0.6294 0.0000
-12 3 11 2.6626 0.0000
-12 3 12 0.7832 0.0000
-12 3 13 2.0535 0.0000
-12 3 14 0.9192 0.0000
-12 3 15 1.3898 0.0000
-12 3 16 0.8645 0.0000
-12 3 17 0.8409 0.0000
-12 3 18 1.1016 0.0000
-12 3 19 0.1690 0.0000
-12 3 20 1.5584 0.0000
-12 3 21 -0.5181 0.0000
-12 3 22 1.3242 0.0000
-12 3 23 -0.8355 0.0000
-12 3 24 0.2943 0.0000
-12 4 1 1.9257 0.0000
-12 4 2 0.0539 0.0000
-12 4 3 1.7658 0.0000
-12 4 4 1.6894 0.0000
-12 4 5 1.4339 0.0000
-12 4 6 1.9410 0.0000
-12 4 7 0.9371 0.0000
-12 4 8 1.1188 0.0000
-12 4 9 0.7660 0.0000
-12 4 10 0.4410 0.0000
-12 4 11 0.7988 0.0000
-12 4 12 0.3830 0.0000
-12 4 13 0.5705 0.0000
-12 4 14 0.2668 0.0000
-12 4 15 0.1761 0.0000
-12 4 16 -0.4487 0.0000
-12 4 17 -0.0002 0.0000
-12 4 18 -1.1117 0.0000
-12 4 19 0.0840 0.0000
-12 4 20 -0.8930 0.0000
-12 4 21 0.1340 0.0000
-12 4 22 -0.1797 0.0000
-12 4 23 -0.0414 0.0000
-12 5 1 1.4496 0.0000
-12 5 2 1.1184 0.0000
-12 5 3 0.9001 0.0000
-12 5 4 1.4745 0.0000
-12 5 5 0.8583 0.0000
-12 5 6 1.6008 0.0000
-12 5 7 0.8135 0.0000
-12 5 8 1.1711 0.0000
-12 5 9 1.0855 0.0000
-12 5 10 0.5672 0.0000
-12 5 11 1.7477 0.0000
-12 5 12 0.3623 0.0000
-12 5 13 1.7861 0.0000
-12 5 14 0.5468 0.0000
-12 5 15 0.8986 0.0000
-12 5 16 0.5051 0.0000
-12 5 17 0.0698 0.0000
-12 5 18 0.0362 0.0000
-12 5 19 -0.2216 0.0000
-12 5 20 -0.2450 0.0000
-12 5 21 -0.3430 0.0000
-12 5 22 -0.0243 0.0000
-12 6 1 2.5053 0.0000
-12 6 2 -0.3569 0.0000
-12 6 3 2.2612 0.0000
-12 6 4 -0.4960 0.0000
-12 6 5 1.3005 0.0000
-12 6 6 -0.6462 0.0000
-12 6 7 0.1493 0.0000
-12 6 8 -0.8747 0.0000
-12 6 9 -0.6550 0.0000
-12 6 10 -0.7755 0.0000
-12 6 11 -0.8636 0.0000
-12 6 12 -0.2498 0.0000
-12 6 13 -0.8384 0.0000
-12 6 14 0.1906 0.0000
-12 6 15 -1.0526 0.0000
-12 6 16 0.2939 0.0000
-12 6 17 -1.2165 0.0000
-12 6 18 0.2091 0.0000
-12 6 19 -0.8444 0.0000
-12 6 20 -0.0091 0.0000
-12 6 21 -0.2487 0.0000
-12 7 1 0.6070 0.0000
-12 7 2 1.1635 0.0000
-12 7 3 0.9635 0.0000
-12 7 4 0.5531 0.0000
-12 7 5 1.4102 0.0000
-12 7 6 0.6839 0.0000
-12 7 7 1.3692 0.0000
-12 7 8 1.1157 0.0000
-12 7 9 1.0251 0.0000
-12 7 10 0.7050 0.0000
-12 7 11 0.7476 0.0000
-12 7 12 -0.4234 0.0000
-12 7 13 0.2696 0.0000
-12 7 14 -1.0953 0.0000
-12 7 15 -0.5536 0.0000
-12 7 16 -1.0180 0.0000
-12 7 17 -1.0913 0.0000
-12 7 18 -0.7472 0.0000
-12 7 19 -0.8743 0.0000
-12 7 20 -0.4814 0.0000
-12 8 1 0.9773 0.0000
-12 8 2 -0.9443 0.0000
-12 8 3 1.0123 0.0000
-12 8 4 -1.1903 0.0000
-12 8 5 1.3525 0.0000
-12 8 6 -1.2801 0.0000
-12 8 7 1.5592 0.0000
-12 8 8 -1.1273 0.0000
-12 8 9 1.1241 0.0000
-12 8 10 -0.6053 0.0000
-12 8 11 0.1918 0.0000
-12 8 12 -0.1778 0.0000
-12 8 13 -0.6964 0.0000
-12 8 14 -0.1219 0.0000
-12 8 15 -1.1462 0.0000
-12 8 16 -0.0300 0.0000
-12 8 17 -1.0765 0.0000
-12 8 18 0.1829 0.0000
-12 9 1 0.1707 0.0000
-12 9 2 0.4358 0.0000
-12 9 3 0.2885 0.0000
-12 9 4 -0.0340 0.0000
-12 9 5 0.2123 0.0000
-12 9 6 -0.1910 0.0000
-12 9 7 -0.4192 0.0000
-12 9 8 -0.1321 0.0000
-12 9 9 -0.8884 0.0000
-12 9 10 -0.0609 0.0000
-12 9 11 -0.2368 0.0000
-12 9 12 0.0527 0.0000
-12 9 13 0.7361 0.0000
-12 9 14 0.1645 0.0000
-12 9 15 0.6333 0.0000
-12 9 16 0.1446 0.0000
-12 10 1 -0.0296 0.0000
-12 10 2 -1.1016 0.0000
-12 10 3 0.2048 0.0000
-12 10 4 -0.7255 0.0000
-12 10 5 0.8703 0.0000
-12 10 6 -0.1946 0.0000
-12 10 7 1.4643 0.0000
-12 10 8 -0.3040 0.0000
-12 10 9 1.0765 0.0000
-12 10 10 -0.6541 0.0000
-12 10 11 0.1324 0.0000
-12 10 12 -0.6896 0.0000
-12 11 1 -0.1747 0.0000
-12 11 2 -0.3059 0.0000
-12 11 3 -0.0002 0.0000
-12 11 4 -0.3435 0.0000
-12 11 5 0.2337 0.0000
-12 11 6 0.0186 0.0000
-11 0 2 5.1468 0.0000
-11 0 4 4.8572 0.0000
-11 0 6 2.0288 0.0000
-11 0 8 -1.3557 0.0000
-11 0 10 -2.8349 0.0000
-11 0 12 -2.9536 0.0000
-11 0 14 -3.2004 0.0000
-11 0 16 -3.3279 0.0000
-11 0 18 -2.7896 0.0000
-11 0 20 -1.9187 0.0000
-11 0 22 -0.9277 0.0000
-11 0 24 0.0046 0.0000
-11 1 1 -4.5900 0.0000
-11 1 2 -2.6796 0.0000
-11 1 3 -4.8631 0.0000
-11 1 4 -0.8020 0.0000
-11 1 5 -4.3185 0.0000
-11 1 6 1.5854 0.0000
-11 1 7 -3.1372 0.0000
-11 1 8 2.9454 0.0000
-11 1 9 -1.1260 0.0000
-11 1 10 2.8578 0.0000
-11 1 11 1.1329 0.0000
-11 1 12 1.9936 0.0000
-11 1 13 2.2740 0.0000
-11 1 14 1.0716 0.0000
-11 1 15 2.0718 0.0000
-11 1 16 0.5723 0.0000
-11 1 17 1.6720 0.0000
-11 1 18 0.4873 0.0000
-11 1 19 1.6746 0.0000
-11 1 20 0.2487 0.0000
-11 1 21 1.6398 0.0000
-11 1 22 -0.2395 0.0000
-11 1 23 1.3337 0.0000
-11 1 24 -0.3224 0.0000
-11 1 25 0.9433 0.0000
-11 2 1 0.8710 0.0000
-11 2 2 -0.3312 0.0000
-11 2 3 -0.5028 0.0000
-11 2 4 -1.2028 0.0000
-11 2 5 -2.5332 0.0000
-11 2 6 -1.9058 0.0000
-11 2 7 -3.7534 0.0000
-11 2 8 -2.1250 0.0000
-11 2 9 -3.6517 0.0000
-11 2 10 -1.6946 0.0000
-11 2 11 -2.7060 0.0000
-11 2 12 -1.0402 0.0000
-11 2 13 -1.5467 0.0000
-11 2 14 -0.5682 0.0000
-11 2 15 -0.4431 0.0000
-11 2 16 -0.1288 0.0000
-11 2 17 0.6471 0.0000
-11 2 18 0.5415 0.0000
-11 2 19 1.6287 0.0000
-11 2 20 1.1175 0.0000
-11 2 21 1.9962 0.0000
-11 2 22 0.9850 0.0000
-11 2 23 1.4605 0.0000
-11 2 24 0.2469 0.0000
-11 3 1 -3.1127 0.0000
-11 3 2 -2.0279 0.0000
-11 3 3 -2.2734 0.0000
-11 3 4 -1.4209 0.0000
-11 3 5 -1.5935 0.0000
-11 3 6 0.0922 0.0000
-11 3 7 -1.7046 0.0000
-11 3 8 1.3027 0.0000
-11 3 9 -2.2846 0.0000
-11 3 10 1.2685 0.0000
-11 3 11 -2.4789 0.0000
-11 3 12 0.4698 0.0000
-11 3 13 -1.9323 0.0000
-11 3 14 -0.0093 0.0000
-11 3 15 -1.0644 0.0000
-11 3 16 -0.0952 0.0000
-11 3 17 -0.3942 0.0000
-11 3 18 -0.4468 0.0000
-11 3 19 0.1686 0.0000
-11 3 20 -0.8412 0.0000
-11 3 21 0.8542 0.0000
-11 3 22 -0.4499 0.0000
-11 3 23 1.2245 0.0000
-11 3 24 0.4360 0.0000
-11 4 1 -1.1592 0.0000
-11 4 2 -1.3937 0.0000
-11 4 3 -0.9655 0.0000
-11 4 4 -2.2230 0.0000
-11 4 5 -0.7560 0.0000
-11 4 6 -1.6778 0.0000
-11 4 7 -0.3413 0.0000
-11 4 8 -0.4971 0.0000
-11 4 9 0.1147 0.0000
-11 4 10 0.0982 0.0000
-11 4 11 0.4971 0.0000
-11 4 12 0.0204 0.0000
-11 4 13 0.8449 0.0000
-11 4 14 0.1807 0.0000
-11 4 15 1.1783 0.0000
-11 4 16 0.9197 0.0000
-11 4 17 1.2738 0.0000
-11 4 18 1.4185 0.0000
-11 4 19 0.9644 0.0000
-11 4 20 1.0233 0.0000
-11 4 21 0.6421 0.0000
-11 4 22 0.2951 0.0000
-11 4 23 0.6330 0.0000
-11 5 1 -1.8694 0.0000
-11 5 2 0.3203 0.0000
-11 5 3 -1.3938 0.0000
-11 5 4 0.2808 0.0000
-11 5 5 -1.1724 0.0000
-11 5 6 0.3616 0.0000
-11 5 7 -1.2694 0.0000
-11 5 8 0.6820 0.0000
-11 5 9 -1.8756 0.0000
-11 5 10 0.8647 0.0000
-11 5 11 -2.3620 0.0000
-11 5 12 0.7141 0.0000
-11 5 13 -1.9491 0.0000
-11 5 14 0.4411 0.0000
-11 5 15 -0.8549 0.0000
-11 5 16 0.4180 0.0000
-11 5 17 0.2698 0.0000
-11 5 18 0.7344 0.0000
-11 5 19 1.0627 0.0000
-11 5 20 0.9383 0.0000
-11 5 21 1.1991 0.0000
-11 5 22 0.6527 0.0000
-11 6 1 -1.3021 0.0000
-11 6 2 -0.6290 0.0000
-11 6 3 -0.7414 0.0000
-11 6 4 -0.4235 0.0000
-11 6 5 0.0900 0.0000
-11 6 6 0.1873 0.0000
-11 6 7 0.9303 0.0000
-11 6 8 1.1094 0.0000
-11 6 9 1.3545 0.0000
-11 6 10 1.2222 0.0000
-11 6 11 1.4001 0.0000
-11 6 12 0.3253 0.0000
-11 6 13 1.4638 0.0000
-11 6 14 -0.4232 0.0000
-11 6 15 1.5032 0.0000
-11 6 16 -0.5065 0.0000
-11 6 17 1.2067 0.0000
-11 6 18 -0.2709 0.0000
-11 6 19 0.7476 0.0000
-11 6 20 0.1375 0.0000
-11 6 21 0.4480 0.0000
-11 7 1 -1.6457 0.0000
-11 7 2 -0.1004 0.0000
-11 7 3 -1.7463 0.0000
-11 7 4 0.3536 0.0000
-11 7 5 -2.0240 0.0000
-11 7 6 -0.0705 0.0000
-11 7 7 -1.8930 0.0000
-11 7 8 -0.2064 0.0000
-11 7 9 -1.6166 0.0000
-11 7 10 0.8797 0.0000
-11 7 11 -1.5442 0.0000
-11 7 12 2.0053 0.0000
-11 7 13 -1.1816 0.0000
-11 7 14 2.1053 0.0000
-11 7 15 -0.3133 0.0000
-11 7 16 1.7299 0.0000
-11 7 17 0.3249 0.0000
-11 7 18 1.2407 0.0000
-11 7 19 0.2927 0.0000
-11 7 20 0.4400 0.0000
-11 8 1 -0.6030 0.0000
-11 8 2 0.3445 0.0000
-11 8 3 -0.3036 0.0000
-11 8 4 0.6194 0.0000
-11 8 5 -0.4822 0.0000
-11 8 6 0.5436 0.0000
-11 8 7 -0.7043 0.0000
-11 8 8 0.1727 0.0000
-11 8 9 -0.4816 0.0000
-11 8 10 -0.1577 0.0000
-11 8 11 0.2361 0.0000
-11 8 12 -0.2616 0.0000
-11 8 13 1.0974 0.0000
-11 8 14 -0.4716 0.0000
-11 8 15 1.5844 0.0000
-11 8 16 -0.7751 0.0000
-11 8 17 1.4778 0.0000
-11 8 18 -0.6478 0.0000
-11 9 1 -0.9620 0.0000
-11 9 2 0.2395 0.0000
-11 9 3 -0.8029 0.0000
-11 9 4 0.7183 0.0000
-11 9 5 -0.5992 0.0000
-11 9 6 0.7765 0.0000
-11 9 7 0.1264 0.0000
-11 9 8 0.4967 0.0000
-11 9 9 0.4086 0.0000
-11 9 10 0.2131 0.0000
-11 9 11 -0.6352 0.0000
-11 9 12 0.2135 0.0000
-11 9 13 -1.5189 0.0000
-11 9 14 0.3817 0.0000
-11 9 15 -0.8996 0.0000
-11 9 16 0.3601 0.0000
-11 10 1 -0.1011 0.0000
-11 10 2 0.8991 0.0000
-11 10 3 -0.4682 0.0000
-11 10 4 0.2607 0.0000
-11 10 5 -1.3765 0.0000
-11 10 6 -0.4302 0.0000
-11 10 7 -1.9503 0.0000
-11 10 8 -0.1555 0.0000
-11 10 9 -1.1981 0.0000
-11 10 10 0.4085 0.0000
-11 10 11 -0.1368 0.0000
-11 10 12 0.4569 0.0000
-11 10 13 -0.0508 0.0000
-11 11 1 0.0651 0.0000
-11 11 2 -0.0330 0.0000
-11 11 3 -0.1866 0.0000
-11 11 4 -0.0762 0.0000
-11 11 5 -0.4896 0.0000
-11 11 6 -0.5242 0.0000
-11 11 7 -0.5347 0.0000
-11 11 8 -0.7868 0.0000
-11 11 9 -0.3133 0.0000
-10 0 2 -3.3117 0.0000
-10 0 4 -1.6918 0.0000
-10 0 6 1.3971 0.0000
-10 0 8 3.7191 0.0000
-10 0 10 4.0316 0.0000
-10 0 12 3.5991 0.0000
-10 0 14 3.5605 0.0000
-10 0 16 3.3214 0.0000
-10 0 18 2.1755 0.0000
-10 0 20 0.5462 0.0000
-10 0 22 -0.6493 0.0000
-10 0 24 -0.8957 0.0000
-10 1 1 8.2926 0.0000
-10 1 2 1.8381 0.0000
-10 1 3 8.8922 0.0000
-10 1 4 -0.8778 0.0000
-10 1 5 7.5558 0.0000
-10 1 6 -3.5974 0.0000
-10 1 7 4.7683 0.0000
-10 1 8 -4.6913 0.0000
-10 1 9 1.2309 0.0000
-10 1 10 -3.9413 0.0000
-10 1 11 -1.6902 0.0000
-10 1 12 -2.4618 0.0000
-10 1 13 -2.7351 0.0000
-10 1 14 -1.4043 0.0000
-10 1 15 -2.3468 0.0000
-10 1 16 -1.0435 0.0000
-10 1 17 -1.8832 0.0000
-10 1 18 -0.9373 0.0000
-10 1 19 -1.7142 0.0000
-10 1 20 -0.7041 0.0000
-10 1 21 -1.5063 0.0000
-10 1 22 -0.4164 0.0000
-10 1 23 -1.2923 0.0000
-10 1 24 -0.2496 0.0000
-10 1 25 -1.0686 0.0000
-10 2 1 -0.9638 0.0000
-10 2 2 2.1352 0.0000
-10 2 3 0.5389 0.0000
-10 2 4 3.1926 0.0000
-10 2 5 2.0454 0.0000
-10 2 6 3.6200 0.0000
-10 2 7 2.6307 0.0000
-10 2 8 3.4383 0.0000
-10 2 9 2.4434 0.0000
-10 2 10 2.7569 0.0000
-10 2 11 1.7380 0.0000
-10 2 12 1.9909 0.0000
-10 2 13 0.6565 0.0000
-10 2 14 1.2979 0.0000
-10 2 15 -0.5574 0.0000
-10 2 16 0.5198 0.0000
-10 2 17 -1.7929 0.0000
-10 2 18 -0.2849 0.0000
-10 2 19 -2.7357 0.0000
-10 2 20 -0.8243 0.0000
-10 2 21 -2.6170 0.0000
-10 2 22 -0.8916 0.0000
-10 2 23 -1.3900 0.0000
-10 2 24 -0.5025 0.0000
-10 2 25 -0.2350 0.0000
-10 3 1 4.4384 0.0000
-10 3 2 -0.1895 0.0000
-10 3 3 3.2844 0.0000
-10 3 4 -1.4554 0.0000
-10 3 5 2.1419 0.0000
-10 3 6 -3.5809 0.0000
-10 3 7 1.6950 0.0000
-10 3 8 -4.6377 0.0000
-10 3 9 1.8631 0.0000
-10 3 10 -3.7400 0.0000
-10 3 11 1.8990 0.0000
-10 3 12 -2.1126 0.0000
-10 3 13 1.3153 0.0000
-10 3 14 -1.1765 0.0000
-10 3 15 0.6466 0.0000
-10 3 16 -0.8581 0.0000
-10 3 17 0.4417 0.0000
-10 3 18 -0.4228 0.0000
-10 3 19 0.1426 0.0000
-10 3 20 -0.0119 0.0000
-10 3 21 -0.6335 0.0000
-10 3 22 -0.1936 0.0000
-10 3 23 -1.0175 0.0000
-10 3 24 -0.6114 0.0000
-10 4 1 0.2074 0.0000
-10 4 2 1.6447 0.0000
-10 4 3 0.0225 0.0000
-10 4 4 2.0414 0.0000
-10 4 5 -0.2672 0.0000
-10 4 6 1.2864 0.0000
-10 4 7 -0.9545 0.0000
-10 4 8 -0.0904 0.0000
-10 4 9 -1.8640 0.0000
-10 4 10 -0.9935 0.0000
-10 4 11 -2.5065 0.0000
-10 4 12 -1.1814 0.0000
-10 4 13 -2.7868 0.0000
-10 4 14 -1.2106 0.0000
-10 4 15 -2.8516 0.0000
-10 4 16 -1.3151 0.0000
-10 4 17 -2.4867 0.0000
-10 4 18 -1.1209 0.0000
-10 4 19 -1.7369 0.0000
-10 4 20 -0.4936 0.0000
-10 4 21 -1.2817 0.0000
-10 4 22 0.0348 0.0000
-10 4 23 -1.1619 0.0000
-10 4 24 0.0629 0.0000
-10 5 1 1.5550 0.0000
-10 5 2 -2.5572 0.0000
-10 5 3 1.1729 0.0000
-10 5 4 -2.5923 0.0000
-10 5 5 1.0303 0.0000
-10 5 6 -2.3763 0.0000
-10 5 7 1.4014 0.0000
-10 5 8 -2.1059 0.0000
-10 5 9 1.9672 0.0000
-10 5 10 -1.7719 0.0000
-10 5 11 2.0199 0.0000
-10 5 12 -1.4399 0.0000
-10 5 13 1.4052 0.0000
-10 5 14 -1.1764 0.0000
-10 5 15 0.3896 0.0000
-10 5 16 -1.1534 0.0000
-10 5 17 -0.7479 0.0000
-10 5 18 -1.5011 0.0000
-10 5 19 -1.4234 0.0000
-10 5 20 -1.7425 0.0000
-10 5 21 -1.1001 0.0000
-10 5 22 -1.3009 0.0000
-10 5 23 -0.2243 0.0000
-10 6 1 -0.5683 0.0000
-10 6 2 1.1283 0.0000
-10 6 3 -1.0268 0.0000
-10 6 4 0.7234 0.0000
-10 6 5 -1.5693 0.0000
-10 6 6 -0.4611 0.0000
-10 6 7 -2.0806 0.0000
-10 6 8 -1.8366 0.0000
-10 6 9 -2.1253 0.0000
-10 6 10 -1.9014 0.0000
-10 6 11 -1.8236 0.0000
-10 6 12 -0.8259 0.0000
-10 6 13 -1.4413 0.0000
-10 6 14 -0.0359 0.0000
-10 6 15 -0.9342 0.0000
-10 6 16 0.1649 0.0000
-10 6 17 -0.5164 0.0000
-10 6 18 0.0699 0.0000
-10 6 19 -0.5290 0.0000
-10 6 20 -0.3403 0.0000
-10 6 21 -0.6227 0.0000
-10 6 22 -0.4975 0.0000
-10 7 1 1.4371 0.0000
-10 7 2 -1.0485 0.0000
-10 7 3 1.3901 0.0000
-10 7 4 -0.9170 0.0000
-10 7 5 1.6868 0.0000
-10 7 6 -0.3129 0.0000
-10 7 7 1.5618 0.0000
-10 7 8 -0.6473 0.0000
-10 7 9 1.2713 0.0000
-10 7 10 -1.8695 0.0000
-10 7 11 1.1516 0.0000
-10 7 12 -2.4120 0.0000
-10 7 13 0.7592 0.0000
-10 7 14 -2.1570 0.0000
-10 7 15 0.0718 0.0000
-10 7 16 -1.8713 0.0000
-10 7 17 -0.2332 0.0000
-10 7 18 -1.1715 0.0000
-10 7 19 -0.0604 0.0000
-10 7 20 -0.0297 0.0000
-10 8 1 -0.0265 0.0000
-10 8 2 -0.3531 0.0000
-10 8 3 -0.6074 0.0000
-10 8 4 -0.2517 0.0000
-10 8 5 -0.6824 0.0000
-10 8 6 0.2168 0.0000
-10 8 7 -0.5103 0.0000
-10 8 8 0.4971 0.0000
-10 8 9 -0.4662 0.0000
-10 8 10 0.3687 0.0000
-10 8 11 -0.7473 0.0000
-10 8 12 0.4178 0.0000
-10 8 13 -1.1530 0.0000
-10 8 14 0.9026 0.0000
-10 8 15 -1.2870 0.0000
-10 8 16 0.9859 0.0000
-10 8 17 -1.1097 0.0000
-10 8 18 0.3180 0.0000
-10 8 19 -0.8328 0.0000
-10 9 1 1.2882 0.0000
-10 9 2 -0.7158 0.0000
-10 9 3 1.0796 0.0000
-10 9 4 -1.0306 0.0000
-10 9 5 0.8967 0.0000
-10 9 6 -0.9147 0.0000
-10 9 7 0.1802 0.0000
-10 9 8 -0.6159 0.0000
-10 9 9 0.0924 0.0000
-10 9 10 -0.6181 0.0000
-10 9 11 1.0853 0.0000
-10 9 12 -0.9268 0.0000
-10 9 13 1.3566 0.0000
-10 9 14 -0.9382 0.0000
-10 9 15 0.3303 0.0000
-10 9 16 -0.4235 0.0000
-10 9 17 -0.2909 0.0000
-10 10 1 0.3342 0.0000
-10 10 2 -0.6118 0.0000
-10 10 3 0.6819 0.0000
-10 10 4 0.4130 0.0000
-10 10 5 1.4578 0.0000
-10 10 6 1.2876 0.0000
-10 10 7 1.5482 0.0000
-10 10 8 1.0422 0.0000
-10 10 9 0.4293 0.0000
-10 10 10 0.4690 0.0000
-10 10 11 -0.3719 0.0000
-10 10 12 0.3041 0.0000
-10 10 13 -0.1032 0.0000
-10 10 14 0.2661 0.0000
-10 11 1 0.2003 0.0000
-10 11 2 0.6004 0.0000
-10 11 3 0.6101 0.0000
-10 11 4 0.5493 0.0000
-10 11 5 1.0476 0.0000
-10 11 6 0.8689 0.0000
-10 11 7 1.0772 0.0000
-10 11 8 1.0809 0.0000
-10 11 9 0.5855 0.0000
-10 11 10 0.6883 0.0000
-9 0 2 -0.5829 0.0000
-9 0 4 -2.7241 0.0000
-9 0 6 -4.6810 0.0000
-9 0 8 -5.3293 0.0000
-9 0 10 -4.7101 0.0000
-9 0 12 -3.9810 0.0000
-9 0 14 -3.6294 0.0000
-9 0 16 -2.9152 0.0000
-9 0 18 -1.3153 0.0000
-9 0 20 0.3773 0.0000
-9 0 22 1.0107 0.0000
-9 0 24 0.6148 0.0000
-9 1 1 -13.6808 0.0000
-9 1 2 -0.4209 0.0000
-9 1 3 -13.6531 0.0000
-9 1 4 2.7493 0.0000
-9 1 5 -10.3738 0.0000
-9 1 6 5.4639 0.0000
-9 1 7 -5.3275 0.0000
-9 1 8 5.9941 0.0000
-9 1 9 -0.3854 0.0000
-9 1 10 4.3441 0.0000
-9 1 11 2.7293 0.0000
-9 1 12 2.2151 0.0000
-9 1 13 3.4010 0.0000
-9 1 14 1.0003 0.0000
-9 1 15 2.6636 0.0000
-9 1 16 0.5938 0.0000
-9 1 17 1.7660 0.0000
-9 1 18 0.4406 0.0000
-9 1 19 1.0356 0.0000
-9 1 20 0.4228 0.0000
-9 1 21 0.5579 0.0000
-9 1 22 0.3747 0.0000
-9 1 23 0.4652 0.0000
-9 1 24 0.0925 0.0000
-9 1 25 0.4191 0.0000
-9 2 1 1.2075 0.0000
-9 2 2 -2.9517 0.0000
-9 2 3 0.0602 0.0000
-9 2 4 -4.2895 0.0000
-9 2 5 -0.7341 0.0000
-9 2 6 -4.7330 0.0000
-9 2 7 -1.0928 0.0000
-9 2 8 -4.2696 0.0000
-9 2 9 -1.3309 0.0000
-9 2 10 -3.2723 0.0000
-9 2 11 -1.1254 0.0000
-9 2 12 -2.2864 0.0000
-9 2 13 -0.2735 0.0000
-9 2 14 -1.3931 0.0000
-9 2 15 0.8568 0.0000
-9 2 16 -0.6264 0.0000
-9 2 17 1.9010 0.0000
-9 2 18 -0.1742 0.0000
-9 2 19 2.3565 0.0000
-9 2 20 0.1568 0.0000
-9 2 21 1.6650 0.0000
-9 2 22 0.5009 0.0000
-9 2 23 0.3207 0.0000
-9 2 24 0.4424 0.0000
-9 2 25 -0.4352 0.0000
-9 3 1 -4.9979 0.0000
-9 3 2 2.6182 0.0000
-9 3 3 -3.6301 0.0000
-9 3 4 4.9628 0.0000
-9 3 5 -2.2530 0.0000
-9 3 6 7.2568 0.0000
-9 3 7 -1.4469 0.0000
-9 3 8 7.3733 0.0000
-9 3 9 -1.1848 0.0000
-9 3 10 5.2883 0.0000
-9 3 11 -0.9001 0.0000
-9 3 12 2.9257 0.0000
-9 3 13 -0.4033 0.0000
-9 3 14 1.6478 0.0000
-9 3 15 -0.3275 0.0000
-9 3 16 1.1550 0.0000
-9 3 17 -0.7394 0.0000
-9 3 18 0.6348 0.0000
-9 3 19 -0.6574 0.0000
-9 3 20 0.1052 0.0000
-9 3 21 0.0494 0.0000
-9 3 22 0.0440 0.0000
-9 3 23 0.3178 0.0000
-9 3 24 0.2487 0.0000
-9 4 1 0.0758 0.0000
-9 4 2 -0.7996 0.0000
-9 4 3 0.3174 0.0000
-9 4 4 -1.3933 0.0000
-9 4 5 0.9075 0.0000
-9 4 6 -0.9262 0.0000
-9 4 7 1.9827 0.0000
-9 4 8 0.4926 0.0000
-9 4 9 3.0743 0.0000
-9 4 10 1.6963 0.0000
-9 4 11 3.5798 0.0000
-9 4 12 2.0282 0.0000
-9 4 13 3.5391 0.0000
-9 4 14 1.7059 0.0000
-9 4 15 3.1018 0.0000
-9 4 16 1.1120 0.0000
-9 4 17 2.2115 0.0000
-9 4 18 0.4419 0.0000
-9 4 19 1.3663 0.0000
-9 4 20 -0.0967 0.0000
-9 4 21 1.1599 0.0000
-9 4 22 -0.2377 0.0000
-9 4 23 1.0846 0.0000
-9 4 24 -0.0251 0.0000
-9 5 1 -0.3518 0.0000
-9 5 2 3.8279 0.0000
-9 5 3 -0.1202 0.0000
-9 5 4 3.6969 0.0000
-9 5 5 -0.5132 0.0000
-9 5 6 3.0300 0.0000
-9 5 7 -1.2966 0.0000
-9 5 8 2.3021 0.0000
-9 5 9 -1.6896 0.0000
-9 5 10 1.7227 0.0000
-9 5 11 -1.4552 0.0000
-9 5 12 1.3090 0.0000
-9 5 13 -0.8708 0.0000
-9 5 14 1.0419 0.0000
-9 5 15 -0.0309 0.0000
-9 5 16 1.1254 0.0000
-9 5 17 0.8084 0.0000
-9 5 18 1.6301 0.0000
-9 5 19 1.0167 0.0000
-9 5 20 1.9098 0.0000
-9 5 21 0.4823 0.0000
-9 5 22 1.3774 0.0000
-9 5 23 -0.0985 0.0000
-9 6 1 1.3981 0.0000
-9 6 2 -0.6369 0.0000
-9 6 3 1.5574 0.0000
-9 6 4 -0.1199 0.0000
-9 6 5 1.9435 0.0000
-9 6 6 1.0325 0.0000
-9 6 7 2.3026 0.0000
-9 6 8 2.0692 0.0000
-9 6 9 2.0984 0.0000
-9 6 10 1.9088 0.0000
-9 6 11 1.4019 0.0000
-9 6 12 1.0808 0.0000
-9 6 13 0.4973 0.0000
-9 6 14 0.5760 0.0000
-9 6 15 -0.2728 0.0000
-9 6 16 0.3552 0.0000
-9 6 17 -0.4118 0.0000
-9 6 18 0.4072 0.0000
-9 6 19 0.0285 0.0000
-9 6 20 0.8028 0.0000
-9 6 21 0.2875 0.0000
-9 6 22 0.7745 0.0000
-9 7 1 -0.1937 0.0000
-9 7 2 1.0529 0.0000
-9 7 3 -0.2947 0.0000
-9 7 4 0.2493 0.0000
-9 7 5 -0.8320 0.0000
-9 7 6 -0.2221 0.0000
-9 7 7 -0.8322 0.0000
-9 7 8 0.4802 0.0000
-9 7 9 -0.4723 0.0000
-9 7 10 1.3709 0.0000
-9 7 11 -0.1306 0.0000
-9 7 12 1.4572 0.0000
-9 7 13 0.3245 0.0000
-9 7 14 1.3658 0.0000
-9 7 15 0.6656 0.0000
-9 7 16 1.2448 0.0000
-9 7 17 0.5000 0.0000
-9 7 18 0.3504 0.0000
-9 7 19 0.1604 0.0000
-9 7 20 -0.6297 0.0000
-9 7 21 0.0807 0.0000
-9 8 1 -0.0745 0.0000
-9 8 2 0.7917 0.0000
-9 8 3 0.5822 0.0000
-9 8 4 0.0495 0.0000
-9 8 5 0.9431 0.0000
-9 8 6 -0.7187 0.0000
-9 8 7 0.9846 0.0000
-9 8 8 -0.6502 0.0000
-9 8 9 0.8457 0.0000
-9 8 10 -0.2480 0.0000
-9 8 11 0.6653 0.0000
-9 8 12 -0.5147 0.0000
-9 8 13 0.3967 0.0000
-9 8 14 -0.9747 0.0000
-9 8 15 0.0781 0.0000
-9 8 16 -0.5014 0.0000
-9 8 17 -0.0305 0.0000
-9 8 18 0.4294 0.0000
-9 8 19 0.1049 0.0000
-9 9 1 -0.9212 0.0000
-9 9 2 0.6355 0.0000
-9 9 3 -1.0426 0.0000
-9 9 4 0.7738 0.0000
-9 9 5 -1.0230 0.0000
-9 9 6 0.5922 0.0000
-9 9 7 -0.3783 0.0000
-9 9 8 0.6002 0.0000
-9 9 9 -0.2604 0.0000
-9 9 10 1.0274 0.0000
-9 9 11 -0.7076 0.0000
-9 9 12 1.2125 0.0000
-9 9 13 -0.3355 0.0000
-9 9 14 0.5725 0.0000
-9 9 15 0.5715 0.0000
-9 9 16 -0.3304 0.0000
-9 9 17 0.6506 0.0000
-9 10 1 -0.5170 0.0000
-9 10 2 0.4915 0.0000
-9 10 3 -0.7554 0.0000
-9 10 4 -0.7725 0.0000
-9 10 5 -1.1053 0.0000
-9 10 6 -1.7464 0.0000
-9 10 7 -0.6171 0.0000
-9 10 8 -1.6411 0.0000
-9 10 9 0.5178 0.0000
-9 10 10 -1.1366 0.0000
-9 10 11 0.7887 0.0000
-9 10 12 -0.7965 0.0000
-9 10 13 0.2030 0.0000
-9 10 14 -0.4104 0.0000
-9 10 15 0.0746 0.0000
-9 11 1 -0.6257 0.0000
-9 11 2 -0.8917 0.0000
-9 11 3 -1.1505 0.0000
-9 11 4 -0.4644 0.0000
-9 11 5 -1.6127 0.0000
-9 11 6 -0.5210 0.0000
-9 11 7 -1.4644 0.0000
-9 11 8 -0.7050 0.0000
-9 11 9 -0.7388 0.0000
-9 11 10 -0.3032 0.0000
-9 11 11 -0.1336 0.0000
-8 0 2 3.7119 0.0000
-8 0 4 4.8137 0.0000
-8 0 6 5.1811 0.0000
-8 0 8 4.9105 0.0000
-8 0 10 4.2229 0.0000
-8 0 12 3.3972 0.0000
-8 0 14 2.4837 0.0000
-8 0 16 1.2529 0.0000
-8 0 18 -0.1759 0.0000
-8 0 20 -0.9912 0.0000
-8 0 22 -0.7100 0.0000
-8 0 24 -0.0261 0.0000
-8 1 1 18.0481 0.0000
-8 1 2 -1.1355 0.0000
-8 1 3 15.8916 0.0000
-8 1 4 -4.3368 0.0000
-8 1 5 9.9314 0.0000
-8 1 6 -6.5974 0.0000
-8 1 7 3.0955 0.0000
-8 1 8 -6.2650 0.0000
-8 1 9 -2.1040 0.0000
-8 1 10 -3.7823 0.0000
-8 1 11 -4.5073 0.0000
-8 1 12 -1.2798 0.0000
-8 1 13 -4.4925 0.0000
-8 1 14 -0.0330 0.0000
-8 1 15 -3.3464 0.0000
-8 1 16 0.3584 0.0000
-8 1 17 -1.9810 0.0000
-8 1 18 0.3985 0.0000
-8 1 19 -0.7617 0.0000
-8 1 20 0.2157 0.0000
-8 1 21 -0.0284 0.0000
-8 1 22 0.1960 0.0000
-8 1 23 0.2141 0.0000
-8 1 24 0.4203 0.0000
-8 1 25 0.3792 0.0000
-8 2 1 -1.6019 0.0000
-8 2 2 2.3030 0.0000
-8 2 3 -0.5373 0.0000
-8 2 4 3.8111 0.0000
-8 2 5 0.2323 0.0000
-8 2 6 4.3201 0.0000
-8 2 7 0.9105 0.0000
-8 2 8 3.7103 0.0000
-8 2 9 1.5353 0.0000
-8 2 10 2.6092 0.0000
-8 2 11 1.4969 0.0000
-8 2 12 1.5755 0.0000
-8 2 13 0.7339 0.0000
-8 2 14 0.6181 0.0000
-8 2 15 -0.1090 0.0000
-8 2 16 -0.0386 0.0000
-8 2 17 -0.5804 0.0000
-8 2 18 -0.2318 0.0000
-8 2 19 -0.4633 0.0000
-8 2 20 -0.4403 0.0000
-8 2 21 0.2568 0.0000
-8 2 22 -0.6994 0.0000
-8 2 23 0.9627 0.0000
-8 2 24 -0.3953 0.0000
-8 2 25 0.9599 0.0000
-8 3 1 4.6704 0.0000
-8 3 2 -4.7007 0.0000
-8 3 3 3.3752 0.0000
-8 3 4 -7.5210 0.0000
-8 3 5 2.1277 0.0000
-8 3 6 -8.8560 0.0000
-8 3 7 1.1980 0.0000
-8 3 8 -7.5071 0.0000
-8 3 9 0.5249 0.0000
-8 3 10 -4.6129 0.0000
-8 3 11 -0.0691 0.0000
-8 3 12 -2.1949 0.0000
-8 3 13 -0.4285 0.0000
-8 3 14 -1.0700 0.0000
-8 3 15 -0.1488 0.0000
-8 3 16 -0.6378 0.0000
-8 3 17 0.4503 0.0000
-8 3 18 -0.1060 0.0000
-8 3 19 0.5300 0.0000
-8 3 20 0.4536 0.0000
-8 3 21 0.1830 0.0000
-8 3 22 0.5401 0.0000
-8 3 23 0.1779 0.0000
-8 3 24 0.2667 0.0000
-8 4 1 0.3932 0.0000
-8 4 2 -0.1015 0.0000
-8 4 3 0.2423 0.0000
-8 4 4 0.9462 0.0000
-8 4 5 -0.4650 0.0000
-8 4 6 0.8105 0.0000
-8 4 7 -1.5885 0.0000
-8 4 8 -0.4611 0.0000
-8 4 9 -2.4580 0.0000
-8 4 10 -1.5495 0.0000
-8 4 11 -2.6816 0.0000
-8 4 12 -1.7435 0.0000
-8 4 13 -2.4030 0.0000
-8 4 14 -1.2886 0.0000
-8 4 15 -1.6806 0.0000
-8 4 16 -0.6408 0.0000
-8 4 17 -0.6995 0.0000
-8 4 18 -0.1320 0.0000
-8 4 19 -0.1095 0.0000
-8 4 20 0.0276 0.0000
-8 4 21 -0.1366 0.0000
-8 4 22 -0.1640 0.0000
-8 4 23 -0.2319 0.0000
-8 4 24 -0.4185 0.0000
-8 5 1 -1.3330 0.0000
-8 5 2 -3.2641 0.0000
-8 5 3 -0.9655 0.0000
-8 5 4 -2.9587 0.0000
-8 5 5 0.3618 0.0000
-8 5 6 -2.1985 0.0000
-8 5 7 1.4558 0.0000
-8 5 8 -1.5551 0.0000
-8 5 9 1.5824 0.0000
-8 5 10 -1.0455 0.0000
-8 5 11 1.1562 0.0000
-8 5 12 -0.6028 0.0000
-8 5 13 0.5570 0.0000
-8 5 14 -0.3879 0.0000
-8 5 15 -0.1432 0.0000
-8 5 16 -0.6070 0.0000
-8 5 17 -0.5833 0.0000
-8 5 18 -1.0947 0.0000
-8 5 19 -0.5252 0.0000
-8 5 20 -1.2395 0.0000
-8 5 21 -0.2636 0.0000
-8 5 22 -0.7436 0.0000
-8 5 23 -0.1146 0.0000
-8 6 1 -0.6940 0.0000
-8 6 2 -0.3993 0.0000
-8 6 3 -0.7486 0.0000
-8 6 4 -0.6970 0.0000
-8 6 5 -1.1582 0.0000
-8 6 6 -1.0966 0.0000
-8 6 7 -1.4291 0.0000
-8 6 8 -1.3224 0.0000
-8 6 9 -1.0807 0.0000
-8 6 10 -1.0822 0.0000
-8 6 11 -0.2486 0.0000
-8 6 12 -0.8082 0.0000
-8 6 13 0.6460 0.0000
-8 6 14 -0.7753 0.0000
-8 6 15 1.1688 0.0000
-8 6 16 -0.8000 0.0000
-8 6 17 1.1279 0.0000
-8 6 18 -1.0207 0.0000
-8 6 19 0.7720 0.0000
-8 6 20 -1.3524 0.0000
-8 6 21 0.4552 0.0000
-8 6 22 -1.0884 0.0000
-8 7 1 -0.8723 0.0000
-8 7 2 0.3410 0.0000
-8 7 3 -0.4822 0.0000
-8 7 4 1.3589 0.0000
-8 7 5 0.2830 0.0000
-8 7 6 1.2652 0.0000
-8 7 7 0.3872 0.0000
-8 7 8 0.2913 0.0000
-8 7 9 -0.0573 0.0000
-8 7 10 -0.3143 0.0000
-8 7 11 -0.6001 0.0000
-8 7 12 -0.4181 0.0000
-8 7 13 -1.0684 0.0000
-8 7 14 -0.5713 0.0000
-8 7 15 -1.1331 0.0000
-8 7 16 -0.2852 0.0000
-8 7 17 -0.7144 0.0000
-8 7 18 0.6951 0.0000
-8 7 19 -0.3809 0.0000
-8 7 20 1.1438 0.0000
-8 7 21 -0.4141 0.0000
-8 8 1 1.0545 0.0000
-8 8 2 -0.8275 0.0000
-8 8 3 0.4630 0.0000
-8 8 4 0.2704 0.0000
-8 8 5 -0.1512 0.0000
-8 8 6 0.8892 0.0000
-8 8 7 -0.4969 0.0000
-8 8 8 0.4289 0.0000
-8 8 9 -0.4388 0.0000
-8 8 10 0.1072 0.0000
-8 8 11 0.0493 0.0000
-8 8 12 0.5720 0.0000
-8 8 13 0.7884 0.0000
-8 8 14 0.6977 0.0000
-8 8 15 1.2932 0.0000
-8 8 16 -0.1575 0.0000
-8 8 17 1.2396 0.0000
-8 8 18 -0.9392 0.0000
-8 8 19 0.7919 0.0000
-8 8 20 -0.7770 0.0000
-8 9 1 0.6245 0.0000
-8 9 2 -0.1232 0.0000
-8 9 3 1.0294 0.0000
-8 9 4 -0.1832 0.0000
-8 9 5 0.9873 0.0000
-8 9 6 -0.1115 0.0000
-8 9 7 0.3010 0.0000
-8 9 8 -0.5058 0.0000
-8 9 9 -0.0667 0.0000
-8 9 10 -1.0301 0.0000
-8 9 11 -0.1512 0.0000
-8 9 12 -0.7269 0.0000
-8 9 13 -0.5846 0.0000
-8 9 14 0.3312 0.0000
-8 9 15 -0.9132 0.0000
-8 9 16 1.0391 0.0000
-8 9 17 -0.6570 0.0000
-8 9 18 0.8158 0.0000
-8 10 1 0.6577 0.0000
-8 10 2 -0.3752 0.0000
-8 10 3 0.7291 0.0000
-8 10 4 0.6779 0.0000
-8 10 5 0.6429 0.0000
-8 10 6 1.4643 0.0000
-8 10 7 -0.0720 0.0000
-8 10 8 1.3711 0.0000
-8 10 9 -0.8495 0.0000
-8 10 10 0.9439 0.0000
-8 10 11 -0.6808 0.0000
-8 10 12 0.5980 0.0000
-8 10 13 0.0320 0.0000
-8 10 14 0.1388 0.0000
-8 10 15 0.2782 0.0000
-8 11 1 1.0198 0.0000
-8 11 2 0.6386 0.0000
-8 11 3 1.3453 0.0000
-8 11 4 -0.2274 0.0000
-8 11 5 1.5375 0.0000
-8 11 6 -0.2358 0.0000
-8 11 7 1.1728 0.0000
-8 11 8 0.1474 0.0000
-8 11 9 0.4883 0.0000
-8 11 10 -0.0207 0.0000
-8 11 11 -0.0131 0.0000
-8 11 12 -0.4834 0.0000
-8 12 1 0.8143 0.0000
-8 12 2 0.9389 0.0000
-8 12 3 0.6276 0.0000
-8 12 4 1.9267 0.0000
-8 12 5 0.5494 0.0000
-8 12 6 1.5586 0.0000
-7 0 2 -3.3655 0.0000
-7 0 4 -3.1705 0.0000
-7 0 6 -2.6882 0.0000
-7 0 8 -2.3861 0.0000
-7 0 10 -1.9413 0.0000
-7 0 12 -0.8995 0.0000
-7 0 14 0.5004 0.0000
-7 0 16 1.6289 0.0000
-7 0 18 2.1286 0.0000
-7 0 20 1.9412 0.0000
-7 0 22 1.2081 0.0000
-7 0 24 0.3629 0.0000
-7 1 1 -17.0932 0.0000
-7 1 2 1.8223 0.0000
-7 1 3 -12.3704 0.0000
-7 1 4 4.2826 0.0000
-7 1 5 -4.8408 0.0000
-7 1 6 5.5648 0.0000
-7 1 7 1.7991 0.0000
-7 1 8 4.5361 0.0000
-7 1 9 5.5849 0.0000
-7 1 10 1.9481 0.0000
-7 1 11 6.5139 0.0000
-7 1 12 -0.2031 0.0000
-7 1 13 5.7256 0.0000
-7 1 14 -1.0030 0.0000
-7 1 15 4.3798 0.0000
-7 1 16 -1.0561 0.0000
-7 1 17 2.9638 0.0000
-7 1 18 -0.9491 0.0000
-7 1 19 1.7108 0.0000
-7 1 20 -0.8160 0.0000
-7 1 21 0.8642 0.0000
-7 1 22 -0.7791 0.0000
-7 1 23 0.2930 0.0000
-7 1 24 -0.7271 0.0000
-7 1 25 -0.2354 0.0000
-7 2 1 1.1230 0.0000
-7 2 2 -0.6994 0.0000
-7 2 3 -0.6040 0.0000
-7 2 4 -2.2492 0.0000
-7 2 5 -1.8716 0.0000
-7 2 6 -2.7959 0.0000
-7 2 7 -2.6791 0.0000
-7 2 8 -2.2150 0.0000
-7 2 9 -3.0000 0.0000
-7 2 10 -1.2650 0.0000
-7 2 11 -2.5883 0.0000
-7 2 12 -0.3262 0.0000
-7 2 13 -1.8523 0.0000
-7 2 14 0.7529 0.0000
-7 2 15 -1.5057 0.0000
-7 2 16 1.6400 0.0000
-7 2 17 -1.6050 0.0000
-7 2 18 1.9846 0.0000
-7 2 19 -1.8305 0.0000
-7 2 20 1.9905 0.0000
-7 2 21 -2.0481 0.0000
-7 2 22 1.5827 0.0000
-7 2 23 -2.0347 0.0000
-7 2 24 0.6113 0.0000
-7 2 25 -1.4751 0.0000
-7 3 1 -3.9650 0.0000
-7 3 2 5.3046 0.0000
-7 3 3 -3.2455 0.0000
-7 3 4 7.1066 0.0000
-7 3 5 -2.3341 0.0000
-7 3 6 6.7200 0.0000
-7 3 7 -1.2194 0.0000
-7 3 8 4.4167 0.0000
-7 3 9 -0.0690 0.0000
-7 3 10 1.8147 0.0000
-7 3 11 0.8396 0.0000
-7 3 12 0.2265 0.0000
-7 3 13 1.3289 0.0000
-7 3 14 -0.2821 0.0000
-7 3 15 1.2438 0.0000
-7 3 16 -0.4350 0.0000
-7 3 17 0.7527 0.0000
-7 3 18 -0.7787 0.0000
-7 3 19 0.3884 0.0000
-7 3 20 -1.1493 0.0000
-7 3 21 0.2324 0.0000
-7 3 22 -1.1847 0.0000
-7 3 23 -0.1666 0.0000
-7 3 24 -0.9546 0.0000
-7 3 25 -0.6946 0.0000
-7 4 1 -1.6000 0.0000
-7 4 2 -0.4541 0.0000
-7 4 3 -2.0345 0.0000
-7 4 4 -1.5457 0.0000
-7 4 5 -1.5647 0.0000
-7 4 6 -1.2894 0.0000
-7 4 7 -0.5869 0.0000
-7 4 8 -0.1838 0.0000
-7 4 9 0.1230 0.0000
-7 4 10 0.5250 0.0000
-7 4 11 0.3703 0.0000
-7 4 12 0.6327 0.0000
-7 4 13 0.2650 0.0000
-7 4 14 0.5641 0.0000
-7 4 15 -0.2459 0.0000
-7 4 16 0.4686 0.0000
-7 4 17 -0.9983 0.0000
-7 4 18 0.4239 0.0000
-7 4 19 -1.5425 0.0000
-7 4 20 0.6091 0.0000
-7 4 21 -1.5842 0.0000
-7 4 22 0.9390 0.0000
-7 4 23 -1.0757 0.0000
-7 4 24 1.0102 0.0000
-7 5 1 2.3507 0.0000
-7 5 2 1.1971 0.0000
-7 5 3 0.7781 0.0000
-7 5 4 0.9648 0.0000
-7 5 5 -1.2894 0.0000
-7 5 6 0.6847 0.0000
-7 5 7 -2.0759 0.0000
-7 5 8 0.5698 0.0000
-7 5 9 -1.6231 0.0000
-7 5 10 0.2609 0.0000
-7 5 11 -0.9041 0.0000
-7 5 12 -0.1493 0.0000
-7 5 13 -0.1963 0.0000
-7 5 14 -0.2591 0.0000
-7 5 15 0.3738 0.0000
-7 5 16 -0.0681 0.0000
-7 5 17 0.5499 0.0000
-7 5 18 0.1252 0.0000
-7 5 19 0.5430 0.0000
-7 5 20 0.0697 0.0000
-7 5 21 0.5509 0.0000
-7 5 22 -0.2385 0.0000
-7 5 23 0.4060 0.0000
-7 6 1 -0.5288 0.0000
-7 6 2 0.7369 0.0000
-7 6 3 -0.2691 0.0000
-7 6 4 0.6980 0.0000
-7 6 5 0.0631 0.0000
-7 6 6 0.3917 0.0000
-7 6 7 0.0192 0.0000
-7 6 8 0.1593 0.0000
-7 6 9 -0.4567 0.0000
-7 6 10 0.1350 0.0000
-7 6 11 -0.9991 0.0000
-7 6 12 0.3605 0.0000
-7 6 13 -1.2796 0.0000
-7 6 14 0.7151 0.0000
-7 6 15 -1.3807 0.0000
-7 6 16 1.0274 0.0000
-7 6 17 -1.5189 0.0000
-7 6 18 1.3370 0.0000
-7 6 19 -1.4612 0.0000
-7 6 20 1.5020 0.0000
-7 6 21 -0.8793 0.0000
-7 6 22 1.0875 0.0000
-7 7 1 1.0914 0.0000
-7 7 2 -2.1254 0.0000
-7 7 3 0.5326 0.0000
-7 7 4 -2.6200 0.0000
-7 7 5 -0.2338 0.0000
-7 7 6 -1.6849 0.0000
-7 7 7 -0.3347 0.0000
-7 7 8 -0.5020 0.0000
-7 7 9 0.1336 0.0000
-7 7 10 0.0419 0.0000
-7 7 11 0.7510 0.0000
-7 7 12 0.2833 0.0000
-7 7 13 1.2446 0.0000
-7 7 14 0.3003 0.0000
-7 7 15 1.2498 0.0000
-7 7 16 -0.3416 0.0000
-7 7 17 0.7896 0.0000
-7 7 18 -1.1359 0.0000
-7 7 19 0.4722 0.0000
-7 7 20 -1.0489 0.0000
-7 7 21 0.5223 0.0000
-7 8 1 -1.8938 0.0000
-7 8 2 0.2240 0.0000
-7 8 3 -1.2602 0.0000
-7 8 4 -0.7149 0.0000
-7 8 5 -0.5120 0.0000
-7 8 6 -0.8458 0.0000
-7 8 7 -0.0346 0.0000
-7 8 8 -0.1576 0.0000
-7 8 9 -0.0795 0.0000
-7 8 10 -0.0109 0.0000
-7 8 11 -0.7021 0.0000
-7 8 12 -0.3662 0.0000
-7 8 13 -1.4830 0.0000
-7 8 14 -0.1221 0.0000
-7 8 15 -1.8674 0.0000
-7 8 16 0.6914 0.0000
-7 8 17 -1.7730 0.0000
-7 8 18 1.1826 0.0000
-7 8 19 -1.3189 0.0000
-7 8 20 0.9975 0.0000
-7 9 1 -0.6918 0.0000
-7 9 2 -0.3053 0.0000
-7 9 3 -0.8778 0.0000
-7 9 4 -0.2127 0.0000
-7 9 5 -0.5554 0.0000
-7 9 6 -0.1333 0.0000
-7 9 7 0.2028 0.0000
-7 9 8 0.3978 0.0000
-7 9 9 0.7323 0.0000
-7 9 10 0.7271 0.0000
-7 9 11 0.8612 0.0000
-7 9 12 0.2422 0.0000
-7 9 13 0.7968 0.0000
-7 9 14 -0.4997 0.0000
-7 9 15 0.6318 0.0000
-7 9 16 -0.7472 0.0000
-7 9 17 0.4993 0.0000
-7 9 18 -0.4619 0.0000
-7 10 1 -0.6451 0.0000
-7 10 2 0.1662 0.0000
-7 10 3 -0.4367 0.0000
-7 10 4 -0.4277 0.0000
-7 10 5 -0.0928 0.0000
-7 10 6 -0.8519 0.0000
-7 10 7 0.4708 0.0000
-7 10 8 -0.6647 0.0000
-7 10 9 0.8806 0.0000
-7 10 10 -0.3870 0.0000
-7 10 11 0.5923 0.0000
-7 10 12 -0.2055 0.0000
-7 10 13 -0.1468 0.0000
-7 10 14 0.1960 0.0000
-7 10 15 -0.5482 0.0000
-7 10 16 0.5159 0.0000
-7 11 1 -0.8707 0.0000
-7 11 2 0.1278 0.0000
-7 11 3 -0.7722 0.0000
-7 11 4 1.1016 0.0000
-7 11 5 -0.6683 0.0000
-7 11 6 0.8135 0.0000
-7 11 7 -0.3809 0.0000
-7 11 8 0.1026 0.0000
-7 11 9 -0.0103 0.0000
-7 11 10 -0.0451 0.0000
-7 11 11 0.4414 0.0000
-7 11 12 0.1076 0.0000
-7 12 1 -0.2996 0.0000
-7 12 2 -1.1402 0.0000
-7 12 3 -0.1586 0.0000
-7 12 4 -2.1824 0.0000
-7 12 5 -0.2371 0.0000
-7 12 6 -1.7104 0.0000
-7 12 7 -0.2172 0.0000
-7 12 8 -0.3558 0.0000
-6 0 2 0.7515 0.0000
-6 0 4 0.3195 0.0000
-6 0 6 -0.6103 0.0000
-6 0 8 -1.3638 0.0000
-6 0 10 -2.1622 0.0000
-6 0 12 -3.3014 0.0000
-6 0 14 -4.0949 0.0000
-6 0 16 -3.8708 0.0000
-6 0 18 -3.2127 0.0000
-6 0 20 -2.8706 0.0000
-6 0 22 -2.4045 0.0000
-6 0 24 -1.2779 0.0000
-6 1 1 7.8199 0.0000
-6 1 2 -0.3180 0.0000
-6 1 3 2.0683 0.0000
-6 1 4 -0.9181 0.0000
-6 1 5 -4.1079 0.0000
-6 1 6 -1.1345 0.0000
-6 1 7 -7.9445 0.0000
-6 1 8 -0.3703 0.0000
-6 1 9 -8.9303 0.0000
-6 1 10 1.0663 0.0000
-6 1 11 -7.9545 0.0000
-6 1 12 1.8964 0.0000
-6 1 13 -6.3618 0.0000
-6 1 14 1.6732 0.0000
-6 1 15 -4.9813 0.0000
-6 1 16 1.2509 0.0000
-6 1 17 -3.8253 0.0000
-6 1 18 1.1770 0.0000
-6 1 19 -2.8430 0.0000
-6 1 20 1.0835 0.0000
-6 1 21 -2.1484 0.0000
-6 1 22 0.7245 0.0000
-6 1 23 -1.5522 0.0000
-6 1 24 0.4211 0.0000
-6 1 25 -0.8196 0.0000
-6 2 1 1.1572 0.0000
-6 2 2 -1.6560 0.0000
-6 2 3 3.5452 0.0000
-6 2 4 0.0223 0.0000
-6 2 5 4.6967 0.0000
-6 2 6 0.6865 0.0000
-6 2 7 4.7573 0.0000
-6 2 8 0.2513 0.0000
-6 2 9 4.2324 0.0000
-6 2 10 -0.3997 0.0000
-6 2 11 3.5292 0.0000
-6 2 12 -1.0767 0.0000
-6 2 13 3.1978 0.0000
-6 2 14 -2.1815 0.0000
-6 2 15 3.3827 0.0000
-6 2 16 -3.2908 0.0000
-6 2 17 3.5016 0.0000
-6 2 18 -3.6307 0.0000
-6 2 19 3.2355 0.0000
-6 2 20 -3.1557 0.0000
-6 2 21 2.9531 0.0000
-6 2 22 -2.1749 0.0000
-6 2 23 2.6703 0.0000
-6 2 24 -1.0126 0.0000
-6 2 25 1.8685 0.0000
-6 3 1 3.4125 0.0000
-6 3 2 -3.5232 0.0000
-6 3 3 3.3466 0.0000
-6 3 4 -3.2976 0.0000
-6 3 5 2.3601 0.0000
-6 3 6 -1.6695 0.0000
-6 3 7 0.6694 0.0000
-6 3 8 0.3234 0.0000
-6 3 9 -0.9776 0.0000
-6 3 10 1.6634 0.0000
-6 3 11 -2.0995 0.0000
-6 3 12 2.0416 0.0000
-6 3 13 -2.7455 0.0000
-6 3 14 1.8144 0.0000
-6 3 15 -2.7536 0.0000
-6 3 16 1.4826 0.0000
-6 3 17 -2.0691 0.0000
-6 3 18 1.3155 0.0000
-6 3 19 -1.3404 0.0000
-6 3 20 1.3249 0.0000
-6 3 21 -0.8457 0.0000
-6 3 22 1.4401 0.0000
-6 3 23 -0.0217 0.0000
-6 3 24 1.5061 0.0000
-6 3 25 0.9469 0.0000
-6 4 1 3.5369 0.0000
-6 4 2 2.6996 0.0000
-6 4 3 4.8407 0.0000
-6 4 4 2.9835 0.0000
-6 4 5 4.4949 0.0000
-6 4 6 2.0654 0.0000
-6 4 7 3.3381 0.0000
-6 4 8 1.0200 0.0000
-6 4 9 2.4296 0.0000
-6 4 10 0.6320 0.0000
-6 4 11 1.8645 0.0000
-6 4 12 0.3630 0.0000
-6 4 13 1.4937 0.0000
-6 4 14 -0.1960 0.0000
-6 4 15 1.5552 0.0000
-6 4 16 -0.6498 0.0000
-6 4 17 2.2133 0.0000
-6 4 18 -0.8984 0.0000
-6 4 19 3.0162 0.0000
-6 4 20 -1.2907 0.0000
-6 4 21 3.0476 0.0000
-6 4 22 -1.6769 0.0000
-6 4 23 1.9258 0.0000
-6 4 24 -1.4725 0.0000
-6 5 1 -1.5199 0.0000
-6 5 2 1.3760 0.0000
-6 5 3 1.1551 0.0000
-6 5 4 1.1696 0.0000
-6 5 5 2.9653 0.0000
-6 5 6 0.6487 0.0000
-6 5 7 2.5999 0.0000
-6 5 8 0.2269 0.0000
-6 5 9 1.3219 0.0000
-6 5 10 0.4105 0.0000
-6 5 11 0.3167 0.0000
-6 5 12 0.7614 0.0000
-6 5 13 -0.4612 0.0000
-6 5 14 0.8236 0.0000
-6 5 15 -0.9554 0.0000
-6 5 16 0.8113 0.0000
-6 5 17 -1.0596 0.0000
-6 5 18 0.8550 0.0000
-6 5 19 -1.0634 0.0000
-6 5 20 0.8573 0.0000
-6 5 21 -0.8930 0.0000
-6 5 22 0.8545 0.0000
-6 5 23 -0.3900 0.0000
-6 6 1 1.1228 0.0000
-6 6 2 0.6361 0.0000
-6 6 3 0.6785 0.0000
-6 6 4 0.5784 0.0000
-6 6 5 0.8206 0.0000
-6 6 6 0.7664 0.0000
-6 6 7 1.4406 0.0000
-6 6 8 0.7180 0.0000
-6 6 9 1.9427 0.0000
-6 6 10 0.3759 0.0000
-6 6 11 1.8554 0.0000
-6 6 12 -0.0969 0.0000
-6 6 13 1.3427 0.0000
-6 6 14 -0.5992 0.0000
-6 6 15 1.1737 0.0000
-6 6 16 -0.9518 0.0000
-6 6 17 1.5467 0.0000
-6 6 18 -1.1406 0.0000
-6 6 19 1.5203 0.0000
-6 6 20 -1.2269 0.0000
-6 6 21 0.5978 0.0000
-6 6 22 -0.8860 0.0000
-6 7 1 -0.6150 0.0000
-6 7 2 3.1971 0.0000
-6 7 3 -0.1593 0.0000
-6 7 4 2.7865 0.0000
-6 7 5 0.3768 0.0000
-6 7 6 1.1915 0.0000
-6 7 7 0.4154 0.0000
-6 7 8 -0.0421 0.0000
-6 7 9 -0.0062 0.0000
-6 7 10 -0.5789 0.0000
-6 7 11 -0.6611 0.0000
-6 7 12 -0.7701 0.0000
-6 7 13 -1.2731 0.0000
-6 7 14 -0.4572 0.0000
-6 7 15 -1.3346 0.0000
-6 7 16 0.2955 0.0000
-6 7 17 -0.8034 0.0000
-6 7 18 0.7259 0.0000
-6 7 19 -0.3245 0.0000
-6 7 20 0.4281 0.0000
-6 7 21 -0.2158 0.0000
-6 8 1 1.6476 0.0000
-6 8 2 0.6736 0.0000
-6 8 3 0.8280 0.0000
-6 8 4 1.2312 0.0000
-6 8 5 0.1862 0.0000
-6 8 6 0.9302 0.0000
-6 8 7 -0.0780 0.0000
-6 8 8 0.1638 0.0000
-6 8 9 0.1434 0.0000
-6 8 10 -0.0549 0.0000
-6 8 11 0.7327 0.0000
-6 8 12 -0.1062 0.0000
-6 8 13 1.2183 0.0000
-6 8 14 -0.5502 0.0000
-6 8 15 1.4277 0.0000
-6 8 16 -1.0923 0.0000
-6 8 17 1.5195 0.0000
-6 8 18 -1.3799 0.0000
-6 8 19 1.2540 0.0000
-6 8 20 -1.1800 0.0000
-6 9 1 0.7128 0.0000
-6 9 2 0.2823 0.0000
-6 9 3 0.2559 0.0000
-6 9 4 0.2120 0.0000
-6 9 5 -0.3272 0.0000
-6 9 6 0.2097 0.0000
-6 9 7 -1.0406 0.0000
-6 9 8 -0.1465 0.0000
-6 9 9 -1.4904 0.0000
-6 9 10 -0.4326 0.0000
-6 9 11 -1.2540 0.0000
-6 9 12 -0.4461 0.0000
-6 9 13 -0.6450 0.0000
-6 9 14 -0.3901 0.0000
-6 9 15 -0.3620 0.0000
-6 9 16 -0.2181 0.0000
-6 9 17 -0.4788 0.0000
-6 9 18 -0.0241 0.0000
-6 10 1 0.2090 0.0000
-6 10 2 0.1154 0.0000
-6 10 3 -0.2813 0.0000
-6 10 4 0.4480 0.0000
-6 10 5 -0.6218 0.0000
-6 10 6 0.6064 0.0000
-6 10 7 -0.9284 0.0000
-6 10 8 0.4036 0.0000
-6 10 9 -1.2319 0.0000
-6 10 10 0.3229 0.0000
-6 10 11 -0.9899 0.0000
-6 10 12 0.1694 0.0000
-6 10 13 -0.1206 0.0000
-6 10 14 -0.4019 0.0000
-6 10 15 0.4605 0.0000
-6 10 16 -0.7640 0.0000
-6 11 1 0.1652 0.0000
-6 11 2 -1.1649 0.0000
-6 11 3 -0.1344 0.0000
-6 11 4 -1.7315 0.0000
-6 11 5 -0.1507 0.0000
-6 11 6 -0.9963 0.0000
-6 11 7 -0.0393 0.0000
-6 11 8 -0.0726 0.0000
-6 11 9 -0.1665 0.0000
-6 11 10 0.3344 0.0000
-6 11 11 -0.7527 0.0000
-6 11 12 0.4133 0.0000
-6 11 13 -1.1027 0.0000
-6 12 1 -0.1972 0.0000
-6 12 2 1.3346 0.0000
-6 12 3 -0.2085 0.0000
-6 12 4 2.4730 0.0000
-6 12 5 -0.2121 0.0000
-6 12 6 2.0304 0.0000
-6 12 7 -0.3005 0.0000
-6 12 8 0.6626 0.0000
-5 0 2 -2.8198 0.0000
-5 0 4 -2.4309 0.0000
-5 0 6 0.4401 0.0000
-5 0 8 3.6986 0.0000
-5 0 10 6.0559 0.0000
-5 0 12 6.9412 0.0000
-5 0 14 5.8932 0.0000
-5 0 16 3.7224 0.0000
-5 0 18 2.5316 0.0000
-5 0 20 2.8795 0.0000
-5 0 22 2.9260 0.0000
-5 0 24 1.6383 0.0000
-5 1 1 7.3559 0.0000
-5 1 2 -3.7974 0.0000
-5 1 3 11.2971 0.0000
-5 1 4 -5.6721 0.0000
-5 1 5 13.1918 0.0000
-5 1 6 -5.7895 0.0000
-5 1 7 12.6234 0.0000
-5 1 8 -5.0349 0.0000
-5 1 9 10.4087 0.0000
-5 1 10 -4.2850 0.0000
-5 1 11 7.6228 0.0000
-5 1 12 -3.1818 0.0000
-5 1 13 5.4310 0.0000
-5 1 14 -1.8388 0.0000
-5 1 15 4.1668 0.0000
-5 1 16 -1.2128 0.0000
-5 1 17 3.2735 0.0000
-5 1 18 -1.1706 0.0000
-5 1 19 2.5941 0.0000
-5 1 20 -0.6112 0.0000
-5 1 21 2.3812 0.0000
-5 1 22 0.3438 0.0000
-5 1 23 2.2540 0.0000
-5 1 24 0.5301 0.0000
-5 1 25 1.6162 0.0000
-5 2 1 -4.5258 0.0000
-5 2 2 3.9510 0.0000
-5 2 3 -6.0543 0.0000
-5 2 4 1.9468 0.0000
-5 2 5 -5.6319 0.0000
-5 2 6 1.2690 0.0000
-5 2 7 -4.3452 0.0000
-5 2 8 1.7653 0.0000
-5 2 9 -3.4064 0.0000
-5 2 10 2.1467 0.0000
-5 2 11 -3.3465 0.0000
-5 2 12 2.3449 0.0000
-5 2 13 -3.9543 0.0000
-5 2 14 3.0449 0.0000
-5 2 15 -4.3476 0.0000
-5 2 16 3.7023 0.0000
-5 2 17 -3.8415 0.0000
-5 2 18 3.4225 0.0000
-5 2 19 -2.9465 0.0000
-5 2 20 2.6290 0.0000
-5 2 21 -2.5227 0.0000
-5 2 22 2.0720 0.0000
-5 2 23 -2.2703 0.0000
-5 2 24 1.5467 0.0000
-5 2 25 -1.4538 0.0000
-5 3 1 -3.2809 0.0000
-5 3 2 0.2576 0.0000
-5 3 3 -3.0511 0.0000
-5 3 4 -1.6343 0.0000
-5 3 5 -1.1205 0.0000
-5 3 6 -3.3309 0.0000
-5 3 7 1.4273 0.0000
-5 3 8 -4.1661 0.0000
-5 3 9 3.3108 0.0000
-5 3 10 -4.1128 0.0000
-5 3 11 4.2328 0.0000
-5 3 12 -3.4200 0.0000
-5 3 13 4.4825 0.0000
-5 3 14 -2.4089 0.0000
-5 3 15 3.9231 0.0000
-5 3 16 -1.3416 0.0000
-5 3 17 2.7588 0.0000
-5 3 18 -0.5187 0.0000
-5 3 19 1.8775 0.0000
-5 3 20 -0.2961 0.0000
-5 3 21 1.2502 0.0000
-5 3 22 -0.6740 0.0000
-5 3 23 0.1145 0.0000
-5 3 24 -1.0996 0.0000
-5 3 25 -0.9523 0.0000
-5 4 1 -5.1163 0.0000
-5 4 2 -4.9095 0.0000
-5 4 3 -6.8254 0.0000
-5 4 4 -3.8503 0.0000
-5 4 5 -6.0557 0.0000
-5 4 6 -2.3043 0.0000
-5 4 7 -4.4370 0.0000
-5 4 8 -1.4176 0.0000
-5 4 9 -3.3401 0.0000
-5 4 10 -1.2088 0.0000
-5 4 11 -2.5392 0.0000
-5 4 12 -0.6216 0.0000
-5 4 13 -1.7444 0.0000
-5 4 14 0.4240 0.0000
-5 4 15 -1.5613 0.0000
-5 4 16 1.0820 0.0000
-5 4 17 -2.3560 0.0000
-5 4 18 1.3934 0.0000
-5 4 19 -3.2167 0.0000
-5 4 20 1.9257 0.0000
-5 4 21 -2.9157 0.0000
-5 4 22 2.2824 0.0000
-5 4 23 -1.5935 0.0000
-5 4 24 1.7104 0.0000
-5 5 1 -1.0449 0.0000
-5 5 2 -2.8779 0.0000
-5 5 3 -3.6733 0.0000
-5 5 4 -2.0345 0.0000
-5 5 5 -4.0537 0.0000
-5 5 6 -0.9346 0.0000
-5 5 7 -2.1793 0.0000
-5 5 8 -0.3567 0.0000
-5 5 9 -0.2554 0.0000
-5 5 10 -0.5600 0.0000
-5 5 11 0.8789 0.0000
-5 5 12 -0.8726 0.0000
-5 5 13 1.7445 0.0000
-5 5 14 -0.9918 0.0000
-5 5 15 2.2620 0.0000
-5 5 16 -1.1276 0.0000
-5 5 17 2.1970 0.0000
-5 5 18 -1.1097 0.0000
-5 5 19 1.7950 0.0000
-5 5 20 -0.8174 0.0000
-5 5 21 1.1125 0.0000
-5 5 22 -0.5824 0.0000
-5 5 23 0.2911 0.0000
-5 6 1 -0.5259 0.0000
-5 6 2 -3.3401 0.0000
-5 6 3 -0.3333 0.0000
-5 6 4 -2.5313 0.0000
-5 6 5 -1.2443 0.0000
-5 6 6 -1.8318 0.0000
-5 6 7 -2.2930 0.0000
-5 6 8 -1.0690 0.0000
-5 6 9 -2.5173 0.0000
-5 6 10 -0.3567 0.0000
-5 6 11 -1.7628 0.0000
-5 6 12 0.2322 0.0000
-5 6 13 -0.7782 0.0000
-5 6 14 0.6780 0.0000
-5 6 15 -0.5816 0.0000
-5 6 16 0.8095 0.0000
-5 6 17 -1.0322 0.0000
-5 6 18 0.8619 0.0000
-5 6 19 -0.9289 0.0000
-5 6 20 1.1010 0.0000
-5 6 21 -0.0764 0.0000
-5 6 22 0.9609 0.0000
-5 7 1 -0.1763 0.0000
-5 7 2 -3.1328 0.0000
-5 7 3 -0.2549 0.0000
-5 7 4 -2.0833 0.0000
-5 7 5 -0.4601 0.0000
-5 7 6 -0.3289 0.0000
-5 7 7 -0.4133 0.0000
-5 7 8 0.8027 0.0000
-5 7 9 0.0237 0.0000
-5 7 10 1.3107 0.0000
-5 7 11 0.8063 0.0000
-5 7 12 1.3593 0.0000
-5 7 13 1.5481 0.0000
-5 7 14 0.8613 0.0000
-5 7 15 1.5779 0.0000
-5 7 16 0.2085 0.0000
-5 7 17 0.8804 0.0000
-5 7 18 -0.0730 0.0000
-5 7 19 0.1823 0.0000
-5 7 20 0.0397 0.0000
-5 7 21 -0.1341 0.0000
-5 8 1 -0.5538 0.0000
-5 8 2 -1.5843 0.0000
-5 8 3 0.3876 0.0000
-5 8 4 -1.8604 0.0000
-5 8 5 0.7480 0.0000
-5 8 6 -1.3605 0.0000
-5 8 7 0.6817 0.0000
-5 8 8 -0.5307 0.0000
-5 8 9 0.3231 0.0000
-5 8 10 -0.0217 0.0000
-5 8 11 -0.0536 0.0000
-5 8 12 0.4331 0.0000
-5 8 13 -0.2243 0.0000
-5 8 14 0.9188 0.0000
-5 8 15 -0.4842 0.0000
-5 8 16 1.2634 0.0000
-5 8 17 -0.8917 0.0000
-5 8 18 1.4452 0.0000
-5 8 19 -0.8047 0.0000
-5 8 20 1.1042 0.0000
-5 9 1 -0.4767 0.0000
-5 9 2 0.0260 0.0000
-5 9 3 0.5762 0.0000
-5 9 4 -0.1715 0.0000
-5 9 5 1.2286 0.0000
-5 9 6 -0.5219 0.0000
-5 9 7 1.8774 0.0000
-5 9 8 -0.3213 0.0000
-5 9 9 2.1523 0.0000
-5 9 10 0.3813 0.0000
-5 9 11 1.5026 0.0000
-5 9 12 1.2074 0.0000
-5 9 13 0.6071 0.0000
-5 9 14 1.5134 0.0000
-5 9 15 0.3277 0.0000
-5 9 16 0.9117 0.0000
-5 9 17 0.3772 0.0000
-5 9 18 0.1416 0.0000
-5 10 1 0.5020 0.0000
-5 10 2 -0.4420 0.0000
-5 10 3 0.9548 0.0000
-5 10 4 -0.7384 0.0000
-5 10 5 1.0253 0.0000
-5 10 6 -0.7777 0.0000
-5 10 7 1.1986 0.0000
-5 10 8 -0.6992 0.0000
-5 10 9 1.6179 0.0000
-5 10 10 -0.7428 0.0000
-5 10 11 1.3966 0.0000
-5 10 12 -0.3273 0.0000
-5 10 13 0.3996 0.0000
-5 10 14 0.6353 0.0000
-5 10 15 -0.2102 0.0000
-5 10 16 1.1130 0.0000
-5 11 1 0.2990 0.0000
-5 11 2 1.8447 0.0000
-5 11 3 0.4033 0.0000
-5 11 4 1.7511 0.0000
-5 11 5 0.0804 0.0000
-5 11 6 0.7884 0.0000
-5 11 7 -0.2648 0.0000
-5 11 8 -0.1263 0.0000
-5 11 9 0.0112 0.0000
-5 11 10 -0.6826 0.0000
-5 11 11 0.7749 0.0000
-5 11 12 -0.8500 0.0000
-5 11 13 0.9134 0.0000
-5 12 1 0.1594 0.0000
-5 12 2 -1.9478 0.0000
-5 12 3 0.1169 0.0000
-5 12 4 -2.9369 0.0000
-5 12 5 0.4095 0.0000
-5 12 6 -2.3213 0.0000
-5 12 7 0.6516 0.0000
-5 12 8 -0.9707 0.0000
-5 12 9 0.3948 0.0000
-4 0 2 18.9953 0.0000
-4 0 4 16.5291 0.0000
-4 0 6 8.3665 0.0000
-4 0 8 -0.4383 0.0000
-4 0 10 -6.1114 0.0000
-4 0 12 -7.2993 0.0000
-4 0 14 -4.9061 0.0000
-4 0 16 -1.9065 0.0000
-4 0 18 -1.0852 0.0000
-4 0 20 -2.0226 0.0000
-4 0 22 -2.3044 0.0000
-4 0 24 -1.3294 0.0000
-4 1 1 -19.3086 0.0000
-4 1 2 9.0679 0.0000
-4 1 3 -19.2773 0.0000
-4 1 4 12.7210 0.0000
-4 1 5 -16.2093 0.0000
-4 1 6 12.1505 0.0000
-4 1 7 -11.9385 0.0000
-4 1 8 9.3595 0.0000
-4 1 9 -7.7230 0.0000
-4 1 10 6.3325 0.0000
-4 1 11 -4.3827 0.0000
-4 1 12 3.5421 0.0000
-4 1 13 -2.6756 0.0000
-4 1 14 1.6704 0.0000
-4 1 15 -2.0912 0.0000
-4 1 16 1.1901 0.0000
-4 1 17 -1.5409 0.0000
-4 1 18 0.8206 0.0000
-4 1 19 -1.2087 0.0000
-4 1 20 -0.5658 0.0000
-4 1 21 -1.6010 0.0000
-4 1 22 -1.7736 0.0000
-4 1 23 -1.9060 0.0000
-4 1 24 -1.4496 0.0000
-4 1 25 -1.2909 0.0000
-4 2 1 6.9750 0.0000
-4 2 2 -2.5570 0.0000
-4 2 3 5.3130 0.0000
-4 2 4 -0.5463 0.0000
-4 2 5 2.2157 0.0000
-4 2 6 -0.7617 0.0000
-4 2 7 -0.0364 0.0000
-4 2 8 -2.1790 0.0000
-4 2 9 -0.1512 0.0000
-4 2 10 -2.8409 0.0000
-4 2 11 1.4604 0.0000
-4 2 12 -2.8521 0.0000
-4 2 13 3.1357 0.0000
-4 2 14 -3.0261 0.0000
-4 2 15 3.3837 0.0000
-4 2 16 -2.7468 0.0000
-4 2 17 2.3317 0.0000
-4 2 18 -1.7648 0.0000
-4 2 19 1.3405 0.0000
-4 2 20 -1.4161 0.0000
-4 2 21 1.0324 0.0000
-4 2 22 -2.0506 0.0000
-4 2 23 0.7676 0.0000
-4 2 24 -2.1233 0.0000
-4 2 25 0.2354 0.0000
-4 3 1 4.1424 0.0000
-4 3 2 2.2316 0.0000
-4 3 3 2.6587 0.0000
-4 3 4 4.6303 0.0000
-4 3 5 -0.7838 0.0000
-4 3 6 5.6915 0.0000
-4 3 7 -4.1042 0.0000
-4 3 8 5.4954 0.0000
-4 3 9 -5.8904 0.0000
-4 3 10 4.4770 0.0000
-4 3 11 -6.2095 0.0000
-4 3 12 2.8737 0.0000
-4 3 13 -5.6249 0.0000
-4 3 14 1.0012 0.0000
-4 3 15 -4.3930 0.0000
-4 3 16 -0.6906 0.0000
-4 3 17 -3.0879 0.0000
-4 3 18 -1.6720 0.0000
-4 3 19 -2.2616 0.0000
-4 3 20 -1.6118 0.0000
-4 3 21 -1.4127 0.0000
-4 3 22 -0.8606 0.0000
-4 3 23 -0.1612 0.0000
-4 3 24 -0.1932 0.0000
-4 4 1 4.5560 0.0000
-4 4 2 5.2175 0.0000
-4 4 3 5.7305 0.0000
-4 4 4 3.3318 0.0000
-4 4 5 4.2329 0.0000
-4 4 6 1.9622 0.0000
-4 4 7 2.4497 0.0000
-4 4 8 1.5233 0.0000
-4 4 9 1.5727 0.0000
-4 4 10 1.3056 0.0000
-4 4 11 0.8083 0.0000
-4 4 12 0.2710 0.0000
-4 4 13 -0.0317 0.0000
-4 4 14 -1.0992 0.0000
-4 4 15 0.0275 0.0000
-4 4 16 -1.7526 0.0000
-4 4 17 1.0073 0.0000
-4 4 18 -2.0354 0.0000
-4 4 19 1.5971 0.0000
-4 4 20 -2.5574 0.0000
-4 4 21 1.2167 0.0000
-4 4 22 -2.6085 0.0000
-4 4 23 0.6531 0.0000
-4 4 24 -1.5631 0.0000
-4 5 1 3.5516 0.0000
-4 5 2 1.8562 0.0000
-4 5 3 4.8631 0.0000
-4 5 4 0.5279 0.0000
-4 5 5 3.4711 0.0000
-4 5 6 -0.5586 0.0000
-4 5 7 0.5797 0.0000
-4 5 8 -0.8573 0.0000
-4 5 9 -1.5165 0.0000
-4 5 10 -0.5388 0.0000
-4 5 11 -2.7121 0.0000
-4 5 12 -0.1891 0.0000
-4 5 13 -3.7354 0.0000
-4 5 14 0.1178 0.0000
-4 5 15 -4.0902 0.0000
-4 5 16 0.4064 0.0000
-4 5 17 -3.3844 0.0000
-4 5 18 0.3063 0.0000
-4 5 19 -2.2721 0.0000
-4 5 20 -0.1255 0.0000
-4 5 21 -1.2241 0.0000
-4 5 22 -0.3021 0.0000
-4 5 23 -0.3202 0.0000
-4 6 1 -1.3222 0.0000
-4 6 2 5.5999 0.0000
-4 6 3 -0.8026 0.0000
-4 6 4 3.8728 0.0000
-4 6 5 0.6822 0.0000
-4 6 6 2.2686 0.0000
-4 6 7 1.5958 0.0000
-4 6 8 0.8930 0.0000
-4 6 9 1.3123 0.0000
-4 6 10 -0.1382 0.0000
-4 6 11 0.2658 0.0000
-4 6 12 -0.8239 0.0000
-4 6 13 -0.6190 0.0000
-4 6 14 -1.0747 0.0000
-4 6 15 -0.5924 0.0000
-4 6 16 -0.9105 0.0000
-4 6 17 -0.0044 0.0000
-4 6 18 -0.9558 0.0000
-4 6 19 0.1411 0.0000
-4 6 20 -1.3972 0.0000
-4 6 21 -0.1853 0.0000
-4 6 22 -1.3517 0.0000
-4 7 1 0.7353 0.0000
-4 7 2 1.9688 0.0000
-4 7 3 0.4055 0.0000
-4 7 4 0.8488 0.0000
-4 7 5 0.3950 0.0000
-4 7 6 -0.6736 0.0000
-4 7 7 0.2436 0.0000
-4 7 8 -1.6605 0.0000
-4 7 9 -0.3514 0.0000
-4 7 10 -2.0879 0.0000
-4 7 11 -1.2764 0.0000
-4 7 12 -1.9596 0.0000
-4 7 13 -1.9755 0.0000
-4 7 14 -1.3437 0.0000
-4 7 15 -1.8626 0.0000
-4 7 16 -0.6688 0.0000
-4 7 17 -1.1141 0.0000
-4 7 18 -0.2308 0.0000
-4 7 19 -0.4061 0.0000
-4 7 20 -0.0516 0.0000
-4 7 21 0.0027 0.0000
-4 8 1 -0.5080 0.0000
-4 8 2 2.2952 0.0000
-4 8 3 -1.4004 0.0000
-4 8 4 2.4761 0.0000
-4 8 5 -1.5792 0.0000
-4 8 6 1.9414 0.0000
-4 8 7 -1.4367 0.0000
-4 8 8 1.0751 0.0000
-4 8 9 -1.1885 0.0000
-4 8 10 0.3787 0.0000
-4 8 11 -1.0490 0.0000
-4 8 12 -0.2665 0.0000
-4 8 13 -0.9024 0.0000
-4 8 14 -0.8083 0.0000
-4 8 15 -0.3644 0.0000
-4 8 16 -1.1630 0.0000
-4 8 17 0.2348 0.0000
-4 8 18 -1.3052 0.0000
-4 8 19 0.2039 0.0000
-4 8 20 -0.8627 0.0000
-4 9 1 0.1571 0.0000
-4 9 2 -0.2876 0.0000
-4 9 3 -0.9752 0.0000
-4 9 4 0.3449 0.0000
-4 9 5 -1.5510 0.0000
-4 9 6 0.9619 0.0000
-4 9 7 -2.2327 0.0000
-4 9 8 0.5237 0.0000
-4 9 9 -2.3647 0.0000
-4 9 10 -0.8256 0.0000
-4 9 11 -1.4838 0.0000
-4 9 12 -2.0936 0.0000
-4 9 13 -0.5553 0.0000
-4 9 14 -2.2186 0.0000
-4 9 15 -0.1902 0.0000
-4 9 16 -1.1476 0.0000
-4 9 17 0.0472 0.0000
-4 9 18 -0.1205 0.0000
-4 10 1 -0.8406 0.0000
-4 10 2 0.6931 0.0000
-4 10 3 -0.8730 0.0000
-4 10 4 0.9151 0.0000
-4 10 5 -0.6273 0.0000
-4 10 6 0.9068 0.0000
-4 10 7 -0.8903 0.0000
-4 10 8 1.0304 0.0000
-4 10 9 -1.5039 0.0000
-4 10 10 1.0960 0.0000
-4 10 11 -1.3466 0.0000
-4 10 12 0.3378 0.0000
-4 10 13 -0.5387 0.0000
-4 10 14 -0.9351 0.0000
-4 10 15 -0.1931 0.0000
-4 10 16 -1.4457 0.0000
-4 11 1 -0.0026 0.0000
-4 11 2 -1.4593 0.0000
-4 11 3 0.1981 0.0000
-4 11 4 -1.0379 0.0000
-4 11 5 0.5988 0.0000
-4 11 6 -0.3001 0.0000
-4 11 7 0.6487 0.0000
-4 11 8 0.3743 0.0000
-4 11 9 0.0084 0.0000
-4 11 10 0.8271 0.0000
-4 11 11 -0.6803 0.0000
-4 11 12 0.8442 0.0000
-4 11 13 -0.5202 0.0000
-4 12 1 0.2903 0.0000
-4 12 2 2.5494 0.0000
-4 12 3 0.3652 0.0000
-4 12 4 2.8496 0.0000
-4 12 5 -0.1335 0.0000
-4 12 6 1.7952 0.0000
-4 12 7 -0.5560 0.0000
-4 12 8 0.6338 0.0000
-4 12 9 -0.4608 0.0000
-3 0 2 -52.3697 0.0000
-3 0 4 -44.0440 0.0000
-3 0 6 -27.0185 0.0000
-3 0 8 -9.9671 0.0000
-3 0 10 0.8170 0.0000
-3 0 12 3.9849 0.0000
-3 0 14 2.4349 0.0000
-3 0 16 0.4191 0.0000
-3 0 18 0.1726 0.0000
-3 0 20 0.9309 0.0000
-3 0 22 1.2737 0.0000
-3 0 24 1.0468 0.0000
-3 1 1 18.7436 0.0000
-3 1 2 -12.8130 0.0000
-3 1 3 15.0575 0.0000
-3 1 4 -16.7354 0.0000
-3 1 5 9.2938 0.0000
-3 1 6 -15.1642 0.0000
-3 1 7 4.1512 0.0000
-3 1 8 -10.9319 0.0000
-3 1 9 0.5399 0.0000
-3 1 10 -6.4520 0.0000
-3 1 11 -1.1042 0.0000
-3 1 12 -2.9820 0.0000
-3 1 13 -0.7962 0.0000
-3 1 14 -1.4342 0.0000
-3 1 15 -0.0856 0.0000
-3 1 16 -1.1626 0.0000
-3 1 17 -0.0981 0.0000
-3 1 18 -0.2224 0.0000
-3 1 19 0.0446 0.0000
-3 1 20 1.5177 0.0000
-3 1 21 0.8315 0.0000
-3 1 22 2.2114 0.0000
-3 1 23 1.0344 0.0000
-3 1 24 1.4546 0.0000
-3 1 25 0.1967 0.0000
-3 2 1 -6.8603 0.0000
-3 2 2 -6.6164 0.0000
-3 2 3 -0.4508 0.0000
-3 2 4 -7.2351 0.0000
-3 2 5 5.2286 0.0000
-3 2 6 -4.4642 0.0000
-3 2 7 7.3067 0.0000
-3 2 8 -0.8716 0.0000
-3 2 9 5.4508 0.0000
-3 2 10 1.1484 0.0000
-3 2 11 1.8471 0.0000
-3 2 12 1.9579 0.0000
-3 2 13 -0.6457 0.0000
-3 2 14 2.1647 0.0000
-3 2 15 -0.9890 0.0000
-3 2 16 1.3334 0.0000
-3 2 17 -0.3440 0.0000
-3 2 18 0.4020 0.0000
-3 2 19 0.0673 0.0000
-3 2 20 1.0970 0.0000
-3 2 21 0.3359 0.0000
-3 2 22 2.5004 0.0000
-3 2 23 0.7264 0.0000
-3 2 24 2.2958 0.0000
-3 2 25 0.7417 0.0000
-3 3 1 -6.6937 0.0000
-3 3 2 -2.6055 0.0000
-3 3 3 -3.5849 0.0000
-3 3 4 -4.5041 0.0000
-3 3 5 1.2751 0.0000
-3 3 6 -4.8979 0.0000
-3 3 7 5.1880 0.0000
-3 3 8 -4.2155 0.0000
-3 3 9 6.7989 0.0000
-3 3 10 -2.6965 0.0000
-3 3 11 6.4977 0.0000
-3 3 12 -0.4351 0.0000
-3 3 13 5.3737 0.0000
-3 3 14 1.8888 0.0000
-3 3 15 4.1889 0.0000
-3 3 16 3.3918 0.0000
-3 3 17 3.2395 0.0000
-3 3 18 3.6517 0.0000
-3 3 19 2.3317 0.0000
-3 3 20 2.9161 0.0000
-3 3 21 1.1690 0.0000
-3 3 22 1.9010 0.0000
-3 3 23 0.1745 0.0000
-3 3 24 1.1593 0.0000
-3 4 1 -1.6546 0.0000
-3 4 2 -3.6997 0.0000
-3 4 3 -1.5595 0.0000
-3 4 4 -2.3899 0.0000
-3 4 5 0.4713 0.0000
-3 4 6 -2.1386 0.0000
-3 4 7 1.9259 0.0000
-3 4 8 -2.2269 0.0000
-3 4 9 2.3338 0.0000
-3 4 10 -1.7029 0.0000
-3 4 11 2.7804 0.0000
-3 4 12 -0.0878 0.0000
-3 4 13 3.0288 0.0000
-3 4 14 1.5574 0.0000
-3 4 15 2.2397 0.0000
-3 4 16 2.1944 0.0000
-3 4 17 1.1137 0.0000
-3 4 18 2.4258 0.0000
-3 4 19 0.6342 0.0000
-3 4 20 2.7465 0.0000
-3 4 21 0.3104 0.0000
-3 4 22 2.3247 0.0000
-3 4 23 -0.3426 0.0000
-3 4 24 0.9677 0.0000
-3 5 1 -4.0232 0.0000
-3 5 2 1.4009 0.0000
-3 5 3 -3.8156 0.0000
-3 5 4 2.9262 0.0000
-3 5 5 -1.4727 0.0000
-3 5 6 3.5409 0.0000
-3 5 7 1.4250 0.0000
-3 5 8 3.3388 0.0000
-3 5 9 3.2469 0.0000
-3 5 10 2.8040 0.0000
-3 5 11 4.4622 0.0000
-3 5 12 2.2275 0.0000
-3 5 13 5.4204 0.0000
-3 5 14 1.5431 0.0000
-3 5 15 5.1024 0.0000
-3 5 16 0.9416 0.0000
-3 5 17 3.4973 0.0000
-3 5 18 0.8630 0.0000
-3 5 19 2.0093 0.0000
-3 5 20 1.1159 0.0000
-3 5 21 1.0917 0.0000
-3 5 22 1.0059 0.0000
-3 5 23 0.2962 0.0000
-3 6 1 3.6350 0.0000
-3 6 2 -5.8690 0.0000
-3 6 3 2.3583 0.0000
-3 6 4 -3.8094 0.0000
-3 6 5 0.8938 0.0000
-3 6 6 -1.9654 0.0000
-3 6 7 0.5841 0.0000
-3 6 8 -0.4287 0.0000
-3 6 9 1.2105 0.0000
-3 6 10 0.7454 0.0000
-3 6 11 2.0127 0.0000
-3 6 12 1.4307 0.0000
-3 6 13 2.4161 0.0000
-3 6 14 1.4548 0.0000
-3 6 15 2.0236 0.0000
-3 6 16 1.1357 0.0000
-3 6 17 1.1187 0.0000
-3 6 18 1.2351 0.0000
-3 6 19 0.5200 0.0000
-3 6 20 1.6716 0.0000
-3 6 21 0.3837 0.0000
-3 6 22 1.5581 0.0000
-3 7 1 -0.4654 0.0000
-3 7 2 -0.1778 0.0000
-3 7 3 -0.1125 0.0000
-3 7 4 0.6180 0.0000
-3 7 5 -0.2106 0.0000
-3 7 6 1.7940 0.0000
-3 7 7 -0.0047 0.0000
-3 7 8 2.5599 0.0000
-3 7 9 0.7335 0.0000
-3 7 10 2.7036 0.0000
-3 7 11 1.6056 0.0000
-3 7 12 2.2798 0.0000
-3 7 13 2.0776 0.0000
-3 7 14 1.5399 0.0000
-3 7 15 1.9037 0.0000
-3 7 16 0.8600 0.0000
-3 7 17 1.3784 0.0000
-3 7 18 0.3879 0.0000
-3 7 19 0.9130 0.0000
-3 7 20 0.1056 0.0000
-3 7 21 0.5514 0.0000
-3 8 1 1.0899 0.0000
-3 8 2 -2.6010 0.0000
-3 8 3 1.8105 0.0000
-3 8 4 -2.8142 0.0000
-3 8 5 2.0218 0.0000
-3 8 6 -2.2990 0.0000
-3 8 7 2.0698 0.0000
-3 8 8 -1.4980 0.0000
-3 8 9 2.0200 0.0000
-3 8 10 -0.8358 0.0000
-3 8 11 1.9002 0.0000
-3 8 12 -0.1086 0.0000
-3 8 13 1.5173 0.0000
-3 8 14 0.6037 0.0000
-3 8 15 0.8204 0.0000
-3 8 16 1.0650 0.0000
-3 8 17 0.3731 0.0000
-3 8 18 1.1947 0.0000
-3 8 19 0.4538 0.0000
-3 8 20 0.7793 0.0000
-3 9 1 0.0474 0.0000
-3 9 2 0.4351 0.0000
-3 9 3 0.6424 0.0000
-3 9 4 -0.4934 0.0000
-3 9 5 1.0849 0.0000
-3 9 6 -0.9271 0.0000
-3 9 7 1.8063 0.0000
-3 9 8 0.0292 0.0000
-3 9 9 1.8270 0.0000
-3 9 10 1.6324 0.0000
-3 9 11 0.9954 0.0000
-3 9 12 2.6231 0.0000
-3 9 13 0.2985 0.0000
-3 9 14 2.3680 0.0000
-3 9 15 -0.0702 0.0000
-3 9 16 1.2450 0.0000
-3 9 17 -0.4249 0.0000
-3 9 18 0.3267 0.0000
-3 10 1 0.5230 0.0000
-3 10 2 -0.8749 0.0000
-3 10 3 0.2004 0.0000
-3 10 4 -0.9197 0.0000
-3 10 5 -0.0521 0.0000
-3 10 6 -0.8951 0.0000
-3 10 7 0.4657 0.0000
-3 10 8 -1.1846 0.0000
-3 10 9 1.1931 0.0000
-3 10 10 -1.2249 0.0000
-3 10 11 1.1681 0.0000
-3 10 12 -0.2780 0.0000
-3 10 13 0.7866 0.0000
-3 10 14 1.0905 0.0000
-3 10 15 0.7627 0.0000
-3 10 16 1.5596 0.0000
-3 11 1 -0.6000 0.0000
-3 11 2 0.2245 0.0000
-3 11 3 -0.9115 0.0000
-3 11 4 0.1769 0.0000
-3 11 5 -0.9475 0.0000
-3 11 6 -0.0066 0.0000
-3 11 7 -0.4707 0.0000
-3 11 8 -0.2668 0.0000
-3 11 9 0.2337 0.0000
-3 11 10 -0.3045 0.0000
-3 11 11 0.5260 0.0000
-3 11 12 -0.0456 0.0000
-3 11 13 0.2305 0.0000
-3 12 1 -0.6688 0.0000
-3 12 2 -2.2335 0.0000
-3 12 3 -0.8135 0.0000
-3 12 4 -1.6432 0.0000
-3 12 5 -0.2411 0.0000
-3 12 6 -0.3941 0.0000
-3 12 7 0.4561 0.0000
-3 12 8 0.1562 0.0000
-3 12 9 0.6891 0.0000
-2 0 2 93.4719 0.0000
-2 0 4 76.1471 0.0000
-2 0 6 48.5363 0.0000
-2 0 8 22.7159 0.0000
-2 0 10 6.6507 0.0000
-2 0 12 0.5397 0.0000
-2 0 14 -0.2442 0.0000
-2 0 16 0.2257 0.0000
-2 0 18 0.4293 0.0000
-2 0 20 0.1429 0.0000
-2 0 22 -0.5700 0.0000
-2 0 24 -1.1117 0.0000
-2 1 1 -5.6317 0.0000
-2 1 2 13.1516 0.0000
-2 1 3 -0.8949 0.0000
-2 1 4 16.4589 0.0000
-2 1 5 4.0293 0.0000
-2 1 6 14.4863 0.0000
-2 1 7 6.9011 0.0000
-2 1 8 9.7964 0.0000
-2 1 9 7.4557 0.0000
-2 1 10 4.9583 0.0000
-2 1 11 5.8828 0.0000
-2 1 12 1.9615 0.0000
-2 1 13 3.2507 0.0000
-2 1 14 1.2328 0.0000
-2 1 15 1.5681 0.0000
-2 1 16 1.0097 0.0000
-2 1 17 1.1450 0.0000
-2 1 18 -0.1791 0.0000
-2 1 19 0.4926 0.0000
-2 1 20 -1.3277 0.0000
-2 1 21 -0.4378 0.0000
-2 1 22 -1.1850 0.0000
-2 1 23 -0.3038 0.0000
-2 1 24 -0.5649 0.0000
-2 1 25 0.6003 0.0000
-2 2 1 3.7141 0.0000
-2 2 2 22.1541 0.0000
-2 2 3 -7.1638 0.0000
-2 2 4 19.5195 0.0000
-2 2 5 -14.1537 0.0000
-2 2 6 13.0593 0.0000
-2 2 7 -14.7505 0.0000
-2 2 8 6.7050 0.0000
-2 2 9 -10.4417 0.0000
-2 2 10 2.5800 0.0000
-2 2 11 -5.2285 0.0000
-2 2 12 0.1902 0.0000
-2 2 13 -2.1044 0.0000
-2 2 14 -0.6535 0.0000
-2 2 15 -0.9666 0.0000
-2 2 16 -0.0898 0.0000
-2 2 17 -0.4035 0.0000
-2 2 18 -0.0266 0.0000
-2 2 19 -0.1816 0.0000
-2 2 20 -1.5733 0.0000
-2 2 21 -0.6589 0.0000
-2 2 22 -2.7001 0.0000
-2 2 23 -1.1641 0.0000
-2 2 24 -1.7428 0.0000
-2 3 1 10.5445 0.0000
-2 3 2 1.4045 0.0000
-2 3 3 6.2663 0.0000
-2 3 4 2.1922 0.0000
-2 3 5 0.3702 0.0000
-2 3 6 1.9742 0.0000
-2 3 7 -4.0651 0.0000
-2 3 8 1.2255 0.0000
-2 3 9 -5.5234 0.0000
-2 3 10 -0.2193 0.0000
-2 3 11 -4.8026 0.0000
-2 3 12 -2.3519 0.0000
-2 3 13 -3.7555 0.0000
-2 3 14 -4.1241 0.0000
-2 3 15 -3.1798 0.0000
-2 3 16 -4.5889 0.0000
-2 3 17 -2.5299 0.0000
-2 3 18 -3.9004 0.0000
-2 3 19 -1.3904 0.0000
-2 3 20 -2.8014 0.0000
-2 3 21 -0.3459 0.0000
-2 3 22 -1.8256 0.0000
-2 3 23 -0.0780 0.0000
-2 3 24 -1.1126 0.0000
-2 4 1 -1.4807 0.0000
-2 4 2 2.0534 0.0000
-2 4 3 -3.0019 0.0000
-2 4 4 2.5687 0.0000
-2 4 5 -5.2591 0.0000
-2 4 6 3.7376 0.0000
-2 4 7 -6.3290 0.0000
-2 4 8 4.0739 0.0000
-2 4 9 -6.3669 0.0000
-2 4 10 3.0230 0.0000
-2 4 11 -6.1550 0.0000
-2 4 12 0.8537 0.0000
-2 4 13 -5.2643 0.0000
-2 4 14 -1.0214 0.0000
-2 4 15 -3.6907 0.0000
-2 4 16 -1.7131 0.0000
-2 4 17 -2.5242 0.0000
-2 4 18 -1.9663 0.0000
-2 4 19 -1.7361 0.0000
-2 4 20 -2.1574 0.0000
-2 4 21 -0.4003 0.0000
-2 4 22 -1.5317 0.0000
-2 4 23 0.8184 0.0000
-2 4 24 -0.2858 0.0000
-2 5 1 2.2116 0.0000
-2 5 2 -4.6222 0.0000
-2 5 3 1.3927 0.0000
-2 5 4 -6.2625 0.0000
-2 5 5 -0.6020 0.0000
-2 5 6 -6.3816 0.0000
-2 5 7 -2.6193 0.0000
-2 5 8 -5.6699 0.0000
-2 5 9 -3.8680 0.0000
-2 5 10 -4.7420 0.0000
-2 5 11 -4.8646 0.0000
-2 5 12 -3.7083 0.0000
-2 5 13 -5.2957 0.0000
-2 5 14 -2.5784 0.0000
-2 5 15 -4.1205 0.0000
-2 5 16 -1.7016 0.0000
-2 5 17 -2.1585 0.0000
-2 5 18 -1.4479 0.0000
-2 5 19 -1.0731 0.0000
-2 5 20 -1.4896 0.0000
-2 5 21 -0.6358 0.0000
-2 5 22 -1.1026 0.0000
-2 5 23 -0.0497 0.0000
-2 6 1 -4.6706 0.0000
-2 6 2 4.3623 0.0000
-2 6 3 -3.0585 0.0000
-2 6 4 2.8003 0.0000
-2 6 5 -2.1748 0.0000
-2 6 6 1.4441 0.0000
-2 6 7 -2.5103 0.0000
-2 6 8 0.2220 0.0000
-2 6 9 -3.1614 0.0000
-2 6 10 -0.8196 0.0000
-2 6 11 -3.5731 0.0000
-2 6 12 -1.4222 0.0000
-2 6 13 -3.5969 0.0000
-2 6 14 -1.4240 0.0000
-2 6 15 -2.9214 0.0000
-2 6 16 -1.1963 0.0000
-2 6 17 -1.7745 0.0000
-2 6 18 -1.2576 0.0000
-2 6 19 -0.9988 0.0000
-2 6 20 -1.4349 0.0000
-2 6 21 -0.7639 0.0000
-2 6 22 -1.2138 0.0000
-2 7 1 -0.6226 0.0000
-2 7 2 -1.1218 0.0000
-2 7 3 -0.4844 0.0000
-2 7 4 -1.5625 0.0000
-2 7 5 -0.0006 0.0000
-2 7 6 -2.4597 0.0000
-2 7 7 -0.1274 0.0000
-2 7 8 -2.8576 0.0000
-2 7 9 -0.7633 0.0000
-2 7 10 -2.5162 0.0000
-2 7 11 -1.3483 0.0000
-2 7 12 -1.8262 0.0000
-2 7 13 -1.6259 0.0000
-2 7 14 -1.2370 0.0000
-2 7 15 -1.5785 0.0000
-2 7 16 -0.9569 0.0000
-2 7 17 -1.3664 0.0000
-2 7 18 -0.7837 0.0000
-2 7 19 -1.1563 0.0000
-2 7 20 -0.4735 0.0000
-2 7 21 -0.8991 0.0000
-2 8 1 -1.1840 0.0000
-2 8 2 2.5155 0.0000
-2 8 3 -1.6613 0.0000
-2 8 4 2.6951 0.0000
-2 8 5 -1.9886 0.0000
-2 8 6 2.1193 0.0000
-2 8 7 -2.2414 0.0000
-2 8 8 1.4031 0.0000
-2 8 9 -2.2271 0.0000
-2 8 10 0.8304 0.0000
-2 8 11 -1.9098 0.0000
-2 8 12 0.0364 0.0000
-2 8 13 -1.3711 0.0000
-2 8 14 -0.7673 0.0000
-2 8 15 -0.8849 0.0000
-2 8 16 -1.1759 0.0000
-2 8 17 -0.7936 0.0000
-2 8 18 -1.2173 0.0000
-2 8 19 -0.8862 0.0000
-2 8 20 -0.8218 0.0000
-2 9 1 -0.0506 0.0000
-2 9 2 -0.4229 0.0000
-2 9 3 -0.0128 0.0000
-2 9 4 0.4280 0.0000
-2 9 5 -0.3935 0.0000
-2 9 6 0.3118 0.0000
-2 9 7 -1.0444 0.0000
-2 9 8 -0.8965 0.0000
-2 9 9 -0.9884 0.0000
-2 9 10 -1.9628 0.0000
-2 9 11 -0.4681 0.0000
-2 9 12 -2.1887 0.0000
-2 9 13 -0.2205 0.0000
-2 9 14 -1.7806 0.0000
-2 9 15 -0.0323 0.0000
-2 9 16 -1.0876 0.0000
-2 9 17 0.2633 0.0000
-2 9 18 -0.5254 0.0000
-2 10 1 -0.0604 0.0000
-2 10 2 1.1965 0.0000
-2 10 3 0.1138 0.0000
-2 10 4 0.9681 0.0000
-2 10 5 0.0009 0.0000
-2 10 6 0.8489 0.0000
-2 10 7 -0.6945 0.0000
-2 10 8 1.1730 0.0000
-2 10 9 -1.2634 0.0000
-2 10 10 1.2051 0.0000
-2 10 11 -1.1851 0.0000
-2 10 12 0.2639 0.0000
-2 10 13 -0.9801 0.0000
-2 10 14 -1.0432 0.0000
-2 10 15 -0.9886 0.0000
-2 10 16 -1.4274 0.0000
-2 11 1 0.8393 0.0000
-2 11 2 0.5578 0.0000
-2 11 3 0.9604 0.0000
-2 11 4 -0.0872 0.0000
-2 11 5 0.4781 0.0000
-2 11 6 -0.2974 0.0000
-2 11 7 -0.1747 0.0000
-2 11 8 -0.3895 0.0000
-2 11 9 -0.4117 0.0000
-2 11 10 -0.7772 0.0000
-2 11 11 -0.2661 0.0000
-2 11 12 -1.0845 0.0000
-2 11 13 -0.1454 0.0000
-2 12 1 0.6866 0.0000
-2 12 2 0.9063 0.0000
-2 12 3 0.8229 0.0000
-2 12 4 -0.1116 0.0000
-2 12 5 0.1332 0.0000
-2 12 6 -0.8899 0.0000
-2 12 7 -0.8745 0.0000
-2 12 8 -0.5395 0.0000
-2 12 9 -1.2548 0.0000
-1 0 2 -124.7487 0.0000
-1 0 4 -97.6758 0.0000
-1 0 6 -60.9883 0.0000
-1 0 8 -29.4099 0.0000
-1 0 10 -10.7937 0.0000
-1 0 12 -3.0751 0.0000
-1 0 14 -0.7192 0.0000
-1 0 16 -0.5561 0.0000
-1 0 20 -0.7230 0.0000
-1 0 22 0.5488 0.0000
-1 0 24 1.3392 0.0000
-1 1 1 -9.7909 0.0000
-1 1 2 -10.5486 0.0000
-1 1 3 -12.8466 0.0000
-1 1 4 -13.6442 0.0000
-1 1 5 -14.6852 0.0000
-1 1 6 -11.9336 0.0000
-1 1 7 -13.8771 0.0000
-1 1 8 -7.3018 0.0000
-1 1 9 -10.8672 0.0000
-1 1 10 -2.9154 0.0000
-1 1 11 -6.7817 0.0000
-1 1 12 -1.0334 0.0000
-1 1 13 -3.3582 0.0000
-1 1 14 -1.0097 0.0000
-1 1 15 -1.9096 0.0000
-1 1 16 -0.7651 0.0000
-1 1 17 -1.5009 0.0000
-1 1 18 0.0160 0.0000
-1 1 19 -0.5723 0.0000
-1 1 20 0.1248 0.0000
-1 1 21 0.3193 0.0000
-1 1 22 -0.3899 0.0000
-1 1 23 0.0461 0.0000
-1 1 24 -0.3783 0.0000
-1 2 1 1.8655 0.0000
-1 2 2 -35.9856 0.0000
-1 2 3 15.1095 0.0000
-1 2 4 -29.4613 0.0000
-1 2 5 21.3683 0.0000
-1 2 6 -20.0406 0.0000
-1 2 7 19.3967 0.0000
-1 2 8 -11.7546 0.0000
-1 2 9 12.8615 0.0000
-1 2 10 -5.9039 0.0000
-1 2 11 6.7838 0.0000
-1 2 12 -2.2053 0.0000
-1 2 13 3.2237 0.0000
-1 2 14 -0.7355 0.0000
-1 2 15 1.1550 0.0000
-1 2 16 -0.5824 0.0000
-1 2 17 -0.2708 0.0000
-1 2 18 0.3052 0.0000
-1 2 19 -0.5902 0.0000
-1 2 20 1.9234 0.0000
-1 2 21 0.1042 0.0000
-1 2 22 2.1864 0.0000
-1 2 23 0.6195 0.0000
-1 2 24 0.8726 0.0000
-1 3 1 -14.0271 0.0000
-1 3 2 0.0744 0.0000
-1 3 3 -9.1941 0.0000
-1 3 4 0.6363 0.0000
-1 3 5 -2.5539 0.0000
-1 3 6 1.4405 0.0000
-1 3 7 2.2550 0.0000
-1 3 8 1.8815 0.0000
-1 3 9 3.4515 0.0000
-1 3 10 2.5290 0.0000
-1 3 11 2.5237 0.0000
-1 3 12 3.6034 0.0000
-1 3 13 1.8447 0.0000
-1 3 14 4.1284 0.0000
-1 3 15 1.6384 0.0000
-1 3 16 3.6161 0.0000
-1 3 17 0.8699 0.0000
-1 3 18 2.7135 0.0000
-1 3 19 -0.2379 0.0000
-1 3 20 1.9075 0.0000
-1 3 21 -0.5565 0.0000
-1 3 22 1.1315 0.0000
-1 3 23 -0.0668 0.0000
-1 3 24 0.4808 0.0000
-1 4 1 2.5470 0.0000
-1 4 2 -1.7459 0.0000
-1 4 3 5.0146 0.0000
-1 4 4 -4.3351 0.0000
-1 4 5 7.3237 0.0000
-1 4 6 -6.4369 0.0000
-1 4 7 8.3483 0.0000
-1 4 8 -6.5951 0.0000
-1 4 9 8.2131 0.0000
-1 4 10 -4.9760 0.0000
-1 4 11 7.1756 0.0000
-1 4 12 -2.3597 0.0000
-1 4 13 5.3008 0.0000
-1 4 14 -0.2494 0.0000
-1 4 15 3.5197 0.0000
-1 4 16 0.6070 0.0000
-1 4 17 2.5141 0.0000
-1 4 18 1.0349 0.0000
-1 4 19 1.3385 0.0000
-1 4 20 1.3664 0.0000
-1 4 21 -0.4085 0.0000
-1 4 22 0.9077 0.0000
-1 4 23 -1.1886 0.0000
-1 5 1 0.1865 0.0000
-1 5 2 5.5564 0.0000
-1 5 3 0.5926 0.0000
-1 5 4 7.4049 0.0000
-1 5 5 1.4399 0.0000
-1 5 6 7.2935 0.0000
-1 5 7 2.2856 0.0000
-1 5 8 6.1879 0.0000
-1 5 9 2.8858 0.0000
-1 5 10 4.7607 0.0000
-1 5 11 3.4261 0.0000
-1 5 12 3.2520 0.0000
-1 5 13 3.2293 0.0000
-1 5 14 1.9548 0.0000
-1 5 15 1.7913 0.0000
-1 5 16 1.2474 0.0000
-1 5 17 0.4084 0.0000
-1 5 18 1.1898 0.0000
-1 5 19 0.1143 0.0000
-1 5 20 1.2151 0.0000
-1 5 21 0.0391 0.0000
-1 5 22 0.7169 0.0000
-1 5 23 -0.2836 0.0000
-1 6 1 3.0254 0.0000
-1 6 2 -2.6976 0.0000
-1 6 3 1.6754 0.0000
-1 6 4 -2.0024 0.0000
-1 6 5 1.6525 0.0000
-1 6 6 -1.3600 0.0000
-1 6 7 2.5140 0.0000
-1 6 8 -0.6270 0.0000
-1 6 9 3.2514 0.0000
-1 6 10 0.1722 0.0000
-1 6 11 3.6721 0.0000
-1 6 12 0.8311 0.0000
-1 6 13 3.6352 0.0000
-1 6 14 1.1353 0.0000
-1 6 15 2.8094 0.0000
-1 6 16 1.0978 0.0000
-1 6 17 1.6796 0.0000
-1 6 18 0.9208 0.0000
-1 6 19 1.0799 0.0000
-1 6 20 0.7171 0.0000
-1 6 21 0.8650 0.0000
-1 6 22 0.4569 0.0000
-1 7 1 1.7699 0.0000
-1 7 2 0.9084 0.0000
-1 7 3 1.0027 0.0000
-1 7 4 1.2838 0.0000
-1 7 5 0.1647 0.0000
-1 7 6 2.0961 0.0000
-1 7 7 0.0733 0.0000
-1 7 8 2.1405 0.0000
-1 7 9 0.3368 0.0000
-1 7 10 1.4194 0.0000
-1 7 11 0.6216 0.0000
-1 7 12 0.7611 0.0000
-1 7 13 0.9229 0.0000
-1 7 14 0.6757 0.0000
-1 7 15 1.0394 0.0000
-1 7 16 0.9890 0.0000
-1 7 17 0.9239 0.0000
-1 7 18 1.0435 0.0000
-1 7 19 0.7908 0.0000
-1 7 20 0.5536 0.0000
-1 7 21 0.6365 0.0000
-1 8 1 0.7914 0.0000
-1 8 2 -2.1764 0.0000
-1 8 3 1.1197 0.0000
-1 8 4 -2.0867 0.0000
-1 8 5 1.6400 0.0000
-1 8 6 -1.3192 0.0000
-1 8 7 2.0242 0.0000
-1 8 8 -0.6259 0.0000
-1 8 9 1.8667 0.0000
-1 8 10 -0.1546 0.0000
-1 8 11 1.3366 0.0000
-1 8 12 0.5101 0.0000
-1 8 13 0.8753 0.0000
-1 8 14 1.0728 0.0000
-1 8 15 0.6935 0.0000
-1 8 16 1.1961 0.0000
-1 8 17 0.7190 0.0000
-1 8 18 1.0712 0.0000
-1 8 19 0.6970 0.0000
-1 9 1 0.0106 0.0000
-1 9 2 0.0821 0.0000
-1 9 3 -0.1145 0.0000
-1 9 4 -0.2846 0.0000
-1 9 5 0.3200 0.0000
-1 9 6 0.3597 0.0000
-1 9 7 0.7830 0.0000
-1 9 8 1.2299 0.0000
-1 9 9 0.6792 0.0000
-1 9 10 1.2478 0.0000
-1 9 11 0.5181 0.0000
-1 9 12 0.7703 0.0000
-1 9 13 0.6806 0.0000
-1 9 14 0.5658 0.0000
-1 9 15 0.6489 0.0000
-1 9 16 0.5222 0.0000
-1 9 17 0.2915 0.0000
-1 9 18 0.4046 0.0000
-1 10 1 0.0223 0.0000
-1 10 2 -1.4854 0.0000
-1 10 3 0.3430 0.0000
-1 10 4 -0.8094 0.0000
-1 10 5 0.8561 0.0000
-1 10 6 -0.4926 0.0000
-1 10 7 1.4660 0.0000
-1 10 8 -0.8249 0.0000
-1 10 9 1.6004 0.0000
-1 10 10 -0.9493 0.0000
-1 10 11 1.1505 0.0000
-1 10 12 -0.1611 0.0000
-1 10 13 0.6949 0.0000
-1 10 14 0.9418 0.0000
-1 10 15 0.5180 0.0000
-1 10 16 1.1575 0.0000
-1 11 1 -0.6039 0.0000
-1 11 2 0.0377 0.0000
-1 11 3 -0.2646 0.0000
-1 11 4 0.8474 0.0000
-1 11 5 0.5178 0.0000
-1 11 6 0.8935 0.0000
-1 11 7 0.7793 0.0000
-1 11 8 1.0379 0.0000
-1 11 9 0.3036 0.0000
-1 11 10 1.5023 0.0000
-1 11 11 -0.0078 0.0000
-1 11 12 1.5209 0.0000
-1 11 13 0.2440 0.0000
-1 12 1 -0.4465 0.0000
-1 12 2 0.5126 0.0000
-1 12 3 -0.4883 0.0000
-1 12 4 1.3297 0.0000
-1 12 5 0.3200 0.0000
-1 12 6 1.2800 0.0000
-1 12 7 1.4263 0.0000
-1 12 8 0.2645 0.0000
-1 12 9 1.6145 0.0000
0 0 2 131.5295 0.0000
0 0 4 96.9706 0.0000
0 0 6 56.3526 0.0000
0 0 8 25.1828 0.0000
0 0 10 8.6772 0.0000
0 0 12 2.1035 0.0000
0 0 14 0.0413 0.0000
0 0 18 0.6648 0.0000
0 0 20 0.0115 0.0000
0 0 22 -1.1735 0.0000
0 0 24 -1.4611 0.0000
0 1 1 15.7431 0.0000
0 1 2 7.2802 0.0000
0 1 3 16.3284 0.0000
0 1 4 10.9714 0.0000
0 1 5 15.4317 0.0000
0 1 6 9.4995 0.0000
0 1 7 12.0612 0.0000
0 1 8 4.9722 0.0000
0 1 9 7.3383 0.0000
0 1 10 1.4188 0.0000
0 1 11 3.0852 0.0000
0 1 12 0.5312 0.0000
0 1 13 0.7407 0.0000
0 1 14 0.7714 0.0000
0 1 15 0.3697 0.0000
0 1 16 0.6988 0.0000
0 1 18 0.7495 0.0000
0 1 19 -0.2191 0.0000
0 1 20 1.3272 0.0000
0 1 21 -0.6221 0.0000
0 1 22 1.5556 0.0000
0 1 23 -0.1303 0.0000
0 1 24 0.8902 0.0000
0 2 0 43.1627 0.0000
0 2 1 -8.1304 0.0000
0 2 2 39.5694 0.0000
0 2 3 -20.5373 0.0000
0 2 4 30.7570 0.0000
0 2 5 -23.9027 0.0000
0 2 6 20.7723 0.0000
0 2 7 -18.9970 0.0000
0 2 8 12.3610 0.0000
0 2 9 -11.2558 0.0000
0 2 10 6.1229 0.0000
0 2 11 -5.3928 0.0000
0 2 12 2.2343 0.0000
0 2 13 -2.0710 0.0000
0 2 14 0.6737 0.0000
0 2 15 0.0309 0.0000
0 2 16 0.0296 0.0000
0 2 17 1.2728 0.0000
0 2 18 -1.1144 0.0000
0 2 19 1.3832 0.0000
0 2 20 -2.0178 0.0000
0 2 21 0.8146 0.0000
0 2 22 -1.4728 0.0000
0 2 23 0.3156 0.0000
0 2 24 -0.3061 0.0000
0 3 1 15.4552 0.0000
0 3 2 -0.8572 0.0000
0 3 3 10.4080 0.0000
0 3 4 -2.3702 0.0000
0 3 5 3.3354 0.0000
0 3 6 -3.4087 0.0000
0 3 7 -1.4769 0.0000
0 3 8 -3.2567 0.0000
0 3 9 -2.3740 0.0000
0 3 10 -2.9039 0.0000
0 3 11 -1.5390 0.0000
0 3 12 -2.8270 0.0000
0 3 13 -1.1244 0.0000
0 3 14 -2.3558 0.0000
0 3 15 -0.7159 0.0000
0 3 16 -1.5620 0.0000
0 3 17 0.3087 0.0000
0 3 18 -1.0994 0.0000
0 3 19 1.0236 0.0000
0 3 20 -0.7233 0.0000
0 3 21 0.7420 0.0000
0 3 22 -0.0785 0.0000
0 3 23 0.1599 0.0000
0 3 24 0.3015 0.0000
0 4 0 0.9908 0.0000
0 4 1 -1.1852 0.0000
0 4 2 3.0902 0.0000
0 4 3 -3.5863 0.0000
0 4 4 6.9873 0.0000
0 4 5 -5.7343 0.0000
0 4 6 9.0859 0.0000
0 4 7 -6.9939 0.0000
0 4 8 8.6279 0.0000
0 4 9 -6.8979 0.0000
0 4 10 6.3794 0.0000
0 4 11 -5.4387 0.0000
0 4 12 3.2870 0.0000
0 4 13 -3.4560 0.0000
0 4 14 0.8912 0.0000
0 4 15 -2.1435 0.0000
0 4 16 -0.1329 0.0000
0 4 17 -1.3982 0.0000
0 4 18 -0.7464 0.0000
0 4 19 -0.1772 0.0000
0 4 20 -1.2648 0.0000
0 4 21 1.1077 0.0000
0 4 22 -0.9164 0.0000
0 4 23 1.0619 0.0000
0 5 1 -1.0973 0.0000
0 5 2 -3.9767 0.0000
0 5 3 -0.7683 0.0000
0 5 4 -5.9858 0.0000
0 5 5 -0.5826 0.0000
0 5 6 -5.8769 0.0000
0 5 7 -0.6367 0.0000
0 5 8 -4.5683 0.0000
0 5 9 -0.8475 0.0000
0 5 10 -2.7701 0.0000
0 5 11 -1.0575 0.0000
0 5 12 -1.0576 0.0000
0 5 13 -0.7145 0.0000
0 5 14 -0.0384 0.0000
0 5 15 0.1441 0.0000
0 5 16 0.0869 0.0000
0 5 17 0.5526 0.0000
0 5 18 -0.2552 0.0000
0 5 19 0.3795 0.0000
0 5 20 -0.3693 0.0000
0 5 21 0.3966 0.0000
0 5 22 -0.0264 0.0000
0 6 0 2.4175 0.0000
0 6 1 0.7569 0.0000
0 6 2 2.4003 0.0000
0 6 3 1.3581 0.0000
0 6 4 2.2681 0.0000
0 6 5 0.4632 0.0000
0 6 6 1.9446 0.0000
0 6 7 -0.9428 0.0000
0 6 8 1.4423 0.0000
0 6 9 -2.1420 0.0000
0 6 10 0.6997 0.0000
0 6 11 -2.9414 0.0000
0 6 12 -0.2462 0.0000
0 6 13 -2.8511 0.0000
0 6 14 -0.9492 0.0000
0 6 15 -1.8302 0.0000
0 6 16 -0.9525 0.0000
0 6 17 -0.8526 0.0000
0 6 18 -0.4298 0.0000
0 6 19 -0.4633 0.0000
0 6 20 0.0533 0.0000
0 6 21 -0.1739 0.0000
0 7 1 -2.1257 0.0000
0 7 2 0.5305 0.0000
0 7 3 -0.9954 0.0000
0 7 4 -0.1244 0.0000
0 7 5 -0.0295 0.0000
0 7 6 -1.0548 0.0000
0 7 7 0.3646 0.0000
0 7 8 -0.9698 0.0000
0 7 9 0.5221 0.0000
0 7 10 -0.1928 0.0000
0 7 11 0.2867 0.0000
0 7 12 0.2047 0.0000
0 7 13 -0.2579 0.0000
0 7 14 -0.1225 0.0000
0 7 15 -0.4520 0.0000
0 7 16 -0.6113 0.0000
0 7 17 -0.2538 0.0000
0 7 18 -0.5115 0.0000
0 7 19 -0.1327 0.0000
0 7 20 0.1162 0.0000
0 8 0 1.7602 0.0000
0 8 1 -0.1275 0.0000
0 8 2 1.7735 0.0000
0 8 3 -0.7025 0.0000
0 8 4 1.3751 0.0000
0 8 5 -1.6153 0.0000
0 8 6 0.4635 0.0000
0 8 7 -2.0590 0.0000
0 8 8 -0.1792 0.0000
0 8 9 -1.6357 0.0000
0 8 10 -0.4111 0.0000
0 8 11 -0.9480 0.0000
0 8 12 -0.6677 0.0000
0 8 13 -0.5662 0.0000
0 8 14 -0.8289 0.0000
0 8 15 -0.3363 0.0000
0 8 16 -0.7336 0.0000
0 8 17 -0.0818 0.0000
0 8 18 -0.5550 0.0000
0 8 19 0.0137 0.0000
0 9 1 -0.1551 0.0000
0 9 2 0.4116 0.0000
0 9 3 -0.2972 0.0000
0 9 4 0.0668 0.0000
0 9 5 -0.6805 0.0000
0 9 6 -0.7945 0.0000
0 9 7 -0.9118 0.0000
0 9 8 -0.9960 0.0000
0 9 9 -0.7918 0.0000
0 9 10 -0.1739 0.0000
0 9 11 -0.8601 0.0000
0 9 12 0.5159 0.0000
0 9 13 -1.2410 0.0000
0 9 14 0.3232 0.0000
0 9 15 -1.2371 0.0000
0 9 16 -0.1167 0.0000
0 9 17 -0.6816 0.0000
0 10 0 1.8080 0.0000
0 10 1 -0.3062 0.0000
0 10 2 1.1978 0.0000
0 10 3 -0.9419 0.0000
0 10 4 0.1248 0.0000
0 10 5 -1.5854 0.0000
0 10 6 -0.1808 0.0000
0 10 7 -1.9766 0.0000
0 10 8 0.3443 0.0000
0 10 9 -1.7194 0.0000
0 10 10 0.6264 0.0000
0 10 11 -0.8958 0.0000
0 10 12 0.0245 0.0000
0 10 13 -0.1744 0.0000
0 10 14 -0.7776 0.0000
0 10 15 0.0490 0.0000
0 11 1 0.2295 0.0000
0 11 2 -1.3188 0.0000
0 11 3 -0.5714 0.0000
0 11 4 -1.4937 0.0000
0 11 5 -1.2348 0.0000
0 11 6 -1.0514 0.0000
0 11 7 -0.8171 0.0000
0 11 8 -1.0417 0.0000
0 11 9 0.1319 0.0000
0 11 10 -1.2945 0.0000
0 11 11 0.2560 0.0000
0 11 12 -1.0291 0.0000
0 11 13 -0.3453 0.0000
0 12 0 -0.6709 0.0000
0 12 1 0.2247 0.0000
0 12 2 -1.0564 0.0000
0 12 3 0.3271 0.0000
0 12 4 -1.4686 0.0000
0 12 5 -0.3826 0.0000
0 12 6 -0.9037 0.0000
0 12 7 -1.3368 0.0000
0 12 8 0.1755 0.0000
0 12 9 -1.3021 0.0000
1 0 0 -129.9287 0.0000
1 0 2 -110.0284 0.0000
1 0 4 -73.4696 0.0000
1 0 6 -36.7606 0.0000
1 0 8 -12.8210 0.0000
1 0 10 -2.3061 0.0000
1 0 12 1.1694 0.0000
1 0 14 1.8593 0.0000
1 0 16 1.3227 0.0000
1 0 18 1.0600 0.0000
1 0 20 1.5252 0.0000
1 0 22 1.7460 0.0000
1 0 24 1.2887 0.0000
1 1 0 3.0951 0.0000
1 1 1 -7.9983 0.0000
1 1 2 -5.2290 0.0000
1 1 3 -7.5922 0.0000
1 1 4 -9.4635 0.0000
1 1 5 -6.3121 0.0000
1 1 6 -7.7855 0.0000
1 1 7 -3.2133 0.0000
1 1 8 -3.5215 0.0000
1 1 9 0.3023 0.0000
1 1 10 -0.8532 0.0000
1 1 11 2.6814 0.0000
1 1 12 -0.4042 0.0000
1 1 13 3.3925 0.0000
1 1 14 -0.6446 0.0000
1 1 15 2.8732 0.0000
1 1 16 -1.0541 0.0000
1 1 17 2.2192 0.0000
1 1 18 -1.8487 0.0000
1 1 19 1.8893 0.0000
1 1 20 -2.4841 0.0000
1 1 21 1.2139 0.0000
1 1 22 -2.1821 0.0000
1 1 23 0.1051 0.0000
1 1 24 -1.1081 0.0000
1 2 0 -36.2205 0.0000
1 2 1 12.4902 0.0000
1 2 2 -30.6533 0.0000
1 2 3 20.9490 0.0000
1 2 4 -22.4949 0.0000
1 2 5 20.2767 0.0000
1 2 6 -14.5198 0.0000
1 2 7 13.4526 0.0000
1 2 8 -7.8124 0.0000
1 2 9 6.2765 0.0000
1 2 10 -2.7940 0.0000
1 2 11 1.8740 0.0000
1 2 12 0.0496 0.0000
1 2 13 -0.2556 0.0000
1 2 14 1.0566 0.0000
1 2 15 -1.3483 0.0000
1 2 16 1.5653 0.0000
1 2 17 -1.8743 0.0000
1 2 18 2.1460 0.0000
1 2 19 -2.0042 0.0000
1 2 20 2.0322 0.0000
1 2 21 -1.7772 0.0000
1 2 22 1.0054 0.0000
1 2 23 -1.1446 0.0000
1 2 24 0.0937 0.0000
1 3 0 -0.0638 0.0000
1 3 1 -14.0900 0.0000
1 3 2 0.5469 0.0000
1 3 3 -9.0121 0.0000
1 3 4 2.0102 0.0000
1 3 5 -2.0682 0.0000
1 3 6 2.7564 0.0000
1 3 7 2.2777 0.0000
1 3 8 2.2509 0.0000
1 3 9 2.9972 0.0000
1 3 10 1.6353 0.0000
1 3 11 2.4328 0.0000
1 3 12 1.1604 0.0000
1 3 13 1.9669 0.0000
1 3 14 0.2812 0.0000
1 3 15 1.1310 0.0000
1 3 16 -0.4978 0.0000
1 3 17 0.1182 0.0000
1 3 18 -0.7056 0.0000
1 3 19 -0.2643 0.0000
1 3 20 -0.9994 0.0000
1 3 21 -0.2052 0.0000
1 3 22 -1.4083 0.0000
1 3 23 -0.2267 0.0000
1 4 0 -1.8605 0.0000
1 4 1 -0.9802 0.0000
1 4 2 -5.5146 0.0000
1 4 3 0.2103 0.0000
1 4 4 -9.3610 0.0000
1 4 5 1.8335 0.0000
1 4 6 -10.4434 0.0000
1 4 7 3.3267 0.0000
1 4 8 -9.0014 0.0000
1 4 9 3.5273 0.0000
1 4 10 -6.0632 0.0000
1 4 11 2.3784 0.0000
1 4 12 -2.5537 0.0000
1 4 13 1.0285 0.0000
1 4 14 -0.0806 0.0000
1 4 15 0.2880 0.0000
1 4 16 0.8580 0.0000
1 4 17 -0.2585 0.0000
1 4 18 1.4555 0.0000
1 4 19 -1.0467 0.0000
1 4 20 1.8880 0.0000
1 4 21 -1.4046 0.0000
1 4 22 1.2625 0.0000
1 4 23 -0.7735 0.0000
1 5 0 -1.9065 0.0000
1 5 1 -0.1641 0.0000
1 5 2 1.7032 0.0000
1 5 3 -0.7891 0.0000
1 5 4 3.5233 0.0000
1 5 5 -1.2715 0.0000
1 5 6 3.3873 0.0000
1 5 7 -1.2993 0.0000
1 5 8 2.0014 0.0000
1 5 9 -1.0529 0.0000
1 5 10 0.0808 0.0000
1 5 11 -0.8453 0.0000
1 5 12 -1.5081 0.0000
1 5 13 -0.8515 0.0000
1 5 14 -2.0445 0.0000
1 5 15 -0.8568 0.0000
1 5 16 -1.6712 0.0000
1 5 17 -0.6075 0.0000
1 5 18 -1.1468 0.0000
1 5 19 -0.3948 0.0000
1 5 20 -0.9216 0.0000
1 5 21 -0.4136 0.0000
1 5 22 -0.7842 0.0000
1 6 0 -3.4613 0.0000
1 6 1 -4.2664 0.0000
1 6 2 -3.8964 0.0000
1 6 3 -3.8932 0.0000
1 6 4 -3.6240 0.0000
1 6 5 -2.2647 0.0000
1 6 6 -2.9054 0.0000
1 6 7 -0.4167 0.0000
1 6 8 -2.1555 0.0000
1 6 9 1.2769 0.0000
1 6 10 -1.2053 0.0000
1 6 11 2.2582 0.0000
1 6 12 0.0574 0.0000
1 6 13 1.8064 0.0000
1 6 14 0.9410 0.0000
1 6 15 0.5346 0.0000
1 6 16 0.8318 0.0000
1 6 17 -0.2702 0.0000
1 6 18 0.1413 0.0000
1 6 19 -0.5757 0.0000
1 6 20 -0.3494 0.0000
1 6 21 -0.8908 0.0000
1 7 0 -1.4859 0.0000
1 7 1 1.3267 0.0000
1 7 2 -1.7525 0.0000
1 7 3 0.1261 0.0000
1 7 4 -0.8430 0.0000
1 7 5 -0.8001 0.0000
1 7 6 0.1513 0.0000
1 7 7 -1.4596 0.0000
1 7 8 0.0807 0.0000
1 7 9 -1.8155 0.0000
1 7 10 -0.5580 0.0000
1 7 11 -1.3164 0.0000
1 7 12 -0.7452 0.0000
1 7 13 -0.4172 0.0000
1 7 14 -0.4190 0.0000
1 7 15 -0.1193 0.0000
1 7 16 -0.2537 0.0000
1 7 17 -0.2450 0.0000
1 7 18 -0.6004 0.0000
1 7 19 -0.2113 0.0000
1 7 20 -0.9918 0.0000
1 8 0 -1.8601 0.0000
1 8 1 -0.2436 0.0000
1 8 2 -1.7395 0.0000
1 8 3 0.9933 0.0000
1 8 4 -1.3481 0.0000
1 8 5 2.3105 0.0000
1 8 6 -0.4602 0.0000
1 8 7 2.5618 0.0000
1 8 8 0.0938 0.0000
1 8 9 1.7438 0.0000
1 8 10 0.0202 0.0000
1 8 11 0.9098 0.0000
1 8 12 -0.0917 0.0000
1 8 13 0.4280 0.0000
1 8 14 -0.0273 0.0000
1 8 15 -0.1598 0.0000
1 8 16 0.0086 0.0000
1 8 17 -0.7163 0.0000
1 8 18 -0.0328 0.0000
1 8 19 -0.6368 0.0000
1 9 0 -0.6879 0.0000
1 9 1 0.1918 0.0000
1 9 2 -0.5277 0.0000
1 9 3 0.1537 0.0000
1 9 4 0.3516 0.0000
1 9 5 0.2617 0.0000
1 9 6 1.0453 0.0000
1 9 7 0.4270 0.0000
1 9 8 0.7433 0.0000
1 9 9 0.4226 0.0000
1 9 10 -0.1925 0.0000
1 9 11 0.6592 0.0000
1 9 12 -0.5415 0.0000
1 9 13 1.1866 0.0000
1 9 14 -0.0147 0.0000
1 9 15 1.2295 0.0000
1 9 16 0.4467 0.0000
1 9 17 0.6132 0.0000
1 10 0 -1.4478 0.0000
1 10 1 0.3849 0.0000
1 10 2 -0.4305 0.0000
1 10 3 0.9281 0.0000
1 10 4 0.4961 0.0000
1 10 5 1.4635 0.0000
1 10 6 0.3442 0.0000
1 10 7 1.7447 0.0000
1 10 8 -0.4510 0.0000
1 10 9 1.4257 0.0000
1 10 10 -0.7193 0.0000
1 10 11 0.6171 0.0000
1 10 12 -0.1765 0.0000
1 10 13 0.0244 0.0000
1 10 14 0.3869 0.0000
1 10 15 -0.0289 0.0000
1 11 0 1.2555 0.0000
1 11 1 -0.1023 0.0000
1 11 2 1.7796 0.0000
1 11 3 0.7610 0.0000
1 11 4 1.2331 0.0000
1 11 5 0.9654 0.0000
1 11 6 0.5852 0.0000
1 11 7 0.0662 0.0000
1 11 8 0.4860 0.0000
1 11 9 -0.8318 0.0000
1 11 10 0.5586 0.0000
1 11 11 -0.5616 0.0000
1 11 12 0.3331 0.0000
1 12 0 0.1216 0.0000
1 12 1 -0.1519 0.0000
1 12 2 0.4736 0.0000
1 12 3 -0.5777 0.0000
1 12 4 0.6725 0.0000
1 12 5 -0.1395 0.0000
1 12 6 0.1610 0.0000
1 12 7 0.6867 0.0000
1 12 8 -0.4931 0.0000
1 12 9 0.7196 0.0000
2 0 0 91.3611 0.0000
2 0 2 69.5556 0.0000
2 0 4 38.5324 0.0000
2 0 6 12.9539 0.0000
2 0 8 0.0282 0.0000
2 0 10 -3.6608 0.0000
2 0 12 -3.9890 0.0000
2 0 14 -3.3758 0.0000
2 0 16 -2.6143 0.0000
2 0 18 -2.3336 0.0000
2 0 20 -2.1244 0.0000
2 0 22 -1.5060 0.0000
2 1 0 -4.6455 0.0000
2 1 1 -7.3542 0.0000
2 1 2 4.3114 0.0000
2 1 3 -6.5005 0.0000
2 1 4 8.0789 0.0000
2 1 5 -5.8292 0.0000
2 1 6 6.1320 0.0000
2 1 7 -6.2314 0.0000
2 1 8 2.6517 0.0000
2 1 9 -6.7121 0.0000
2 1 10 0.7731 0.0000
2 1 11 -6.8267 0.0000
2 1 12 0.3801 0.0000
2 1 13 -6.5603 0.0000
2 1 14 0.7116 0.0000
2 1 15 -5.7029 0.0000
2 1 16 1.6508 0.0000
2 1 17 -4.4764 0.0000
2 1 18 2.6900 0.0000
2 1 19 -3.1306 0.0000
2 1 20 2.9883 0.0000
2 1 21 -1.4438 0.0000
2 1 22 2.3074 0.0000
2 1 23 0.1629 0.0000
2 2 0 19.7380 0.0000
2 2 1 -13.0968 0.0000
2 2 2 14.6286 0.0000
2 2 3 -16.0952 0.0000
2 2 4 9.3901 0.0000
2 2 5 -12.2514 0.0000
2 2 6 4.8190 0.0000
2 2 7 -5.7031 0.0000
2 2 8 0.9843 0.0000
2 2 9 -0.7300 0.0000
2 2 10 -1.6495 0.0000
2 2 11 1.5645 0.0000
2 2 12 -2.7233 0.0000
2 2 13 2.1350 0.0000
2 2 14 -2.7900 0.0000
2 2 15 2.0442 0.0000
2 2 16 -2.7057 0.0000
2 2 17 2.0697 0.0000
2 2 18 -2.4884 0.0000
2 2 19 2.3349 0.0000
2 2 20 -1.6970 0.0000
2 2 21 2.1943 0.0000
2 2 22 -0.6014 0.0000
2 2 23 1.3651 0.0000
2 3 0 0.0068 0.0000
2 3 1 10.3421 0.0000
2 3 2 0.4860 0.0000
2 3 3 5.4388 0.0000
2 3 4 -0.1597 0.0000
2 3 5 -0.6908 0.0000
2 3 6 -0.5283 0.0000
2 3 7 -4.1527 0.0000
2 3 8 -0.3568 0.0000
2 3 9 -4.6100 0.0000
2 3 10 -0.3305 0.0000
2 3 11 -3.9899 0.0000
2 3 12 0.0229 0.0000
2 3 13 -3.1221 0.0000
2 3 14 1.1449 0.0000
2 3 15 -2.0756 0.0000
2 3 16 2.0817 0.0000
2 3 17 -1.3788 0.0000
2 3 18 2.4064 0.0000
2 3 19 -0.9977 0.0000
2 3 20 2.6926 0.0000
2 3 21 -0.3482 0.0000
2 3 22 2.5251 0.0000
2 3 23 0.2625 0.0000
2 4 0 4.0520 0.0000
2 4 1 1.8732 0.0000
2 4 2 7.8483 0.0000
2 4 3 2.5530 0.0000
2 4 4 10.1923 0.0000
2 4 5 1.7714 0.0000
2 4 6 9.5869 0.0000
2 4 7 0.2664 0.0000
2 4 8 7.1624 0.0000
2 4 9 -0.3186 0.0000
2 4 10 3.8517 0.0000
2 4 11 0.1833 0.0000
2 4 12 0.4694 0.0000
2 4 13 0.8912 0.0000
2 4 14 -1.4957 0.0000
2 4 15 1.3590 0.0000
2 4 16 -2.0100 0.0000
2 4 17 1.6459 0.0000
2 4 18 -2.3933 0.0000
2 4 19 1.6635 0.0000
2 4 20 -2.4358 0.0000
2 4 21 1.1958 0.0000
2 4 22 -1.3095 0.0000
2 5 0 1.7635 0.0000
2 5 1 2.2804 0.0000
2 5 2 -0.8567 0.0000
2 5 3 2.4357 0.0000
2 5 4 -1.9823 0.0000
2 5 5 2.4781 0.0000
2 5 6 -1.5186 0.0000
2 5 7 2.1024 0.0000
2 5 8 -0.0134 0.0000
2 5 9 1.6663 0.0000
2 5 10 1.8249 0.0000
2 5 11 1.4400 0.0000
2 5 12 3.0868 0.0000
2 5 13 1.1857 0.0000
2 5 14 3.2518 0.0000
2 5 15 0.7128 0.0000
2 5 16 2.7723 0.0000
2 5 17 0.2448 0.0000
2 5 18 2.3371 0.0000
2 5 19 0.0421 0.0000
2 5 20 1.9429 0.0000
2 5 21 -0.0041 0.0000
2 5 22 1.2436 0.0000
2 6 0 5.8055 0.0000
2 6 1 5.1813 0.0000
2 6 2 6.1924 0.0000
2 6 3 3.9927 0.0000
2 6 4 5.0992 0.0000
2 6 5 2.2083 0.0000
2 6 6 3.4548 0.0000
2 6 7 0.4637 0.0000
2 6 8 2.1549 0.0000
2 6 9 -1.2001 0.0000
2 6 10 0.9123 0.0000
2 6 11 -1.8794 0.0000
2 6 12 -0.4626 0.0000
2 6 13 -0.9696 0.0000
2 6 14 -1.2234 0.0000
2 6 15 0.3311 0.0000
2 6 16 -0.9998 0.0000
2 6 17 0.9024 0.0000
2 6 18 -0.4165 0.0000
2 6 19 1.1786 0.0000
2 6 20 -0.0628 0.0000
2 6 21 1.3745 0.0000
2 7 0 1.4939 0.0000
2 7 1 0.2054 0.0000
2 7 2 1.6937 0.0000
2 7 3 1.2674 0.0000
2 7 4 1.0093 0.0000
2 7 5 2.0182 0.0000
2 7 6 0.2796 0.0000
2 7 7 2.7353 0.0000
2 7 8 0.4098 0.0000
2 7 9 3.0048 0.0000
2 7 10 0.8968 0.0000
2 7 11 2.1668 0.0000
2 7 12 0.9454 0.0000
2 7 13 1.0098 0.0000
2 7 14 0.7944 0.0000
2 7 15 0.5308 0.0000
2 7 16 0.9913 0.0000
2 7 17 0.3453 0.0000
2 7 18 1.3489 0.0000
2 7 19 0.0572 0.0000
2 7 20 1.2847 0.0000
2 8 0 2.1764 0.0000
2 8 1 0.0143 0.0000
2 8 2 2.3231 0.0000
2 8 3 -1.8360 0.0000
2 8 4 2.1484 0.0000
2 8 5 -3.1341 0.0000
2 8 6 1.2132 0.0000
2 8 7 -2.8585 0.0000
2 8 8 0.6108 0.0000
2 8 9 -1.6747 0.0000
2 8 10 0.8431 0.0000
2 8 11 -0.7866 0.0000
2 8 12 0.9963 0.0000
2 8 13 -0.1705 0.0000
2 8 14 0.6362 0.0000
2 8 15 0.6539 0.0000
2 8 16 0.3182 0.0000
2 8 17 1.1786 0.0000
2 8 18 0.2786 0.0000
2 9 0 0.8046 0.0000
2 9 1 0.4179 0.0000
2 9 2 0.1543 0.0000
2 9 3 1.1592 0.0000
2 9 4 -0.6900 0.0000
2 9 5 1.1714 0.0000
2 9 6 -0.9124 0.0000
2 9 7 0.7288 0.0000
2 9 8 -0.5193 0.0000
2 9 9 0.5031 0.0000
2 9 10 -0.1460 0.0000
2 9 11 0.1443 0.0000
2 9 12 -0.4048 0.0000
2 9 13 -0.4771 0.0000
2 9 14 -1.0189 0.0000
2 9 15 -0.6196 0.0000
2 9 16 -1.0710 0.0000
2 9 17 -0.1814 0.0000
2 10 0 0.8034 0.0000
2 10 1 -0.0110 0.0000
2 10 2 -0.0087 0.0000
2 10 3 -0.2940 0.0000
2 10 4 -0.2476 0.0000
2 10 5 -0.6419 0.0000
2 10 6 0.4368 0.0000
2 10 7 -0.9009 0.0000
2 10 8 1.2058 0.0000
2 10 9 -0.7638 0.0000
2 10 10 1.1971 0.0000
2 10 11 -0.3549 0.0000
2 10 12 0.6141 0.0000
2 10 13 -0.1957 0.0000
2 10 14 0.1758 0.0000
2 10 15 -0.2754 0.0000
2 11 0 -1.0816 0.0000
2 11 1 0.2732 0.0000
2 11 2 -0.9111 0.0000
2 11 3 -0.1960 0.0000
2 11 4 -0.3255 0.0000
2 11 5 0.0485 0.0000
2 11 6 0.0923 0.0000
2 11 7 0.9282 0.0000
2 11 8 0.2010 0.0000
2 11 9 1.3770 0.0000
2 11 10 0.1617 0.0000
2 11 11 0.8009 0.0000
2 11 12 0.0932 0.0000
2 12 0 1.0533 0.0000
2 12 1 0.1626 0.0000
2 12 2 0.6452 0.0000
2 12 3 0.8986 0.0000
2 12 4 0.4815 0.0000
2 12 5 0.6267 0.0000
2 12 6 0.6807 0.0000
2 12 7 -0.2147 0.0000
2 12 8 0.7825 0.0000
3 0 0 -46.3541 0.0000
3 0 2 -28.4460 0.0000
3 0 4 -8.5959 0.0000
3 0 6 3.7465 0.0000
3 0 8 7.1598 0.0000
3 0 10 6.2617 0.0000
3 0 12 4.6740 0.0000
3 0 14 3.2061 0.0000
3 0 16 2.1562 0.0000
3 0 18 1.6197 0.0000
3 0 20 1.1372 0.0000
3 0 22 0.6596 0.0000
3 1 0 4.3180 0.0000
3 1 1 18.3334 0.0000
3 1 2 -3.2719 0.0000
3 1 3 15.4653 0.0000
3 1 4 -5.6705 0.0000
3 1 5 12.7845 0.0000
3 1 6 -4.0135 0.0000
3 1 7 10.6608 0.0000
3 1 8 -1.8220 0.0000
3 1 9 8.8156 0.0000
3 1 10 -0.6499 0.0000
3 1 11 7.7568 0.0000
3 1 12 -0.3640 0.0000
3 1 13 7.1807 0.0000
3 1 14 -0.8949 0.0000
3 1 15 6.1036 0.0000
3 1 16 -1.9283 0.0000
3 1 17 4.5292 0.0000
3 1 18 -2.6291 0.0000
3 1 19 2.8297 0.0000
3 1 20 -2.5310 0.0000
3 1 21 1.0199 0.0000
3 1 22 -1.7600 0.0000
3 1 23 -0.2977 0.0000
3 2 0 -3.4355 0.0000
3 2 1 10.2355 0.0000
3 2 2 -0.2932 0.0000
3 2 3 8.7527 0.0000
3 2 4 1.7551 0.0000
3 2 5 4.1462 0.0000
3 2 6 3.1378 0.0000
3 2 7 -0.2651 0.0000
3 2 8 4.0789 0.0000
3 2 9 -2.7230 0.0000
3 2 10 4.3303 0.0000
3 2 11 -3.3701 0.0000
3 2 12 3.8763 0.0000
3 2 13 -2.8766 0.0000
3 2 14 3.1567 0.0000
3 2 15 -2.0942 0.0000
3 2 16 2.5424 0.0000
3 2 17 -1.7892 0.0000
3 2 18 1.8921 0.0000
3 2 19 -1.8082 0.0000
3 2 20 0.9844 0.0000
3 2 21 -1.4930 0.0000
3 2 22 0.1299 0.0000
3 2 23 -0.8322 0.0000
3 3 0 0.0814 0.0000
3 3 1 -5.7934 0.0000
3 3 2 -1.2557 0.0000
3 3 3 -1.2758 0.0000
3 3 4 -1.1594 0.0000
3 3 5 3.6151 0.0000
3 3 6 -0.7446 0.0000
3 3 7 5.9861 0.0000
3 3 8 -0.2909 0.0000
3 3 9 5.8721 0.0000
3 3 10 0.1460 0.0000
3 3 11 4.7204 0.0000
3 3 12 -0.3330 0.0000
3 3 13 3.3893 0.0000
3 3 14 -1.7011 0.0000
3 3 15 2.4500 0.0000
3 3 16 -2.6663 0.0000
3 3 17 2.0950 0.0000
3 3 18 -2.9403 0.0000
3 3 19 1.5835 0.0000
3 3 20 -2.9611 0.0000
3 3 21 0.5512 0.0000
3 3 22 -2.2257 0.0000
3 4 0 -6.2719 0.0000
3 4 1 -0.8045 0.0000
3 4 2 -8.6171 0.0000
3 4 3 -3.1237 0.0000
3 4 4 -8.6548 0.0000
3 4 5 -3.1748 0.0000
3 4 6 -6.5009 0.0000
3 4 7 -1.9375 0.0000
3 4 8 -3.6377 0.0000
3 4 9 -1.1979 0.0000
3 4 10 -0.6534 0.0000
3 4 11 -1.2660 0.0000
3 4 12 1.8153 0.0000
3 4 13 -1.6439 0.0000
3 4 14 2.7632 0.0000
3 4 15 -1.9292 0.0000
3 4 16 2.7490 0.0000
3 4 17 -1.7689 0.0000
3 4 18 2.8192 0.0000
3 4 19 -1.1234 0.0000
3 4 20 2.2927 0.0000
3 4 21 -0.3831 0.0000
3 4 22 0.7940 0.0000
3 5 0 0.5138 0.0000
3 5 1 -3.0188 0.0000
3 5 2 1.8851 0.0000
3 5 3 -2.2633 0.0000
3 5 4 2.0289 0.0000
3 5 5 -1.6798 0.0000
3 5 6 1.0192 0.0000
3 5 7 -0.9722 0.0000
3 5 8 -0.5856 0.0000
3 5 9 -0.6184 0.0000
3 5 10 -2.1257 0.0000
3 5 11 -0.7009 0.0000
3 5 12 -2.9750 0.0000
3 5 13 -0.6168 0.0000
3 5 14 -2.9848 0.0000
3 5 15 -0.1745 0.0000
3 5 16 -2.6486 0.0000
3 5 17 0.2755 0.0000
3 5 18 -2.3325 0.0000
3 5 19 0.5153 0.0000
3 5 20 -1.8285 0.0000
3 5 21 0.4895 0.0000
3 6 0 -7.4743 0.0000
3 6 1 -3.2630 0.0000
3 6 2 -7.3265 0.0000
3 6 3 -1.8257 0.0000
3 6 4 -5.2251 0.0000
3 6 5 -0.6607 0.0000
3 6 6 -2.7455 0.0000
3 6 7 0.3603 0.0000
3 6 8 -0.9950 0.0000
3 6 9 1.5061 0.0000
3 6 10 0.4305 0.0000
3 6 11 1.7285 0.0000
3 6 12 1.6427 0.0000
3 6 13 0.6943 0.0000
3 6 14 2.0129 0.0000
3 6 15 -0.2714 0.0000
3 6 16 1.6222 0.0000
3 6 17 -0.5805 0.0000
3 6 18 1.1387 0.0000
3 6 19 -0.8605 0.0000
3 6 20 0.7510 0.0000
3 7 0 -0.0396 0.0000
3 7 1 -1.3494 0.0000
3 7 2 -0.6061 0.0000
3 7 3 -2.0226 0.0000
3 7 4 -0.5645 0.0000
3 7 5 -2.4155 0.0000
3 7 6 -0.3190 0.0000
3 7 7 -2.9544 0.0000
3 7 8 -0.5916 0.0000
3 7 9 -3.0724 0.0000
3 7 10 -0.8941 0.0000
3 7 11 -2.1894 0.0000
3 7 12 -0.7128 0.0000
3 7 13 -1.1371 0.0000
3 7 14 -0.6193 0.0000
3 7 15 -0.6215 0.0000
3 7 16 -0.9801 0.0000
3 7 17 -0.1886 0.0000
3 7 18 -1.2261 0.0000
3 7 19 0.2357 0.0000
3 8 0 -2.4818 0.0000
3 8 1 0.5453 0.0000
3 8 2 -2.9370 0.0000
3 8 3 2.4719 0.0000
3 8 4 -2.7434 0.0000
3 8 5 3.2508 0.0000
3 8 6 -1.4787 0.0000
3 8 7 2.4760 0.0000
3 8 8 -0.7038 0.0000
3 8 9 1.2687 0.0000
3 8 10 -0.9731 0.0000
3 8 11 0.5156 0.0000
3 8 12 -0.9620 0.0000
3 8 13 -0.1060 0.0000
3 8 14 -0.2950 0.0000
3 8 15 -0.8609 0.0000
3 8 16 0.0327 0.0000
3 8 17 -1.1425 0.0000
3 8 18 -0.1420 0.0000
3 9 0 -0.4582 0.0000
3 9 1 -1.3977 0.0000
3 9 2 0.2458 0.0000
3 9 3 -2.4933 0.0000
3 9 4 0.5041 0.0000
3 9 5 -2.1272 0.0000
3 9 6 0.1684 0.0000
3 9 7 -1.3127 0.0000
3 9 8 0.0053 0.0000
3 9 9 -1.0510 0.0000
3 9 10 0.3874 0.0000
3 9 11 -0.8122 0.0000
3 9 12 1.0817 0.0000
3 9 13 -0.3114 0.0000
3 9 14 1.5177 0.0000
3 9 15 -0.1461 0.0000
3 9 16 1.1297 0.0000
3 10 0 -0.4734 0.0000
3 10 1 -0.4803 0.0000
3 10 2 -0.1930 0.0000
3 10 3 -0.3561 0.0000
3 10 4 -0.5334 0.0000
3 10 5 -0.2421 0.0000
3 10 6 -1.2594 0.0000
3 10 7 -0.1035 0.0000
3 10 8 -1.6537 0.0000
3 10 9 -0.0534 0.0000
3 10 10 -1.3874 0.0000
3 10 11 0.0280 0.0000
3 10 12 -0.8731 0.0000
3 10 13 0.2390 0.0000
3 10 14 -0.5709 0.0000
3 11 0 -0.2544 0.0000
3 11 1 -0.3555 0.0000
3 11 2 -0.3031 0.0000
3 11 3 -0.3865 0.0000
3 11 4 -0.3873 0.0000
3 11 5 -0.7644 0.0000
3 11 6 -0.5798 0.0000
3 11 7 -1.2312 0.0000
3 11 8 -0.7917 0.0000
3 11 9 -1.2483 0.0000
3 11 10 -0.7383 0.0000
3 11 11 -0.7159 0.0000
3 12 0 -1.7959 0.0000
3 12 1 -0.2073 0.0000
3 12 2 -1.2943 0.0000
3 12 3 -0.9168 0.0000
3 12 4 -1.2414 0.0000
3 12 5 -0.6258 0.0000
3 12 6 -1.2744 0.0000
3 12 7 0.1497 0.0000
3 12 8 -0.9637 0.0000
4 0 0 13.3461 0.0000
4 0 2 2.8402 0.0000
4 0 4 -5.9716 0.0000
4 0 6 -9.1828 0.0000
4 0 8 -8.0571 0.0000
4 0 10 -5.7206 0.0000
4 0 12 -3.5785 0.0000
4 0 14 -1.7163 0.0000
4 0 16 -0.4092 0.0000
4 0 18 0.1211 0.0000
4 0 20 0.1369 0.0000
4 0 22 -0.0146 0.0000
4 1 0 -2.8741 0.0000
4 1 1 -16.4920 0.0000
4 1 2 1.6518 0.0000
4 1 3 -13.3703 0.0000
4 1 4 2.7141 0.0000
4 1 5 -11.1901 0.0000
4 1 6 1.9049 0.0000
4 1 7 -9.1921 0.0000
4 1 8 0.9856 0.0000
4 1 9 -7.4442 0.0000
4 1 10 0.4361 0.0000
4 1 11 -6.5735 0.0000
4 1 12 0.4164 0.0000
4 1 13 -5.8141 0.0000
4 1 14 0.9251 0.0000
4 1 15 -4.3769 0.0000
4 1 16 1.4644 0.0000
4 1 17 -2.7879 0.0000
4 1 18 1.5990 0.0000
4 1 19 -1.4440 0.0000
4 1 20 1.3211 0.0000
4 1 21 -0.3164 0.0000
4 1 22 0.7724 0.0000
4 1 23 0.1262 0.0000
4 2 0 -5.1607 0.0000
4 2 1 -5.7603 0.0000
4 2 2 -6.5804 0.0000
4 2 3 -2.4753 0.0000
4 2 4 -6.7325 0.0000
4 2 5 0.7958 0.0000
4 2 6 -6.2237 0.0000
4 2 7 2.8709 0.0000
4 2 8 -5.4417 0.0000
4 2 9 3.8049 0.0000
4 2 10 -4.5883 0.0000
4 2 11 3.7398 0.0000
4 2 12 -3.6804 0.0000
4 2 13 2.8240 0.0000
4 2 14 -2.7501 0.0000
4 2 15 1.6798 0.0000
4 2 16 -1.9664 0.0000
4 2 17 0.8386 0.0000
4 2 18 -1.2521 0.0000
4 2 19 0.3251 0.0000
4 2 20 -0.4201 0.0000
4 2 21 0.1162 0.0000
4 2 22 0.2254 0.0000
4 3 0 0.2050 0.0000
4 3 1 2.5103 0.0000
4 3 2 1.0785 0.0000
4 3 3 -1.3846 0.0000
4 3 4 0.5428 0.0000
4 3 5 -5.0450 0.0000
4 3 6 -0.2143 0.0000
4 3 7 -6.5138 0.0000
4 3 8 -0.7362 0.0000
4 3 9 -5.8939 0.0000
4 3 10 -0.7536 0.0000
4 3 11 -4.3723 0.0000
4 3 12 0.1779 0.0000
4 3 13 -2.9459 0.0000
4 3 14 1.4479 0.0000
4 3 15 -2.2029 0.0000
4 3 16 2.0009 0.0000
4 3 17 -1.9749 0.0000
4 3 18 1.9744 0.0000
4 3 19 -1.4856 0.0000
4 3 20 1.7549 0.0000
4 3 21 -0.6170 0.0000
4 3 22 0.9887 0.0000
4 4 0 6.7952 0.0000
4 4 1 -0.9550 0.0000
4 4 2 6.9886 0.0000
4 4 3 1.9985 0.0000
4 4 4 5.2552 0.0000
4 4 5 2.5143 0.0000
4 4 6 2.5225 0.0000
4 4 7 1.7153 0.0000
4 4 8 -0.0770 0.0000
4 4 9 1.1078 0.0000
4 4 10 -2.2303 0.0000
4 4 11 0.9817 0.0000
4 4 12 -3.4572 0.0000
4 4 13 1.1073 0.0000
4 4 14 -3.4550 0.0000
4 4 15 1.1107 0.0000
4 4 16 -3.0926 0.0000
4 4 17 0.6255 0.0000
4 4 18 -2.7508 0.0000
4 4 19 -0.0936 0.0000
4 4 20 -1.6097 0.0000
4 4 21 -0.4791 0.0000
4 5 0 -2.8998 0.0000
4 5 1 1.3934 0.0000
4 5 2 -3.2924 0.0000
4 5 3 0.1357 0.0000
4 5 4 -2.7466 0.0000
4 5 5 -0.5935 0.0000
4 5 6 -1.4653 0.0000
4 5 7 -1.1853 0.0000
4 5 8 -0.0736 0.0000
4 5 9 -1.1464 0.0000
4 5 10 0.9671 0.0000
4 5 11 -0.6150 0.0000
4 5 12 1.5044 0.0000
4 5 13 -0.3452 0.0000
4 5 14 1.5765 0.0000
4 5 15 -0.4979 0.0000
4 5 16 1.3830 0.0000
4 5 17 -0.7823 0.0000
4 5 18 1.1084 0.0000
4 5 19 -0.9380 0.0000
4 5 20 0.7680 0.0000
4 5 21 -0.6603 0.0000
4 6 0 6.7480 0.0000
4 6 1 0.3795 0.0000
4 6 2 6.0297 0.0000
4 6 3 -0.6287 0.0000
4 6 4 3.5207 0.0000
4 6 5 -0.8138 0.0000
4 6 6 0.9147 0.0000
4 6 7 -1.0583 0.0000
4 6 8 -0.9314 0.0000
4 6 9 -1.6842 0.0000
4 6 10 -2.3764 0.0000
4 6 11 -1.6464 0.0000
4 6 12 -3.1976 0.0000
4 6 13 -0.8611 0.0000
4 6 14 -2.9560 0.0000
4 6 15 -0.3655 0.0000
4 6 16 -2.2238 0.0000
4 6 17 -0.2097 0.0000
4 6 18 -1.6195 0.0000
4 6 19 0.1173 0.0000
4 6 20 -0.9926 0.0000
4 7 0 -1.6275 0.0000
4 7 1 1.2528 0.0000
4 7 2 -0.5342 0.0000
4 7 3 1.4094 0.0000
4 7 4 -0.0422 0.0000
4 7 5 1.4082 0.0000
4 7 6 0.0733 0.0000
4 7 7 1.7150 0.0000
4 7 8 0.4226 0.0000
4 7 9 1.8223 0.0000
4 7 10 0.4609 0.0000
4 7 11 1.2810 0.0000
4 7 12 0.0238 0.0000
4 7 13 0.7122 0.0000
4 7 14 -0.0182 0.0000
4 7 15 0.4359 0.0000
4 7 16 0.4372 0.0000
4 7 17 0.0282 0.0000
4 7 18 0.6087 0.0000
4 7 19 -0.3384 0.0000
4 8 0 2.3061 0.0000
4 8 1 -1.1351 0.0000
4 8 2 2.7897 0.0000
4 8 3 -2.5468 0.0000
4 8 4 2.2940 0.0000
4 8 5 -2.7170 0.0000
4 8 6 0.6917 0.0000
4 8 7 -1.8994 0.0000
4 8 8 -0.0881 0.0000
4 8 9 -1.0462 0.0000
4 8 10 0.2353 0.0000
4 8 11 -0.4806 0.0000
4 8 12 0.0413 0.0000
4 8 13 0.1026 0.0000
4 8 14 -0.6836 0.0000
4 8 15 0.6809 0.0000
4 8 16 -0.6756 0.0000
4 8 17 0.7982 0.0000
4 9 0 0.0184 0.0000
4 9 1 1.8447 0.0000
4 9 2 -0.4119 0.0000
4 9 3 2.4649 0.0000
4 9 4 0.0448 0.0000
4 9 5 1.5785 0.0000
4 9 6 0.7565 0.0000
4 9 7 0.7658 0.0000
4 9 8 0.6033 0.0000
4 9 9 0.8070 0.0000
4 9 10 -0.2020 0.0000
4 9 11 0.8898 0.0000
4 9 12 -0.8521 0.0000
4 9 13 0.6420 0.0000
4 9 14 -0.9923 0.0000
4 9 15 0.5210 0.0000
4 9 16 -0.5535 0.0000
4 10 0 0.4393 0.0000
4 10 1 0.5429 0.0000
4 10 2 0.5448 0.0000
4 10 3 0.5080 0.0000
4 10 4 0.8855 0.0000
4 10 5 0.6828 0.0000
4 10 6 1.1635 0.0000
4 10 7 0.7386 0.0000
4 10 8 1.1893 0.0000
4 10 9 0.5368 0.0000
4 10 10 0.9087 0.0000
4 10 11 0.1219 0.0000
4 10 12 0.5950 0.0000
4 10 13 -0.1666 0.0000
4 10 14 0.5098 0.0000
4 11 0 1.2174 0.0000
4 11 1 0.1738 0.0000
4 11 2 0.6323 0.0000
4 11 3 0.5169 0.0000
4 11 4 0.3708 0.0000
4 11 5 0.7117 0.0000
4 11 6 0.6381 0.0000
4 11 7 0.6965 0.0000
4 11 8 1.0266 0.0000
4 11 9 0.5747 0.0000
4 11 10 0.9892 0.0000
4 11 11 0.3796 0.0000
4 12 0 1.4692 0.0000
4 12 1 0.3050 0.0000
4 12 2 1.0083 0.0000
4 12 3 0.6731 0.0000
4 12 4 1.2625 0.0000
4 12 5 0.3730 0.0000
4 12 6 1.3403 0.0000
4 12 7 -0.1193 0.0000
5 0 0 0.0188 0.0000
5 0 2 4.1695 0.0000
5 0 4 6.8305 0.0000
5 0 6 6.8642 0.0000
5 0 8 5.2114 0.0000
5 0 10 3.2819 0.0000
5 0 12 1.5640 0.0000
5 0 14 -0.0094 0.0000
5 0 16 -1.0504 0.0000
5 0 18 -1.0756 0.0000
5 0 20 -0.5057 0.0000
5 0 22 -0.1618 0.0000
5 1 0 1.2774 0.0000
5 1 1 3.9469 0.0000
5 1 2 -0.2140 0.0000
5 1 3 3.1948 0.0000
5 1 4 -0.5774 0.0000
5 1 5 4.0087 0.0000
5 1 6 -0.5086 0.0000
5 1 7 4.4369 0.0000
5 1 8 -0.2919 0.0000
5 1 9 4.4864 0.0000
5 1 10 -0.1601 0.0000
5 1 11 4.4363 0.0000
5 1 12 -0.2943 0.0000
5 1 13 3.6010 0.0000
5 1 14 -0.4221 0.0000
5 1 15 2.1095 0.0000
5 1 16 -0.3575 0.0000
5 1 17 0.8886 0.0000
5 1 18 -0.2693 0.0000
5 1 19 0.1035 0.0000
5 1 20 -0.1688 0.0000
5 1 21 -0.2503 0.0000
5 1 22 -0.0429 0.0000
5 2 0 5.8468 0.0000
5 2 1 1.5245 0.0000
5 2 2 6.6010 0.0000
5 2 3 -1.1799 0.0000
5 2 4 6.1966 0.0000
5 2 5 -2.6651 0.0000
5 2 6 5.0719 0.0000
5 2 7 -3.4486 0.0000
5 2 8 4.0188 0.0000
5 2 9 -3.8576 0.0000
5 2 10 3.5079 0.0000
5 2 11 -3.5083 0.0000
5 2 12 3.0913 0.0000
5 2 13 -2.3718 0.0000
5 2 14 2.4089 0.0000
5 2 15 -0.8894 0.0000
5 2 16 1.7426 0.0000
5 2 17 0.5068 0.0000
5 2 18 1.0817 0.0000
5 2 19 1.2021 0.0000
5 2 20 0.2049 0.0000
5 2 21 0.8455 0.0000
5 2 22 -0.4248 0.0000
5 3 0 -1.0779 0.0000
5 3 1 -1.5913 0.0000
5 3 2 -0.2201 0.0000
5 3 3 1.3404 0.0000
5 3 4 1.3310 0.0000
5 3 5 3.9917 0.0000
5 3 6 2.2063 0.0000
5 3 7 5.0371 0.0000
5 3 8 2.0711 0.0000
5 3 9 4.5127 0.0000
5 3 10 1.2455 0.0000
5 3 11 3.3275 0.0000
5 3 12 0.1462 0.0000
5 3 13 2.2175 0.0000
5 3 14 -0.6185 0.0000
5 3 15 1.5789 0.0000
5 3 16 -0.7827 0.0000
5 3 17 1.4001 0.0000
5 3 18 -0.7264 0.0000
5 3 19 1.1967 0.0000
5 3 20 -0.5989 0.0000
5 3 21 0.6927 0.0000
5 4 0 -4.8396 0.0000
5 4 1 1.7620 0.0000
5 4 2 -3.7089 0.0000
5 4 3 -0.7134 0.0000
5 4 4 -1.7870 0.0000
5 4 5 -1.3156 0.0000
5 4 6 0.4342 0.0000
5 4 7 -0.9794 0.0000
5 4 8 2.4336 0.0000
5 4 9 -0.5412 0.0000
5 4 10 3.7675 0.0000
5 4 11 -0.1954 0.0000
5 4 12 4.0765 0.0000
5 4 13 -0.0293 0.0000
5 4 14 3.6839 0.0000
5 4 15 0.1222 0.0000
5 4 16 3.2495 0.0000
5 4 17 0.4853 0.0000
5 4 18 2.4719 0.0000
5 4 19 0.7766 0.0000
5 4 20 0.9327 0.0000
5 4 21 0.6501 0.0000
5 5 0 3.3361 0.0000
5 5 1 1.2487 0.0000
5 5 2 3.4497 0.0000
5 5 3 1.9978 0.0000
5 5 4 2.9366 0.0000
5 5 5 2.2011 0.0000
5 5 6 1.9527 0.0000
5 5 7 2.3286 0.0000
5 5 8 1.0980 0.0000
5 5 9 1.9868 0.0000
5 5 10 0.5039 0.0000
5 5 11 1.3920 0.0000
5 5 12 -0.0191 0.0000
5 5 13 1.0197 0.0000
5 5 14 -0.2822 0.0000
5 5 15 0.9012 0.0000
5 5 16 -0.0995 0.0000
5 5 17 0.9725 0.0000
5 5 18 0.1534 0.0000
5 5 19 1.0045 0.0000
5 5 20 0.1125 0.0000
5 6 0 -3.8852 0.0000
5 6 1 1.4207 0.0000
5 6 2 -3.1605 0.0000
5 6 3 1.6946 0.0000
5 6 4 -1.2312 0.0000
5 6 5 1.2608 0.0000
5 6 6 0.7752 0.0000
5 6 7 1.1642 0.0000
5 6 8 2.4489 0.0000
5 6 9 1.4297 0.0000
5 6 10 3.7829 0.0000
5 6 11 1.2625 0.0000
5 6 12 4.1000 0.0000
5 6 13 0.8150 0.0000
5 6 14 3.2312 0.0000
5 6 15 0.6471 0.0000
5 6 16 2.1626 0.0000
5 6 17 0.5148 0.0000
5 6 18 1.4177 0.0000
5 6 19 0.2114 0.0000
5 7 0 2.3916 0.0000
5 7 1 -0.2717 0.0000
5 7 2 1.0061 0.0000
5 7 3 -0.1765 0.0000
5 7 4 0.3873 0.0000
5 7 5 -0.0158 0.0000
5 7 6 0.1420 0.0000
5 7 7 -0.1541 0.0000
5 7 8 -0.1449 0.0000
5 7 9 -0.2935 0.0000
5 7 10 0.0870 0.0000
5 7 11 -0.1588 0.0000
5 7 12 0.5604 0.0000
5 7 13 -0.0874 0.0000
5 7 14 0.3669 0.0000
5 7 15 -0.0965 0.0000
5 7 16 -0.1415 0.0000
5 7 17 0.1349 0.0000
5 7 18 -0.1466 0.0000
5 8 0 -1.5485 0.0000
5 8 1 1.7356 0.0000
5 8 2 -1.9219 0.0000
5 8 3 2.3645 0.0000
5 8 4 -1.2346 0.0000
5 8 5 2.2126 0.0000
5 8 6 0.3008 0.0000
5 8 7 1.7402 0.0000
5 8 8 0.8035 0.0000
5 8 9 1.2537 0.0000
5 8 10 0.4891 0.0000
5 8 11 0.6933 0.0000
5 8 12 0.8844 0.0000
5 8 13 0.0524 0.0000
5 8 14 1.4608 0.0000
5 8 15 -0.4260 0.0000
5 8 16 1.0360 0.0000
5 8 17 -0.4751 0.0000
5 9 0 0.4101 0.0000
5 9 1 -1.5057 0.0000
5 9 2 0.5264 0.0000
5 9 3 -1.3977 0.0000
5 9 4 -0.3685 0.0000
5 9 5 -0.4253 0.0000
5 9 6 -1.1132 0.0000
5 9 7 0.0416 0.0000
5 9 8 -0.7399 0.0000
5 9 9 -0.2637 0.0000
5 9 10 -0.0568 0.0000
5 9 11 -0.4915 0.0000
5 9 12 0.1175 0.0000
5 9 13 -0.3481 0.0000
5 9 14 0.0337 0.0000
5 9 15 -0.2557 0.0000
5 10 0 -0.4038 0.0000
5 10 1 -0.0832 0.0000
5 10 2 -0.6055 0.0000
5 10 3 -0.2210 0.0000
5 10 4 -0.5710 0.0000
5 10 5 -0.6330 0.0000
5 10 6 -0.3964 0.0000
5 10 7 -0.7323 0.0000
5 10 8 -0.2775 0.0000
5 10 9 -0.3548 0.0000
5 10 10 -0.0595 0.0000
5 10 11 0.1123 0.0000
5 10 12 0.0924 0.0000
5 10 13 0.2043 0.0000
5 11 0 -0.8766 0.0000
5 11 1 -0.1961 0.0000
5 11 2 0.1001 0.0000
5 11 3 -0.5856 0.0000
5 11 4 0.2850 0.0000
5 11 5 -0.4186 0.0000
5 11 6 -0.1296 0.0000
5 11 7 -0.0433 0.0000
5 11 8 -0.6076 0.0000
5 11 9 -0.0029 0.0000
5 11 10 -0.6709 0.0000
5 12 0 -0.5731 0.0000
5 12 1 -0.3321 0.0000
5 12 2 -0.3330 0.0000
5 12 3 -0.3708 0.0000
5 12 4 -0.8919 0.0000
5 12 5 -0.2362 0.0000
5 12 6 -0.9892 0.0000
6 0 0 0.0287 0.0000
6 0 2 -1.5021 0.0000
6 0 4 -2.6593 0.0000
6 0 6 -2.4557 0.0000
6 0 8 -1.1839 0.0000
6 0 10 -0.0148 0.0000
6 0 12 0.6673 0.0000
6 0 14 1.2598 0.0000
6 0 16 1.4811 0.0000
6 0 18 0.8983 0.0000
6 0 20 0.2398 0.0000
6 0 22 0.1839 0.0000
6 1 0 -0.2397 0.0000
6 1 1 9.6385 0.0000
6 1 2 -0.4957 0.0000
6 1 3 7.1512 0.0000
6 1 4 -0.3799 0.0000
6 1 5 3.4702 0.0000
6 1 6 -0.2929 0.0000
6 1 7 0.9010 0.0000
6 1 8 -0.4036 0.0000
6 1 9 -0.6776 0.0000
6 1 10 -0.4001 0.0000
6 1 11 -1.4058 0.0000
6 1 12 -0.3940 0.0000
6 1 13 -1.0513 0.0000
6 1 14 -0.6683 0.0000
6 1 15 -0.2753 0.0000
6 1 16 -0.8225 0.0000
6 1 17 0.2686 0.0000
6 1 18 -0.5665 0.0000
6 1 19 0.6021 0.0000
6 1 20 -0.2914 0.0000
6 1 21 0.4645 0.0000
6 2 0 -3.2932 0.0000
6 2 1 1.3543 0.0000
6 2 2 -4.0698 0.0000
6 2 3 2.7018 0.0000
6 2 4 -3.6392 0.0000
6 2 5 3.1320 0.0000
6 2 6 -2.4512 0.0000
6 2 7 3.4889 0.0000
6 2 8 -1.7682 0.0000
6 2 9 3.5656 0.0000
6 2 10 -1.9673 0.0000
6 2 11 2.8609 0.0000
6 2 12 -2.0595 0.0000
6 2 13 1.5524 0.0000
6 2 14 -1.6742 0.0000
6 2 15 -0.0527 0.0000
6 2 16 -1.3373 0.0000
6 2 17 -1.4627 0.0000
6 2 18 -0.8858 0.0000
6 2 19 -1.7731 0.0000
6 2 20 -0.0043 0.0000
6 2 21 -0.9736 0.0000
6 3 0 2.0354 0.0000
6 3 1 2.5544 0.0000
6 3 2 -0.4843 0.0000
6 3 3 0.8310 0.0000
6 3 4 -2.6326 0.0000
6 3 5 -1.0022 0.0000
6 3 6 -3.2534 0.0000
6 3 7 -1.9688 0.0000
6 3 8 -2.4629 0.0000
6 3 9 -1.9813 0.0000
6 3 10 -1.3569 0.0000
6 3 11 -1.4913 0.0000
6 3 12 -0.6921 0.0000
6 3 13 -0.8009 0.0000
6 3 14 -0.3570 0.0000
6 3 15 -0.3758 0.0000
6 3 16 -0.0305 0.0000
6 3 17 -0.5697 0.0000
6 3 18 0.2444 0.0000
6 3 19 -0.8567 0.0000
6 3 20 0.2832 0.0000
6 3 21 -0.6295 0.0000
6 4 0 1.6106 0.0000
6 4 1 -1.4000 0.0000
6 4 2 0.6903 0.0000
6 4 3 0.1645 0.0000
6 4 4 -0.1480 0.0000
6 4 5 0.8188 0.0000
6 4 6 -1.4508 0.0000
6 4 7 0.8637 0.0000
6 4 8 -2.8820 0.0000
6 4 9 0.4219 0.0000
6 4 10 -3.5815 0.0000
6 4 11 -0.1997 0.0000
6 4 12 -3.4709 0.0000
6 4 13 -0.5308 0.0000
6 4 14 -3.2299 0.0000
6 4 15 -0.5922 0.0000
6 4 16 -2.9387 0.0000
6 4 17 -0.6506 0.0000
6 4 18 -1.9710 0.0000
6 4 19 -0.6104 0.0000
6 4 20 -0.5440 0.0000
6 5 0 -1.6878 0.0000
6 5 1 -2.7071 0.0000
6 5 2 -2.1441 0.0000
6 5 3 -2.3362 0.0000
6 5 4 -2.1251 0.0000
6 5 5 -1.7710 0.0000
6 5 6 -1.6704 0.0000
6 5 7 -1.4484 0.0000
6 5 8 -1.3271 0.0000
6 5 9 -1.2255 0.0000
6 5 10 -0.9594 0.0000
6 5 11 -1.1165 0.0000
6 5 12 -0.3419 0.0000
6 5 13 -0.9550 0.0000
6 5 14 -0.0585 0.0000
6 5 15 -0.7288 0.0000
6 5 16 -0.3915 0.0000
6 5 17 -0.7532 0.0000
6 5 18 -0.5804 0.0000
6 5 19 -0.8330 0.0000
6 5 20 -0.2203 0.0000
6 6 0 0.9394 0.0000
6 6 1 -1.5165 0.0000
6 6 2 0.7680 0.0000
6 6 3 -1.3386 0.0000
6 6 4 -0.1411 0.0000
6 6 5 -0.9414 0.0000
6 6 6 -1.4267 0.0000
6 6 7 -0.7705 0.0000
6 6 8 -2.8627 0.0000
6 6 9 -0.6341 0.0000
6 6 10 -3.9447 0.0000
6 6 11 -0.3690 0.0000
6 6 12 -3.7978 0.0000
6 6 13 -0.2182 0.0000
6 6 14 -2.5900 0.0000
6 6 15 -0.1936 0.0000
6 6 16 -1.4859 0.0000
6 6 17 -0.0702 0.0000
6 6 18 -0.8408 0.0000
6 6 19 0.0383 0.0000
6 7 0 -1.9675 0.0000
6 7 1 -0.5869 0.0000
6 7 2 -0.6104 0.0000
6 7 3 -0.4672 0.0000
6 7 4 -0.0664 0.0000
6 7 5 -0.5456 0.0000
6 7 6 0.1895 0.0000
6 7 7 -0.5958 0.0000
6 7 8 0.2426 0.0000
6 7 9 -0.5571 0.0000
6 7 10 -0.2121 0.0000
6 7 11 -0.5245 0.0000
6 7 12 -0.4711 0.0000
6 7 13 -0.4233 0.0000
6 7 14 0.0214 0.0000
6 7 15 -0.3344 0.0000
6 7 16 0.4215 0.0000
6 7 17 -0.3956 0.0000
6 8 0 0.5092 0.0000
6 8 1 -2.1834 0.0000
6 8 2 0.8209 0.0000
6 8 3 -2.2085 0.0000
6 8 4 0.2479 0.0000
6 8 5 -2.0533 0.0000
6 8 6 -0.8267 0.0000
6 8 7 -1.8976 0.0000
6 8 8 -0.9934 0.0000
6 8 9 -1.4789 0.0000
6 8 10 -0.8218 0.0000
6 8 11 -0.7240 0.0000
6 8 12 -1.2992 0.0000
6 8 13 0.0402 0.0000
6 8 14 -1.5403 0.0000
6 8 15 0.4535 0.0000
6 8 16 -0.8467 0.0000
6 9 0 -0.7249 0.0000
6 9 1 0.9091 0.0000
6 9 2 -0.6295 0.0000
6 9 3 0.5407 0.0000
6 9 4 0.2873 0.0000
6 9 5 -0.1354 0.0000
6 9 6 0.7429 0.0000
6 9 7 -0.4203 0.0000
6 9 8 0.2951 0.0000
6 9 9 -0.2185 0.0000
6 9 10 0.0727 0.0000
6 9 11 -0.1021 0.0000
6 9 12 0.4465 0.0000
6 9 13 -0.2571 0.0000
6 9 14 0.6127 0.0000
6 10 0 0.1864 0.0000
6 10 1 -0.4236 0.0000
6 10 2 0.2960 0.0000
6 10 3 -0.0628 0.0000
6 10 4 0.0085 0.0000
6 10 5 0.3930 0.0000
6 10 6 -0.2795 0.0000
6 10 7 0.3069 0.0000
6 10 8 -0.4240 0.0000
6 10 9 -0.1801 0.0000
6 10 10 -0.6766 0.0000
6 10 11 -0.3976 0.0000
6 10 12 -0.7070 0.0000
6 11 0 -0.2482 0.0000
6 11 1 0.6840 0.0000
6 11 2 -1.0994 0.0000
6 11 3 0.8228 0.0000
6 11 4 -1.0944 0.0000
6 11 5 0.2459 0.0000
6 11 6 -0.7175 0.0000
6 11 7 -0.2926 0.0000
6 11 8 -0.2090 0.0000
6 11 9 -0.1782 0.0000
6 12 0 0.0266 0.0000
6 12 1 0.0613 0.0000
6 12 2 -0.0221 0.0000
6 12 3 0.0946 0.0000
6 12 4 0.5607 0.0000
6 12 5 0.2508 0.0000
7 0 0 -2.5760 0.0000
7 0 2 -0.9633 0.0000
7 0 4 0.1400 0.0000
7 0 6 -0.3570 0.0000
7 0 8 -1.6285 0.0000
7 0 10 -2.0694 0.0000
7 0 12 -1.6984 0.0000
7 0 14 -1.4108 0.0000
7 0 16 -1.0358 0.0000
7 0 18 -0.3528 0.0000
7 0 20 -0.0783 0.0000
7 1 0 0.1932 0.0000
7 1 1 -16.4590 0.0000
7 1 2 0.9672 0.0000
7 1 3 -12.0741 0.0000
7 1 4 0.9474 0.0000
7 1 5 -7.6908 0.0000
7 1 6 0.9721 0.0000
7 1 7 -4.8339 0.0000
7 1 8 1.1064 0.0000
7 1 9 -2.8665 0.0000
7 1 10 1.1429 0.0000
7 1 11 -1.5599 0.0000
7 1 12 1.3713 0.0000
7 1 13 -0.9811 0.0000
7 1 14 1.6754 0.0000
7 1 15 -0.7268 0.0000
7 1 16 1.3655 0.0000
7 1 17 -0.6379 0.0000
7 1 18 0.5969 0.0000
7 1 19 -0.6266 0.0000
7 1 20 0.1335 0.0000
7 1 21 -0.2306 0.0000
7 2 0 1.0453 0.0000
7 2 1 -2.4971 0.0000
7 2 2 2.1263 0.0000
7 2 3 -2.8985 0.0000
7 2 4 1.8601 0.0000
7 2 5 -2.9087 0.0000
7 2 6 0.7519 0.0000
7 2 7 -2.9858 0.0000
7 2 8 0.2708 0.0000
7 2 9 -2.6608 0.0000
7 2 10 0.5659 0.0000
7 2 11 -1.7514 0.0000
7 2 12 0.5691 0.0000
7 2 13 -0.6177 0.0000
7 2 14 0.3475 0.0000
7 2 15 0.5387 0.0000
7 2 16 0.5183 0.0000
7 2 17 1.2917 0.0000
7 2 18 0.4650 0.0000
7 2 19 1.1511 0.0000
7 2 20 -0.2578 0.0000
7 2 21 0.6094 0.0000
7 3 0 -2.4214 0.0000
7 3 1 -4.1575 0.0000
7 3 2 0.4108 0.0000
7 3 3 -3.4189 0.0000
7 3 4 2.3442 0.0000
7 3 5 -2.1941 0.0000
7 3 6 2.6989 0.0000
7 3 7 -1.2994 0.0000
7 3 8 1.8967 0.0000
7 3 9 -0.9313 0.0000
7 3 10 1.3029 0.0000
7 3 11 -0.9908 0.0000
7 3 12 1.2748 0.0000
7 3 13 -1.2756 0.0000
7 3 14 0.9639 0.0000
7 3 15 -1.0936 0.0000
7 3 16 0.2299 0.0000
7 3 17 -0.2026 0.0000
7 3 18 -0.1815 0.0000
7 3 19 0.4588 0.0000
7 3 20 -0.1522 0.0000
7 4 0 0.6286 0.0000
7 4 1 0.6819 0.0000
7 4 2 0.6124 0.0000
7 4 3 -0.2871 0.0000
7 4 4 0.4281 0.0000
7 4 5 -1.0796 0.0000
7 4 6 1.1525 0.0000
7 4 7 -1.2701 0.0000
7 4 8 2.0715 0.0000
7 4 9 -0.6953 0.0000
7 4 10 2.1689 0.0000
7 4 11 0.0497 0.0000
7 4 12 1.8943 0.0000
7 4 13 0.3577 0.0000
7 4 14 1.9524 0.0000
7 4 15 0.3438 0.0000
7 4 16 1.8715 0.0000
7 4 17 0.3532 0.0000
7 4 18 1.1294 0.0000
7 4 19 0.3476 0.0000
7 4 20 0.2962 0.0000
7 5 0 -0.7189 0.0000
7 5 1 2.2088 0.0000
7 5 2 0.1489 0.0000
7 5 3 1.0781 0.0000
7 5 4 0.4738 0.0000
7 5 5 0.0162 0.0000
7 5 6 0.3555 0.0000
7 5 7 -0.5070 0.0000
7 5 8 0.3855 0.0000
7 5 9 -0.2920 0.0000
7 5 10 0.3138 0.0000
7 5 11 0.2193 0.0000
7 5 12 -0.0285 0.0000
7 5 13 0.2997 0.0000
7 5 14 0.0200 0.0000
7 5 15 0.1627 0.0000
7 5 16 0.4860 0.0000
7 5 17 0.3695 0.0000
7 5 18 0.4925 0.0000
7 5 19 0.5752 0.0000
7 6 0 0.3683 0.0000
7 6 1 0.5156 0.0000
7 6 2 0.0970 0.0000
7 6 3 0.4897 0.0000
7 6 4 0.4478 0.0000
7 6 5 0.4678 0.0000
7 6 6 1.3745 0.0000
7 6 7 0.1210 0.0000
7 6 8 2.4943 0.0000
7 6 9 -0.3878 0.0000
7 6 10 3.1388 0.0000
7 6 11 -0.5354 0.0000
7 6 12 2.6744 0.0000
7 6 13 -0.3983 0.0000
7 6 14 1.4993 0.0000
7 6 15 -0.4011 0.0000
7 6 16 0.6586 0.0000
7 6 17 -0.4609 0.0000
7 6 18 0.3235 0.0000
7 7 0 0.6669 0.0000
7 7 1 0.7742 0.0000
7 7 2 -0.4561 0.0000
7 7 3 0.2384 0.0000
7 7 4 -0.9525 0.0000
7 7 5 0.2488 0.0000
7 7 6 -1.0748 0.0000
7 7 7 0.5257 0.0000
7 7 8 -0.6731 0.0000
7 7 9 0.6077 0.0000
7 7 10 -0.0044 0.0000
7 7 11 0.5853 0.0000
7 7 12 0.0323 0.0000
7 7 13 0.6054 0.0000
7 7 14 -0.5882 0.0000
7 7 15 0.6174 0.0000
7 7 16 -0.8103 0.0000
7 7 17 0.5659 0.0000
7 8 0 0.5278 0.0000
7 8 1 2.0870 0.0000
7 8 2 0.2665 0.0000
7 8 3 2.0179 0.0000
7 8 4 0.5928 0.0000
7 8 5 2.0271 0.0000
7 8 6 1.1598 0.0000
7 8 7 1.9321 0.0000
7 8 8 1.1305 0.0000
7 8 9 1.3495 0.0000
7 8 10 1.0118 0.0000
7 8 11 0.4001 0.0000
7 8 12 1.1871 0.0000
7 8 13 -0.4031 0.0000
7 8 14 0.9719 0.0000
7 8 15 -0.6665 0.0000
7 9 0 0.6448 0.0000
7 9 1 -0.5455 0.0000
7 9 2 0.4918 0.0000
7 9 3 -0.3897 0.0000
7 9 4 -0.1107 0.0000
7 9 5 0.1248 0.0000
7 9 6 -0.1504 0.0000
7 9 7 0.5984 0.0000
7 9 8 0.2665 0.0000
7 9 9 0.5966 0.0000
7 9 10 0.1074 0.0000
7 9 11 0.4777 0.0000
7 9 12 -0.5178 0.0000
7 9 13 0.5232 0.0000
7 9 14 -0.6846 0.0000
7 10 0 0.2783 0.0000
7 10 1 0.5825 0.0000
7 10 2 0.2262 0.0000
7 10 3 0.1226 0.0000
7 10 4 0.3610 0.0000
7 10 5 -0.1735 0.0000
7 10 6 0.4889 0.0000
7 10 7 0.1578 0.0000
7 10 8 0.6779 0.0000
7 10 9 0.5455 0.0000
7 10 10 0.9652 0.0000
7 10 11 0.3572 0.0000
7 11 0 1.1557 0.0000
7 11 1 -1.0414 0.0000
7 11 2 1.6455 0.0000
7 11 3 -0.7584 0.0000
7 11 4 1.5901 0.0000
7 11 5 0.0401 0.0000
7 11 6 1.3117 0.0000
7 11 7 0.4589 0.0000
7 11 8 0.6899 0.0000
7 12 0 0.0269 0.0000
7 12 1 0.4249 0.0000
7 12 2 0.0622 0.0000
7 12 3 0.0809 0.0000
8 0 0 1.9332 0.0000
8 0 2 0.1035 0.0000
8 0 4 -0.5490 0.0000
8 0 6 0.3167 0.0000
8 0 8 1.2431 0.0000
8 0 10 1.0402 0.0000
8 0 12 0.4406 0.0000
8 0 14 0.2632 0.0000
8 0 16 0.1272 0.0000
8 0 18 -0.0476 0.0000
8 0 20 0.1424 0.0000
8 1 0 -1.0895 0.0000
8 1 1 15.5890 0.0000
8 1 2 -1.7311 0.0000
8 1 3 11.1478 0.0000
8 1 4 -1.5385 0.0000
8 1 5 7.7620 0.0000
8 1 6 -1.3603 0.0000
8 1 7 5.7099 0.0000
8 1 8 -1.3277 0.0000
8 1 9 3.9343 0.0000
8 1 10 -1.4464 0.0000
8 1 11 2.3554 0.0000
8 1 12 -1.7647 0.0000
8 1 13 1.3097 0.0000
8 1 14 -1.7477 0.0000
8 1 15 0.7269 0.0000
8 1 16 -0.9683 0.0000
8 1 17 0.4643 0.0000
8 1 18 -0.0889 0.0000
8 1 19 0.2385 0.0000
8 1 20 0.1667 0.0000
8 2 0 0.2964 0.0000
8 2 1 2.3031 0.0000
8 2 2 -1.3414 0.0000
8 2 3 2.1908 0.0000
8 2 4 -1.6003 0.0000
8 2 5 1.8607 0.0000
8 2 6 -0.8282 0.0000
8 2 7 1.6740 0.0000
8 2 8 -0.3490 0.0000
8 2 9 1.2837 0.0000
8 2 10 -0.2011 0.0000
8 2 11 0.6708 0.0000
8 2 12 0.2447 0.0000
8 2 13 0.1807 0.0000
8 2 14 0.3782 0.0000
8 2 15 -0.0268 0.0000
8 2 16 -0.1968 0.0000
8 2 17 0.0762 0.0000
8 2 18 -0.3625 0.0000
8 2 19 0.1991 0.0000
8 2 20 0.2820 0.0000
8 3 0 2.1820 0.0000
8 3 1 5.3441 0.0000
8 3 2 0.2793 0.0000
8 3 3 4.9694 0.0000
8 3 4 -1.1019 0.0000
8 3 5 4.0464 0.0000
8 3 6 -1.4372 0.0000
8 3 7 3.3068 0.0000
8 3 8 -1.0386 0.0000
8 3 9 2.9326 0.0000
8 3 10 -1.0413 0.0000
8 3 11 2.8322 0.0000
8 3 12 -1.2820 0.0000
8 3 13 2.6130 0.0000
8 3 14 -0.8242 0.0000
8 3 15 1.6835 0.0000
8 3 16 -0.1119 0.0000
8 3 17 0.4186 0.0000
8 3 18 -0.0427 0.0000
8 3 19 -0.1066 0.0000
8 4 0 -0.7595 0.0000
8 4 1 -0.1205 0.0000
8 4 2 -0.3288 0.0000
8 4 3 0.5393 0.0000
8 4 4 -0.0605 0.0000
8 4 5 1.2014 0.0000
8 4 6 -0.6772 0.0000
8 4 7 1.2463 0.0000
8 4 8 -1.0881 0.0000
8 4 9 0.6796 0.0000
8 4 10 -0.6448 0.0000
8 4 11 0.1233 0.0000
8 4 12 -0.2395 0.0000
8 4 13 -0.0695 0.0000
8 4 14 -0.3643 0.0000
8 4 15 -0.1112 0.0000
8 4 16 -0.4020 0.0000
8 4 17 -0.2347 0.0000
8 4 18 -0.1410 0.0000
8 4 19 -0.3282 0.0000
8 5 0 2.6134 0.0000
8 5 1 -0.6444 0.0000
8 5 2 1.6480 0.0000
8 5 3 0.5294 0.0000
8 5 4 1.2829 0.0000
8 5 5 1.7127 0.0000
8 5 6 1.1916 0.0000
8 5 7 2.1677 0.0000
8 5 8 0.7156 0.0000
8 5 9 1.5378 0.0000
8 5 10 0.1791 0.0000
8 5 11 0.7254 0.0000
8 5 12 -0.1082 0.0000
8 5 13 0.4993 0.0000
8 5 14 -0.4665 0.0000
8 5 15 0.3525 0.0000
8 5 16 -0.7234 0.0000
8 5 17 -0.0765 0.0000
8 5 18 -0.4260 0.0000
8 6 0 -0.0387 0.0000
8 6 1 0.6039 0.0000
8 6 2 0.1251 0.0000
8 6 3 0.0851 0.0000
8 6 4 -0.3217 0.0000
8 6 5 -0.1403 0.0000
8 6 6 -1.1012 0.0000
8 6 7 0.4439 0.0000
8 6 8 -1.7115 0.0000
8 6 9 0.9605 0.0000
8 6 10 -1.8350 0.0000
8 6 11 0.7537 0.0000
8 6 12 -1.2421 0.0000
8 6 13 0.4695 0.0000
8 6 14 -0.3119 0.0000
8 6 15 0.5320 0.0000
8 6 16 0.1525 0.0000
8 6 17 0.4764 0.0000
8 7 0 0.7957 0.0000
8 7 1 -0.1992 0.0000
8 7 2 1.5487 0.0000
8 7 3 0.5503 0.0000
8 7 4 1.9435 0.0000
8 7 5 0.4463 0.0000
8 7 6 1.6991 0.0000
8 7 7 0.0701 0.0000
8 7 8 0.7662 0.0000
8 7 9 0.0564 0.0000
8 7 10 -0.0801 0.0000
8 7 11 0.0557 0.0000
8 7 12 -0.0775 0.0000
8 7 13 -0.1889 0.0000
8 7 14 0.5096 0.0000
8 7 15 -0.3867 0.0000
8 7 16 0.7656 0.0000
8 8 0 -1.1253 0.0000
8 8 1 -1.4446 0.0000
8 8 2 -0.8989 0.0000
8 8 3 -1.7186 0.0000
8 8 4 -1.0394 0.0000
8 8 5 -1.8743 0.0000
8 8 6 -1.3394 0.0000
8 8 7 -1.6514 0.0000
8 8 8 -1.2546 0.0000
8 8 9 -0.9091 0.0000
8 8 10 -0.9303 0.0000
8 8 11 0.0525 0.0000
8 8 12 -0.5892 0.0000
8 8 13 0.6873 0.0000
8 8 14 -0.1689 0.0000
8 8 15 0.6834 0.0000
8 9 0 -0.1576 0.0000
8 9 1 0.6993 0.0000
8 9 2 -0.1208 0.0000
8 9 3 0.7477 0.0000
8 9 4 0.0894 0.0000
8 9 5 0.0146 0.0000
8 9 6 -0.1065 0.0000
8 9 7 -0.7002 0.0000
8 9 8 -0.4360 0.0000
8 9 9 -0.6081 0.0000
8 9 10 -0.2537 0.0000
8 9 11 -0.2521 0.0000
8 9 12 0.2209 0.0000
8 9 13 -0.1578 0.0000
8 10 0 -0.7138 0.0000
8 10 1 -0.5000 0.0000
8 10 2 -0.4178 0.0000
8 10 3 -0.1138 0.0000
8 10 4 -0.1299 0.0000
8 10 5 -0.0635 0.0000
8 10 6 -0.1461 0.0000
8 10 7 -0.5253 0.0000
8 10 8 -0.4604 0.0000
8 10 9 -0.6498 0.0000
8 10 10 -0.7274 0.0000
8 11 0 -1.4581 0.0000
8 11 1 0.7729 0.0000
8 11 2 -1.6642 0.0000
8 11 3 0.2708 0.0000
8 11 4 -1.6060 0.0000
8 11 5 -0.3583 0.0000
8 11 6 -1.2771 0.0000
8 11 7 -0.4809 0.0000
8 12 0 -0.0641 0.0000
8 12 1 -0.6627 0.0000
9 0 0 1.0132 0.0000
9 0 2 1.9547 0.0000
9 0 4 2.0509 0.0000
9 0 6 1.6113 0.0000
9 0 8 1.5613 0.0000
9 0 10 1.8936 0.0000
9 0 12 1.7280 0.0000
9 0 14 1.1012 0.0000
9 0 16 0.6499 0.0000
9 0 18 0.2774 0.0000
9 1 0 2.2882 0.0000
9 1 1 -10.7677 0.0000
9 1 2 2.4514 0.0000
9 1 3 -7.3330 0.0000
9 1 4 1.7394 0.0000
9 1 5 -5.1728 0.0000
9 1 6 1.0914 0.0000
9 1 7 -3.7178 0.0000
9 1 8 0.9018 0.0000
9 1 9 -2.0829 0.0000
9 1 10 1.1188 0.0000
9 1 11 -0.7378 0.0000
9 1 12 1.3051 0.0000
9 1 13 -0.2470 0.0000
9 1 14 0.9292 0.0000
9 1 15 -0.2561 0.0000
9 1 16 0.1278 0.0000
9 1 17 -0.2017 0.0000
9 1 18 -0.3608 0.0000
9 1 19 0.0851 0.0000
9 2 0 -0.8233 0.0000
9 2 1 -1.6533 0.0000
9 2 2 1.2998 0.0000
9 2 3 -1.0497 0.0000
9 2 4 2.2037 0.0000
9 2 5 -0.3643 0.0000
9 2 6 1.9586 0.0000
9 2 7 -0.1939 0.0000
9 2 8 1.5389 0.0000
9 2 9 -0.1688 0.0000
9 2 10 1.0118 0.0000
9 2 11 -0.1059 0.0000
9 2 12 0.2938 0.0000
9 2 13 -0.3789 0.0000
9 2 14 0.2074 0.0000
9 2 15 -1.1283 0.0000
9 2 16 0.7556 0.0000
9 2 17 -1.7273 0.0000
9 2 18 0.6945 0.0000
9 2 19 -1.3697 0.0000
9 3 0 -1.4551 0.0000
9 3 1 -5.5689 0.0000
9 3 2 -0.6243 0.0000
9 3 3 -5.1290 0.0000
9 3 4 0.3395 0.0000
9 3 5 -4.2928 0.0000
9 3 6 0.6569 0.0000
9 3 7 -3.6369 0.0000
9 3 8 0.3914 0.0000
9 3 9 -3.2290 0.0000
9 3 10 0.4071 0.0000
9 3 11 -2.8872 0.0000
9 3 12 0.4789 0.0000
9 3 13 -2.1914 0.0000
9 3 14 0.1000 0.0000
9 3 15 -1.0195 0.0000
9 3 16 -0.0971 0.0000
9 3 17 -0.1798 0.0000
9 3 18 0.2453 0.0000
9 3 19 -0.1968 0.0000
9 4 0 -0.2816 0.0000
9 4 1 -0.0343 0.0000
9 4 2 -0.2978 0.0000
9 4 3 -0.1826 0.0000
9 4 4 -0.0681 0.0000
9 4 5 -0.3328 0.0000
9 4 6 0.5476 0.0000
9 4 7 -0.2922 0.0000
9 4 8 0.6067 0.0000
9 4 9 -0.1151 0.0000
9 4 10 -0.0746 0.0000
9 4 11 0.0319 0.0000
9 4 12 -0.6407 0.0000
9 4 13 0.0635 0.0000
9 4 14 -0.7519 0.0000
9 4 15 0.0505 0.0000
9 4 16 -0.7087 0.0000
9 4 17 0.1068 0.0000
9 4 18 -0.5403 0.0000
9 5 0 -3.1518 0.0000
9 5 1 -0.9512 0.0000
9 5 2 -2.2891 0.0000
9 5 3 -1.9375 0.0000
9 5 4 -1.9262 0.0000
9 5 5 -2.9886 0.0000
9 5 6 -1.6201 0.0000
9 5 7 -3.1513 0.0000
9 5 8 -0.7416 0.0000
9 5 9 -2.3255 0.0000
9 5 10 0.3126 0.0000
9 5 11 -1.5051 0.0000
9 5 12 0.9381 0.0000
9 5 13 -1.0397 0.0000
9 5 14 1.0783 0.0000
9 5 15 -0.4975 0.0000
9 5 16 0.7926 0.0000
9 5 17 -0.0290 0.0000
9 6 0 -0.8269 0.0000
9 6 1 -0.8691 0.0000
9 6 2 -0.6515 0.0000
9 6 3 -0.0024 0.0000
9 6 4 -0.0123 0.0000
9 6 5 0.1365 0.0000
9 6 6 0.4974 0.0000
9 6 7 -0.5064 0.0000
9 6 8 0.5566 0.0000
9 6 9 -0.7527 0.0000
9 6 10 0.3388 0.0000
9 6 11 -0.4091 0.0000
9 6 12 -0.1975 0.0000
9 6 13 -0.2858 0.0000
9 6 14 -0.8160 0.0000
9 6 15 -0.3685 0.0000
9 6 16 -0.8663 0.0000
9 7 0 -1.4269 0.0000
9 7 1 -1.0122 0.0000
9 7 2 -1.7327 0.0000
9 7 3 -1.6172 0.0000
9 7 4 -1.8744 0.0000
9 7 5 -1.3422 0.0000
9 7 6 -1.2642 0.0000
9 7 7 -1.0601 0.0000
9 7 8 -0.1352 0.0000
9 7 9 -1.2198 0.0000
9 7 10 0.7130 0.0000
9 7 11 -1.1755 0.0000
9 7 12 0.7917 0.0000
9 7 13 -0.7146 0.0000
9 7 14 0.1908 0.0000
9 7 15 -0.2601 0.0000
9 8 0 0.7993 0.0000
9 8 1 0.8534 0.0000
9 8 2 0.5097 0.0000
9 8 3 1.4357 0.0000
9 8 4 0.6027 0.0000
9 8 5 1.5361 0.0000
9 8 6 0.9295 0.0000
9 8 7 1.1042 0.0000
9 8 8 0.8430 0.0000
9 8 9 0.3156 0.0000
9 8 10 0.2605 0.0000
9 8 11 -0.4379 0.0000
9 8 12 -0.2447 0.0000
9 8 13 -0.7044 0.0000
9 8 14 -0.3383 0.0000
9 9 0 -0.2800 0.0000
9 9 1 -1.3485 0.0000
9 9 2 -0.1426 0.0000
9 9 3 -1.2527 0.0000
9 9 4 -0.2251 0.0000
9 9 5 -0.1691 0.0000
9 9 6 -0.1746 0.0000
9 9 7 0.5080 0.0000
9 9 8 0.0543 0.0000
9 9 9 0.1347 0.0000
9 9 10 0.1618 0.0000
9 9 11 -0.3454 0.0000
9 9 12 0.0671 0.0000
9 10 0 0.6648 0.0000
9 10 1 0.3775 0.0000
9 10 2 -0.1307 0.0000
9 10 3 0.1208 0.0000
9 10 4 -0.6833 0.0000
9 10 5 0.2821 0.0000
9 10 6 -0.4971 0.0000
9 10 7 0.7427 0.0000
9 10 8 0.0053 0.0000
9 10 9 0.6347 0.0000
9 11 0 1.2955 0.0000
9 11 1 -0.2862 0.0000
9 11 2 1.3689 0.0000
9 11 3 0.0201 0.0000
9 11 4 1.2297 0.0000
9 11 5 0.2572 0.0000
9 11 6 0.7811 0.0000
10 0 0 -3.3260 0.0000
10 0 2 -2.9972 0.0000
10 0 4 -2.9160 0.0000
10 0 6 -3.1738 0.0000
10 0 8 -3.5926 0.0000
10 0 10 -3.3979 0.0000
10 0 12 -2.3697 0.0000
10 0 14 -1.3970 0.0000
10 0 16 -0.8887 0.0000
10 0 18 -0.4323 0.0000
10 1 0 -3.0369 0.0000
10 1 1 6.1580 0.0000
10 1 2 -2.5846 0.0000
10 1 3 4.0435 0.0000
10 1 4 -1.4179 0.0000
10 1 5 2.7174 0.0000
10 1 6 -0.5792 0.0000
10 1 7 1.3869 0.0000
10 1 8 -0.5117 0.0000
10 1 9 -0.1965 0.0000
10 1 10 -0.7871 0.0000
10 1 11 -0.9513 0.0000
10 1 12 -0.6830 0.0000
10 1 13 -0.4866 0.0000
10 1 14 -0.1390 0.0000
10 1 15 0.1587 0.0000
10 1 16 0.2982 0.0000
10 1 17 0.1912 0.0000
10 1 18 0.3079 0.0000
10 1 19 -0.1005 0.0000
10 2 0 0.3359 0.0000
10 2 1 1.1071 0.0000
10 2 2 -1.6283 0.0000
10 2 3 0.0522 0.0000
10 2 4 -2.6883 0.0000
10 2 5 -0.7440 0.0000
10 2 6 -2.7160 0.0000
10 2 7 -0.6745 0.0000
10 2 8 -2.3464 0.0000
10 2 9 -0.3842 0.0000
10 2 10 -1.7514 0.0000
10 2 11 -0.1578 0.0000
10 2 12 -1.1071 0.0000
10 2 13 0.5737 0.0000
10 2 14 -1.0090 0.0000
10 2 15 1.8098 0.0000
10 2 16 -1.2102 0.0000
10 2 17 2.3595 0.0000
10 2 18 -0.8224 0.0000
10 3 0 0.0758 0.0000
10 3 1 4.8297 0.0000
10 3 2 -0.1170 0.0000
10 3 3 4.4283 0.0000
10 3 4 -0.6432 0.0000
10 3 5 3.7314 0.0000
10 3 6 -0.6170 0.0000
10 3 7 3.0111 0.0000
10 3 8 -0.0306 0.0000
10 3 9 2.3488 0.0000
10 3 10 0.3327 0.0000
10 3 11 1.7338 0.0000
10 3 12 0.3888 0.0000
10 3 13 0.9583 0.0000
10 3 14 0.3753 0.0000
10 3 15 0.2321 0.0000
10 3 16 0.1294 0.0000
10 3 17 0.1732 0.0000
10 3 18 -0.1925 0.0000
10 4 0 0.7965 0.0000
10 4 1 -0.5823 0.0000
10 4 2 0.2162 0.0000
10 4 3 -1.0528 0.0000
10 4 4 -0.2279 0.0000
10 4 5 -1.1885 0.0000
10 4 6 -0.6774 0.0000
10 4 7 -0.8556 0.0000
10 4 8 -0.7075 0.0000
10 4 9 -0.4949 0.0000
10 4 10 -0.1146 0.0000
10 4 11 -0.3805 0.0000
10 4 12 0.6348 0.0000
10 4 13 -0.2347 0.0000
10 4 14 1.0315 0.0000
10 4 15 0.0697 0.0000
10 4 16 0.9856 0.0000
10 4 17 0.2289 0.0000
10 5 0 1.9924 0.0000
10 5 1 2.1689 0.0000
10 5 2 1.2671 0.0000
10 5 3 3.1053 0.0000
10 5 4 0.9475 0.0000
10 5 5 3.7573 0.0000
10 5 6 0.6978 0.0000
10 5 7 3.4984 0.0000
10 5 8 -0.0966 0.0000
10 5 9 2.6595 0.0000
10 5 10 -1.0885 0.0000
10 5 11 1.8053 0.0000
10 5 12 -1.4507 0.0000
10 5 13 0.9471 0.0000
10 5 14 -1.0191 0.0000
10 5 15 0.1976 0.0000
10 5 16 -0.3458 0.0000
10 5 17 -0.0292 0.0000
10 6 0 1.2200 0.0000
10 6 1 -0.1324 0.0000
10 6 2 0.9547 0.0000
10 6 3 -0.7344 0.0000
10 6 4 0.4021 0.0000
10 6 5 -0.5860 0.0000
10 6 6 0.2056 0.0000
10 6 7 -0.0362 0.0000
10 6 8 0.4224 0.0000
10 6 9 0.2039 0.0000
10 6 10 0.6986 0.0000
10 6 11 0.2636 0.0000
10 6 12 1.0965 0.0000
10 6 13 0.3992 0.0000
10 6 14 1.4179 0.0000
10 6 15 0.3126 0.0000
10 6 16 1.0993 0.0000
10 7 0 0.6730 0.0000
10 7 1 2.0687 0.0000
10 7 2 0.5836 0.0000
10 7 3 2.3165 0.0000
10 7 4 0.5035 0.0000
10 7 5 1.9315 0.0000
10 7 6 -0.0248 0.0000
10 7 7 1.7805 0.0000
10 7 8 -0.7610 0.0000
10 7 9 2.0043 0.0000
10 7 10 -1.3946 0.0000
10 7 11 1.9146 0.0000
10 7 12 -1.5071 0.0000
10 7 13 1.3608 0.0000
10 7 14 -0.7580 0.0000
10 8 0 0.0246 0.0000
10 8 1 -0.8186 0.0000
10 8 2 0.3998 0.0000
10 8 3 -1.3006 0.0000
10 8 4 0.2263 0.0000
10 8 5 -1.1101 0.0000
10 8 6 -0.1830 0.0000
10 8 7 -0.4645 0.0000
10 8 8 0.0083 0.0000
10 8 9 0.2555 0.0000
10 8 10 0.6412 0.0000
10 8 11 0.6633 0.0000
10 8 12 0.7640 0.0000
10 8 13 0.5422 0.0000
10 9 0 0.2223 0.0000
10 9 1 1.7194 0.0000
10 9 2 0.0669 0.0000
10 9 3 1.2705 0.0000
10 9 4 0.4155 0.0000
10 9 5 0.1535 0.0000
10 9 6 0.7516 0.0000
10 9 7 -0.1708 0.0000
10 9 8 0.5793 0.0000
10 9 9 0.3508 0.0000
10 9 10 0.1312 0.0000
10 9 11 0.6368 0.0000
10 10 0 -0.3171 0.0000
10 10 1 -0.1698 0.0000
10 10 2 0.7976 0.0000
10 10 3 0.0039 0.0000
10 10 4 1.2168 0.0000
10 10 5 -0.2633 0.0000
10 10 6 0.7574 0.0000
10 10 7 -0.6537 0.0000
10 10 8 0.2059 0.0000
10 11 0 -0.8350 0.0000
10 11 1 0.0747 0.0000
10 11 2 -0.8688 0.0000
10 11 3 0.1365 0.0000
10 11 4 -0.6386 0.0000
11 0 0 4.0574 0.0000
11 0 2 3.3027 0.0000
11 0 4 3.1487 0.0000
11 0 6 3.3543 0.0000
11 0 8 3.3715 0.0000
11 0 10 2.5212 0.0000
11 0 12 1.3224 0.0000
11 0 14 0.8178 0.0000
11 0 16 0.7702 0.0000
11 0 18 0.5173 0.0000
11 1 0 3.0491 0.0000
11 1 1 -3.5509 0.0000
11 1 2 2.2098 0.0000
11 1 3 -2.5809 0.0000
11 1 4 1.0476 0.0000
11 1 5 -1.8488 0.0000
11 1 6 0.4353 0.0000
11 1 7 -0.6029 0.0000
11 1 8 0.6024 0.0000
11 1 9 0.8137 0.0000
11 1 10 0.7905 0.0000
11 1 11 1.0295 0.0000
11 1 12 0.4141 0.0000
11 1 13 0.1029 0.0000
11 1 14 -0.0332 0.0000
11 1 15 -0.5073 0.0000
11 1 16 -0.0467 0.0000
11 1 17 -0.3050 0.0000
11 1 18 0.1063 0.0000
11 2 0 0.7952 0.0000
11 2 1 -0.6302 0.0000
11 2 2 2.0395 0.0000
11 2 3 0.5147 0.0000
11 2 4 2.6959 0.0000
11 2 5 1.1350 0.0000
11 2 6 2.5080 0.0000
11 2 7 0.9265 0.0000
11 2 8 1.9800 0.0000
11 2 9 0.6638 0.0000
11 2 10 1.4442 0.0000
11 2 11 0.4843 0.0000
11 2 12 0.9937 0.0000
11 2 13 -0.2889 0.0000
11 2 14 0.8428 0.0000
11 2 15 -1.4102 0.0000
11 2 16 0.7962 0.0000
11 2 17 -1.6107 0.0000
11 3 0 1.6954 0.0000
11 3 1 -3.4916 0.0000
11 3 2 1.2930 0.0000
11 3 3 -3.4383 0.0000
11 3 4 1.0971 0.0000
11 3 5 -3.0043 0.0000
11 3 6 0.5755 0.0000
11 3 7 -2.1658 0.0000
11 3 8 -0.2759 0.0000
11 3 9 -1.3288 0.0000
11 3 10 -0.6875 0.0000
11 3 11 -0.8117 0.0000
11 3 12 -0.3806 0.0000
11 3 13 -0.4483 0.0000
11 3 14 0.0955 0.0000
11 3 15 -0.3169 0.0000
11 3 16 0.2621 0.0000
11 3 17 -0.5844 0.0000
11 4 0 -0.0138 0.0000
11 4 1 1.7157 0.0000
11 4 2 0.6889 0.0000
11 4 3 2.2702 0.0000
11 4 4 0.7525 0.0000
11 4 5 2.0042 0.0000
11 4 6 0.9529 0.0000
11 4 7 1.1598 0.0000
11 4 8 1.1634 0.0000
11 4 9 0.7561 0.0000
11 4 10 0.6958 0.0000
11 4 11 0.8104 0.0000
11 4 12 -0.1842 0.0000
11 4 13 0.5172 0.0000
11 4 14 -0.6202 0.0000
11 4 15 -0.1271 0.0000
11 4 16 -0.5551 0.0000
11 5 0 -0.0049 0.0000
11 5 1 -2.7510 0.0000
11 5 2 0.4819 0.0000
11 5 3 -3.5261 0.0000
11 5 4 0.5005 0.0000
11 5 5 -3.5341 0.0000
11 5 6 0.2531 0.0000
11 5 7 -2.9458 0.0000
11 5 8 0.5131 0.0000
11 5 9 -2.1675 0.0000
11 5 10 1.1076 0.0000
11 5 11 -1.1642 0.0000
11 5 12 1.1074 0.0000
11 5 13 -0.1279 0.0000
11 5 14 0.4122 0.0000
11 5 15 0.3053 0.0000
11 5 16 -0.1531 0.0000
11 6 0 -0.7862 0.0000
11 6 1 1.5738 0.0000
11 6 2 -0.6429 0.0000
11 6 3 1.5396 0.0000
11 6 4 -0.2459 0.0000
11 6 5 1.2330 0.0000
11 6 6 -0.1431 0.0000
11 6 7 0.7085 0.0000
11 6 8 -0.3559 0.0000
11 6 9 0.0034 0.0000
11 6 10 -0.6174 0.0000
11 6 11 -0.5882 0.0000
11 6 12 -0.9448 0.0000
11 6 13 -0.6547 0.0000
11 6 14 -1.0966 0.0000
11 6 15 -0.3059 0.0000
11 7 0 0.8516 0.0000
11 7 1 -1.9056 0.0000
11 7 2 1.1499 0.0000
11 7 3 -1.8959 0.0000
11 7 4 1.1601 0.0000
11 7 5 -1.5355 0.0000
11 7 6 1.0826 0.0000
11 7 7 -1.4204 0.0000
11 7 8 1.1306 0.0000
11 7 9 -1.6106 0.0000
11 7 10 1.5101 0.0000
11 7 11 -1.6049 0.0000
11 7 12 1.5750 0.0000
11 7 13 -1.1688 0.0000
11 8 0 -0.1918 0.0000
11 8 1 1.1096 0.0000
11 8 2 -0.5506 0.0000
11 8 3 1.1883 0.0000
11 8 4 -0.3452 0.0000
11 8 5 0.6910 0.0000
11 8 6 -0.1672 0.0000
11 8 7 -0.0182 0.0000
11 8 8 -0.6605 0.0000
11 8 9 -0.5281 0.0000
11 8 10 -1.1054 0.0000
11 8 11 -0.5950 0.0000
11 8 12 -0.6937 0.0000
11 9 0 0.2830 0.0000
11 9 1 -1.0683 0.0000
11 9 2 0.2019 0.0000
11 9 3 -0.5308 0.0000
11 9 4 -0.5369 0.0000
11 9 5 0.0858 0.0000
11 9 6 -1.1120 0.0000
11 9 7 -0.0486 0.0000
11 9 8 -0.9148 0.0000
11 9 9 -0.4595 0.0000
11 10 0 0.3243 0.0000
11 10 1 -0.1044 0.0000
11 10 2 -0.6628 0.0000
11 10 3 -0.2558 0.0000
11 10 4 -0.7941 0.0000
11 10 5 -0.0271 0.0000
11 10 6 -0.3459 0.0000
11 10 7 0.2767 0.0000
11 11 0 0.2850 0.0000
11 11 1 -0.0138 0.0000
11 11 2 0.3074 0.0000
12 0 0 -4.4428 0.0000
12 0 2 -4.0695 0.0000
12 0 4 -3.4809 0.0000
12 0 6 -2.9483 0.0000
12 0 8 -2.3296 0.0000
12 0 10 -1.1919 0.0000
12 0 12 -0.2796 0.0000
12 0 14 -0.3280 0.0000
12 0 16 -0.6080 0.0000
12 1 0 -2.4495 0.0000
12 1 1 2.0118 0.0000
12 1 2 -1.6250 0.0000
12 1 3 1.7440 0.0000
12 1 4 -0.7211 0.0000
12 1 5 1.5617 0.0000
12 1 6 -0.3259 0.0000
12 1 7 0.6677 0.0000
12 1 8 -0.5329 0.0000
12 1 9 -0.3380 0.0000
12 1 10 -0.5786 0.0000
12 1 11 -0.1914 0.0000
12 1 12 -0.2193 0.0000
12 1 13 0.6256 0.0000
12 1 14 -0.1236 0.0000
12 1 15 0.7716 0.0000
12 1 16 -0.3749 0.0000
12 1 17 0.3089 0.0000
12 2 0 -1.7072 0.0000
12 2 1 0.2259 0.0000
12 2 2 -2.3649 0.0000
12 2 3 -0.6743 0.0000
12 2 4 -2.5544 0.0000
12 2 5 -1.1234 0.0000
12 2 6 -1.9268 0.0000
12 2 7 -0.9670 0.0000
12 2 8 -1.1258 0.0000
12 2 9 -0.8028 0.0000
12 2 10 -0.6116 0.0000
12 2 11 -0.6875 0.0000
12 2 12 -0.2600 0.0000
12 2 13 -0.1410 0.0000
12 2 14 -0.0857 0.0000
12 2 15 0.5021 0.0000
12 2 16 -0.0737 0.0000
12 2 17 0.4467 0.0000
12 3 0 -2.7239 0.0000
12 3 1 2.0126 0.0000
12 3 2 -1.4772 0.0000
12 3 3 2.3368 0.0000
12 3 4 -0.5741 0.0000
12 3 5 2.0490 0.0000
12 3 6 0.1299 0.0000
12 3 7 1.1546 0.0000
12 3 8 0.7727 0.0000
12 3 9 0.5493 0.0000
12 3 10 0.6312 0.0000
12 3 11 0.5970 0.0000
12 3 12 -0.3915 0.0000
12 3 13 0.7739 0.0000
12 3 14 -1.0998 0.0000
12 3 15 0.8353 0.0000
12 3 16 -0.8016 0.0000
12 4 0 -1.5908 0.0000
12 4 1 -2.2588 0.0000
12 4 2 -1.8515 0.0000
12 4 3 -2.2641 0.0000
12 4 4 -1.3219 0.0000
12 4 5 -1.4465 0.0000
12 4 6 -1.3583 0.0000
12 4 7 -0.7047 0.0000
12 4 8 -1.6229 0.0000
12 4 9 -0.9149 0.0000
12 4 10 -1.0868 0.0000
12 4 11 -1.3002 0.0000
12 4 12 -0.2735 0.0000
12 4 13 -0.8559 0.0000
12 4 14 -0.0852 0.0000
12 4 15 -0.0270 0.0000
12 5 0 -1.1266 0.0000
12 5 1 2.4105 0.0000
12 5 2 -1.3129 0.0000
12 5 3 2.7131 0.0000
12 5 4 -0.9252 0.0000
12 5 5 2.1893 0.0000
12 5 6 -0.1573 0.0000
12 5 7 1.5676 0.0000
12 5 8 -0.0016 0.0000
12 5 9 0.8573 0.0000
12 5 10 -0.4146 0.0000
12 5 11 -0.1713 0.0000
12 5 12 -0.4410 0.0000
12 5 13 -0.8302 0.0000
12 5 14 -0.0172 0.0000
12 5 15 -0.5488 0.0000
12 6 0 -0.1771 0.0000
12 6 1 -2.0616 0.0000
12 6 2 -0.3009 0.0000
12 6 3 -1.6500 0.0000
12 6 4 -0.6869 0.0000
12 6 5 -1.4760 0.0000
12 6 6 -0.8150 0.0000
12 6 7 -0.8157 0.0000
12 6 8 -0.5677 0.0000
12 6 9 0.3567 0.0000
12 6 10 -0.2255 0.0000
12 6 11 0.9325 0.0000
12 6 12 0.0925 0.0000
12 6 13 0.5654 0.0000
12 6 14 0.2659 0.0000
12 7 0 -1.8596 0.0000
12 7 1 0.6795 0.0000
12 7 2 -2.1069 0.0000
12 7 3 0.7441 0.0000
12 7 4 -1.7606 0.0000
12 7 5 0.5187 0.0000
12 7 6 -1.0266 0.0000
12 7 7 0.3648 0.0000
12 7 8 -0.6540 0.0000
12 7 9 0.5319 0.0000
12 7 10 -0.9404 0.0000
12 7 11 0.6760 0.0000
12 7 12 -1.0030 0.0000
12 8 0 -0.4675 0.0000
12 8 1 -1.0186 0.0000
12 8 2 -0.1563 0.0000
12 8 3 -0.7496 0.0000
12 8 4 -0.1484 0.0000
12 8 5 -0.2222 0.0000
12 8 6 0.2206 0.0000
12 8 7 0.2389 0.0000
12 8 8 0.9501 0.0000
12 8 9 0.3983 0.0000
12 8 10 1.0159 0.0000
12 9 0 -0.7176 0.0000
12 9 1 0.0625 0.0000
12 9 2 -0.2860 0.0000
12 9 3 -0.0942 0.0000
12 9 4 0.5419 0.0000
12 9 5 -0.0160 0.0000
12 9 6 0.9611 0.0000
12 9 7 0.3172 0.0000
12 9 8 0.6954 0.0000
12 10 0 -0.6116 0.0000
12 10 1 0.1983 0.0000
12 10 2 0.0066 0.0000
12 10 3 0.3844 0.0000
12 10 4 0.0064 0.0000
12 10 5 0.3095 0.0000
13 0 0 5.0068 0.0000
13 0 2 4.6388 0.0000
13 0 4 3.3229 0.0000
13 0 6 2.3008 0.0000
13 0 8 1.5924 0.0000
13 0 10 0.5718 0.0000
13 0 12 -0.1102 0.0000
13 0 14 0.1208 0.0000
13 0 16 0.4493 0.0000
13 1 0 1.4429 0.0000
13 1 1 -0.2263 0.0000
13 1 2 0.7994 0.0000
13 1 3 -0.3656 0.0000
13 1 4 0.0063 0.0000
13 1 5 -0.7161 0.0000
13 1 6 -0.4177 0.0000
13 1 7 -0.3612 0.0000
13 1 8 -0.3035 0.0000
13 1 9 0.0637 0.0000
13 1 10 -0.1895 0.0000
13 1 11 -0.3678 0.0000
13 1 12 -0.1493 0.0000
13 1 13 -0.9319 0.0000
13 1 14 0.1801 0.0000
13 1 15 -0.7294 0.0000
13 1 16 0.4865 0.0000
13 2 0 1.9291 0.0000
13 2 1 -0.2721 0.0000
13 2 2 2.4227 0.0000
13 2 3 0.4922 0.0000
13 2 4 2.3680 0.0000
13 2 5 1.0167 0.0000
13 2 6 1.4819 0.0000
13 2 7 0.9181 0.0000
13 2 8 0.6011 0.0000
13 2 9 0.6159 0.0000
13 2 10 0.1331 0.0000
13 2 11 0.4163 0.0000
13 2 12 -0.1545 0.0000
13 2 13 0.1840 0.0000
13 2 14 -0.2363 0.0000
13 2 15 0.0240 0.0000
13 3 0 2.2399 0.0000
13 3 1 -0.8424 0.0000
13 3 2 0.3813 0.0000
13 3 3 -1.2181 0.0000
13 3 4 -0.7078 0.0000
13 3 5 -0.7897 0.0000
13 3 6 -1.2246 0.0000
13 3 7 0.0236 0.0000
13 3 8 -1.4408 0.0000
13 3 9 0.0866 0.0000
13 3 10 -0.6459 0.0000
13 3 11 -0.5783 0.0000
13 3 12 0.8771 0.0000
13 3 13 -1.0109 0.0000
13 3 14 1.5303 0.0000
13 3 15 -0.8864 0.0000
13 4 0 3.1032 0.0000
13 4 1 1.5764 0.0000
13 4 2 2.7230 0.0000
13 4 3 1.0731 0.0000
13 4 4 1.8393 0.0000
13 4 5 0.3372 0.0000
13 4 6 1.7215 0.0000
13 4 7 0.2977 0.0000
13 4 8 1.6683 0.0000
13 4 9 1.0419 0.0000
13 4 10 0.9548 0.0000
13 4 11 1.4274 0.0000
13 4 12 0.4839 0.0000
13 4 13 0.8773 0.0000
13 4 14 0.6279 0.0000
13 5 0 0.7542 0.0000
13 5 1 -1.2850 0.0000
13 5 2 0.8308 0.0000
13 5 3 -1.1822 0.0000
13 5 4 0.3414 0.0000
13 5 5 -0.6413 0.0000
13 5 6 -0.5196 0.0000
13 5 7 -0.2423 0.0000
13 5 8 -0.7349 0.0000
13 5 9 0.3703 0.0000
13 5 10 -0.3005 0.0000
13 5 11 1.1051 0.0000
13 5 12 -0.0322 0.0000
13 5 13 1.0888 0.0000
13 6 0 1.1597 0.0000
13 6 1 1.2393 0.0000
13 6 2 1.3594 0.0000
13 6 3 0.9174 0.0000
13 6 4 1.6635 0.0000
13 6 5 0.9137 0.0000
13 6 6 1.5953 0.0000
13 6 7 0.0758 0.0000
13 6 8 1.1424 0.0000
13 6 9 -1.0072 0.0000
13 6 10 0.7754 0.0000
13 6 11 -0.9461 0.0000
13 6 12 0.5466 0.0000
13 7 0 1.7012 0.0000
13 7 1 0.2653 0.0000
13 7 2 1.6640 0.0000
13 7 3 -0.0985 0.0000
13 7 4 0.9654 0.0000
13 7 5 0.0036 0.0000
13 7 6 0.0402 0.0000
13 7 7 0.2104 0.0000
13 7 8 -0.2638 0.0000
13 7 9 0.1015 0.0000
13 7 10 0.0899 0.0000
13 7 11 -0.0065 0.0000
13 8 0 0.8655 0.0000
13 8 1 0.2381 0.0000
13 8 2 0.5125 0.0000
13 8 3 -0.1096 0.0000
13 8 4 0.1610 0.0000
13 8 5 -0.3140 0.0000
13 8 6 -0.5627 0.0000
13 8 7 -0.2909 0.0000
13 8 8 -1.0659 0.0000
13 8 9 -0.1187 0.0000
13 9 0 0.5885 0.0000
13 9 1 0.0559 0.0000
13 9 2 -0.0187 0.0000
13 9 3 -0.2270 0.0000
13 9 4 -0.4851 0.0000
13 9 5 -0.5828 0.0000
13 9 6 -0.4974 0.0000
13 9 7 -0.6648 0.0000
13 10 0 0.5136 0.0000
13 10 1 -0.0249 0.0000
13 10 2 0.2290 0.0000
13 10 3 -0.2811 0.0000
14 0 0 -4.4889 0.0000
14 0 2 -3.4202 0.0000
14 0 4 -1.7701 0.0000
14 0 6 -1.0739 0.0000
14 0 8 -0.8534 0.0000
14 0 10 -0.1372 0.0000
14 0 12 0.3886 0.0000
14 0 14 0.0481 0.0000
14 1 0 -0.3820 0.0000
14 1 1 -1.5734 0.0000
14 1 2 0.1611 0.0000
14 1 3 -1.0971 0.0000
14 1 4 0.9538 0.0000
14 1 5 -0.3690 0.0000
14 1 6 1.4278 0.0000
14 1 7 -0.2729 0.0000
14 1 8 1.2981 0.0000
14 1 9 -0.1808 0.0000
14 1 10 0.8689 0.0000
14 1 11 0.4282 0.0000
14 1 12 0.3596 0.0000
14 1 13 0.7894 0.0000
14 1 14 -0.1446 0.0000
14 1 15 0.4992 0.0000
14 2 0 -1.6783 0.0000
14 2 1 0.9242 0.0000
14 2 2 -2.1073 0.0000
14 2 3 -0.0093 0.0000
14 2 4 -1.9253 0.0000
14 2 5 -0.7309 0.0000
14 2 6 -1.1055 0.0000
14 2 7 -0.5853 0.0000
14 2 8 -0.4115 0.0000
14 2 9 -0.0379 0.0000
14 2 10 -0.0748 0.0000
14 2 11 0.2332 0.0000
14 2 12 0.0312 0.0000
14 2 13 0.1671 0.0000
14 2 14 -0.0752 0.0000
14 3 0 -0.9333 0.0000
14 3 1 0.1986 0.0000
14 3 2 0.8049 0.0000
14 3 3 0.2741 0.0000
14 3 4 1.6033 0.0000
14 3 5 -0.3426 0.0000
14 3 6 1.9518 0.0000
14 3 7 -0.8819 0.0000
14 3 8 1.9987 0.0000
14 3 9 -0.4745 0.0000
14 3 10 1.0179 0.0000
14 3 11 0.4150 0.0000
14 3 12 -0.4670 0.0000
14 3 13 0.7504 0.0000
14 3 14 -1.0002 0.0000
14 4 0 -3.9446 0.0000
14 4 1 -0.2815 0.0000
14 4 2 -3.1637 0.0000
14 4 3 0.2289 0.0000
14 4 4 -2.2095 0.0000
14 4 5 0.3962 0.0000
14 4 6 -1.7197 0.0000
14 4 7 0.0108 0.0000
14 4 8 -1.0736 0.0000
14 4 9 -0.5629 0.0000
14 4 10 -0.3347 0.0000
14 4 11 -0.7245 0.0000
14 4 12 -0.3717 0.0000
14 4 13 -0.3787 0.0000
14 5 0 0.2201 0.0000
14 5 1 0.0075 0.0000
14 5 2 0.0080 0.0000
14 5 3 -0.0200 0.0000
14 5 4 0.2219 0.0000
14 5 5 -0.1503 0.0000
14 5 6 0.8307 0.0000
14 5 7 -0.2731 0.0000
14 5 8 1.0447 0.0000
14 5 9 -0.6500 0.0000
14 5 10 0.7294 0.0000
14 5 11 -0.9045 0.0000
14 5 12 0.3400 0.0000
14 6 0 -1.9447 0.0000
14 6 1 0.0141 0.0000
14 6 2 -2.0150 0.0000
14 6 3 0.1798 0.0000
14 6 4 -1.9096 0.0000
14 6 5 0.2629 0.0000
14 6 6 -1.4046 0.0000
14 6 7 1.0566 0.0000
14 6 8 -0.8124 0.0000
14 6 9 1.4586 0.0000
14 6 10 -0.6445 0.0000
14 6 11 0.7149 0.0000
14 7 0 -0.8377 0.0000
14 7 1 -0.3165 0.0000
14 7 2 -0.4725 0.0000
14 7 3 0.2165 0.0000
14 7 4 0.2675 0.0000
14 7 5 0.1427 0.0000
14 7 6 0.8649 0.0000
14 7 7 -0.0661 0.0000
14 7 8 0.8734 0.0000
14 7 9 -0.0867 0.0000
14 7 10 0.4535 0.0000
14 8 0 -0.4618 0.0000
14 8 1 0.6689 0.0000
14 8 2 -0.0229 0.0000
14 8 3 0.8457 0.0000
14 8 4 0.4699 0.0000
14 8 5 0.6032 0.0000
14 8 6 0.9824 0.0000
14 8 7 0.2089 0.0000
14 8 8 0.9102 0.0000
14 9 0 -0.0199 0.0000
14 9 1 0.5129 0.0000
14 9 2 0.4188 0.0000
14 9 3 0.8217 0.0000
14 9 4 0.3575 0.0000
14 9 5 0.9259 0.0000
14 10 0 -0.0727 0.0000
15 0 0 2.7581 0.0000
15 0 2 1.4417 0.0000
15 0 4 0.2614 0.0000
15 0 6 0.2039 0.0000
15 0 12 -0.5960 0.0000
15 0 14 -0.0576 0.0000
15 1 0 -0.1626 0.0000
15 1 1 2.8228 0.0000
15 1 2 -0.6500 0.0000
15 1 3 2.1425 0.0000
15 1 4 -1.3220 0.0000
15 1 5 1.2570 0.0000
15 1 6 -1.7363 0.0000
15 1 7 0.8348 0.0000
15 1 8 -1.5042 0.0000
15 1 9 0.3707 0.0000
15 1 10 -0.7961 0.0000
15 1 11 -0.2484 0.0000
15 1 12 -0.1608 0.0000
15 1 13 -0.4242 0.0000
15 2 0 1.6077 0.0000
15 2 1 -1.6923 0.0000
15 2 2 1.8230 0.0000
15 2 3 -0.6919 0.0000
15 2 4 1.5240 0.0000
15 2 5 0.0468 0.0000
15 2 6 0.8827 0.0000
15 2 7 -0.1204 0.0000
15 2 8 0.3319 0.0000
15 2 9 -0.6737 0.0000
15 2 10 0.1060 0.0000
15 2 11 -0.8248 0.0000
15 2 12 0.2582 0.0000
15 2 13 -0.5326 0.0000
15 3 0 0.0475 0.0000
15 3 1 0.2250 0.0000
15 3 2 -1.1064 0.0000
15 3 3 0.4396 0.0000
15 3 4 -1.5881 0.0000
15 3 5 0.8791 0.0000
15 3 6 -1.9366 0.0000
15 3 7 1.0041 0.0000
15 3 8 -2.0695 0.0000
15 3 9 0.4625 0.0000
15 3 10 -1.3728 0.0000
15 3 11 -0.2264 0.0000
15 3 12 -0.2944 0.0000
15 3 13 -0.3318 0.0000
15 4 0 3.9803 0.0000
15 4 1 -0.7094 0.0000
15 4 2 3.1971 0.0000
15 4 3 -0.9620 0.0000
15 4 4 2.2275 0.0000
15 4 5 -0.8226 0.0000
15 4 6 1.1879 0.0000
15 4 7 -0.7332 0.0000
15 4 8 0.1037 0.0000
15 4 9 -0.6173 0.0000
15 4 10 -0.3528 0.0000
15 4 11 -0.3466 0.0000
15 4 12 0.1110 0.0000
15 5 0 -0.8959 0.0000
15 5 1 0.7765 0.0000
15 5 2 -0.5453 0.0000
15 5 3 0.4755 0.0000
15 5 4 -0.3578 0.0000
15 5 5 0.2763 0.0000
15 5 6 -0.6502 0.0000
15 5 7 0.1753 0.0000
15 5 8 -0.9555 0.0000
15 5 9 0.1368 0.0000
15 5 10 -0.8638 0.0000
15 5 11 0.0533 0.0000
15 6 0 2.4655 0.0000
15 6 1 -0.9150 0.0000
15 6 2 2.1134 0.0000
15 6 3 -1.1431 0.0000
15 6 4 1.4625 0.0000
15 6 5 -1.3460 0.0000
15 6 6 0.6685 0.0000
15 6 7 -1.6732 0.0000
15 6 8 0.2146 0.0000
15 6 9 -1.2922 0.0000
15 6 10 0.3132 0.0000
15 7 0 0.0728 0.0000
15 7 1 0.1854 0.0000
15 7 2 -0.4087 0.0000
15 7 3 -0.2035 0.0000
15 7 4 -0.8252 0.0000
15 7 5 -0.1388 0.0000
15 7 6 -0.9287 0.0000
15 7 7 -0.0523 0.0000
15 7 8 -0.7664 0.0000
15 8 0 -0.0913 0.0000
15 8 1 -0.9027 0.0000
15 8 2 -0.5496 0.0000
15 8 3 -0.8217 0.0000
15 8 4 -0.8612 0.0000
15 8 5 -0.3478 0.0000
15 8 6 -0.8636 0.0000
15 9 0 -0.3296 0.0000
15 9 1 -0.5921 0.0000
15 9 2 -0.4395 0.0000
16 0 0 -1.9535 0.0000
16 0 2 -1.4283 0.0000
16 0 4 -0.8502 0.0000
16 0 6 -0.8119 0.0000
16 1 0 -0.0638 0.0000
16 1 1 -3.7737 0.0000
16 1 2 0.3392 0.0000
16 1 3 -3.0024 0.0000
16 1 4 0.8735 0.0000
16 1 5 -1.9303 0.0000
16 1 6 1.2881 0.0000
16 1 7 -1.0903 0.0000
16 1 8 1.0042 0.0000
16 2 0 -1.9679 0.0000
16 2 1 2.0180 0.0000
16 2 2 -1.8934 0.0000
16 2 3 1.4344 0.0000
16 2 4 -1.4941 0.0000
16 2 5 0.8506 0.0000
16 2 6 -0.8633 0.0000
16 2 7 0.8065 0.0000
16 2 8 -0.2217 0.0000
16 2 9 1.0273 0.0000
16 2 10 -0.0739 0.0000
16 2 11 0.9493 0.0000
16 2 12 -0.4208 0.0000
16 3 0 0.0514 0.0000
16 3 1 -0.7870 0.0000
16 3 2 0.7318 0.0000
16 3 3 -0.8884 0.0000
16 3 4 0.9971 0.0000
16 3 5 -0.7783 0.0000
16 3 6 1.2158 0.0000
16 3 7 -0.5979 0.0000
16 3 8 1.3830 0.0000
16 3 9 -0.2345 0.0000
16 3 10 1.1366 0.0000
16 3 11 0.1109 0.0000
16 4 0 -3.2144 0.0000
16 4 1 1.0637 0.0000
16 4 2 -2.6426 0.0000
16 4 3 1.1239 0.0000
16 4 4 -1.6457 0.0000
16 4 5 1.1530 0.0000
16 4 6 -0.3180 0.0000
16 4 7 1.5175 0.0000
16 4 8 0.6414 0.0000
16 4 9 1.4267 0.0000
16 4 10 0.6212 0.0000
16 4 11 0.7397 0.0000
16 5 0 1.2450 0.0000
16 5 1 -0.7833 0.0000
16 5 2 0.8985 0.0000
16 5 3 -0.4778 0.0000
16 5 4 0.3549 0.0000
16 5 5 -0.3582 0.0000
16 5 6 0.3502 0.0000
16 5 7 -0.0700 0.0000
16 5 8 0.6652 0.0000
16 5 9 0.3795 0.0000
16 6 0 -2.3958 0.0000
16 6 1 1.4149 0.0000
16 6 2 -1.6299 0.0000
16 6 3 1.6644 0.0000
16 6 4 -0.7663 0.0000
16 6 5 1.6117 0.0000
16 6 6 -0.1391 0.0000
16 6 7 1.2581 0.0000
16 6 8 0.0211 0.0000
16 7 0 0.2676 0.0000
16 7 1 -0.3693 0.0000
16 7 2 0.5919 0.0000
16 7 3 -0.2747 0.0000
16 7 4 0.5571 0.0000
16 7 5 -0.2566 0.0000
16 7 6 0.3610 0.0000
16 8 0 0.2952 0.0000
16 8 1 0.4556 0.0000
16 8 2 0.6598 0.0000
16 8 3 0.2189 0.0000
16 8 4 0.6528 0.0000
17 0 0 2.7392 0.0000
17 0 2 2.9233 0.0000
17 0 4 2.2509 0.0000
17 0 6 1.6528 0.0000
17 1 0 0.5633 0.0000
17 1 1 4.1116 0.0000
17 1 2 0.1895 0.0000
17 1 3 3.1589 0.0000
17 1 4 -0.4126 0.0000
17 1 5 1.7693 0.0000
17 1 6 -0.8996 0.0000
17 1 7 0.5774 0.0000
17 1 8 -0.5473 0.0000
17 2 0 1.8631 0.0000
17 2 1 -1.9145 0.0000
17 2 2 1.5639 0.0000
17 2 3 -1.8817 0.0000
17 2 4 1.1298 0.0000
17 2 5 -1.2727 0.0000
17 2 6 0.4465 0.0000
17 2 7 -0.7955 0.0000
17 2 8 -0.1549 0.0000
17 2 9 -0.6276 0.0000
17 2 10 -0.0295 0.0000
17 3 0 0.2144 0.0000
17 3 1 1.1578 0.0000
17 3 2 -0.1938 0.0000
17 3 3 0.8129 0.0000
17 3 4 -0.1280 0.0000
17 3 5 0.2900 0.0000
17 3 6 0.0197 0.0000
17 3 7 0.1527 0.0000
17 3 8 -0.1392 0.0000
17 3 9 0.0767 0.0000
17 3 10 -0.3700 0.0000
17 4 0 1.7745 0.0000
17 4 1 -0.8655 0.0000
17 4 2 1.4128 0.0000
17 4 3 -0.7934 0.0000
17 4 4 0.5626 0.0000
17 4 5 -1.0355 0.0000
17 4 6 -0.4498 0.0000
17 4 7 -1.4123 0.0000
17 4 8 -0.7962 0.0000
17 4 9 -1.0322 0.0000
17 5 0 -1.3605 0.0000
17 5 1 0.1965 0.0000
17 5 2 -1.0912 0.0000
17 5 3 0.3426 0.0000
17 5 4 -0.3191 0.0000
17 5 5 0.5381 0.0000
17 5 6 -0.0979 0.0000
17 5 7 0.1234 0.0000
17 5 8 -0.2985 0.0000
17 6 0 1.5141 0.0000
17 6 1 -1.6062 0.0000
17 6 2 0.6813 0.0000
17 6 3 -1.5652 0.0000
17 6 4 0.1329 0.0000
17 6 5 -0.9920 0.0000
17 6 6 -0.0115 0.0000
17 7 0 -0.3321 0.0000
17 7 1 0.4465 0.0000
17 7 2 -0.4046 0.0000
17 7 3 0.5575 0.0000
17 7 4 -0.0837 0.0000
17 8 0 -0.3582 0.0000
17 8 1 -0.0466 0.0000
18 0 0 -2.7643 0.0000
18 0 2 -2.6537 0.0000
18 0 4 -1.6103 0.0000
18 0 6 -0.9350 0.0000
18 1 0 -0.6708 0.0000
18 1 1 -2.8862 0.0000
18 1 2 -0.2146 0.0000
18 1 3 -1.8234 0.0000
18 1 4 0.5405 0.0000
18 1 5 -0.4346 0.0000
18 1 6 0.9310 0.0000
18 1 7 0.5295 0.0000
18 1 8 0.4188 0.0000
18 2 0 -0.4740 0.0000
18 2 1 1.6823 0.0000
18 2 2 -0.1143 0.0000
18 2 3 1.6957 0.0000
18 2 4 0.2181 0.0000
18 2 5 0.7847 0.0000
18 2 6 0.6385 0.0000
18 2 7 -0.0057 0.0000
18 2 8 0.6821 0.0000
18 2 9 -0.2518 0.0000
18 3 0 -0.5445 0.0000
18 3 1 -0.8389 0.0000
18 3 2 -0.4251 0.0000
18 3 3 -0.1912 0.0000
18 3 4 -0.8570 0.0000
18 3 5 0.2260 0.0000
18 3 6 -1.1968 0.0000
18 3 7 0.0767 0.0000
18 3 8 -0.8492 0.0000
18 4 0 -0.2602 0.0000
18 4 1 0.3935 0.0000
18 4 2 -0.0793 0.0000
18 4 3 0.2033 0.0000
18 4 4 0.3984 0.0000
18 4 5 0.4033 0.0000
18 4 6 0.7607 0.0000
18 4 7 0.5015 0.0000
18 5 0 1.0933 0.0000
18 5 1 0.4243 0.0000
18 5 2 0.9330 0.0000
18 5 3 -0.1647 0.0000
18 5 4 0.1705 0.0000
18 5 5 -0.5398 0.0000
18 5 6 -0.0648 0.0000
18 6 0 -0.3353 0.0000
18 6 1 1.3897 0.0000
18 6 2 0.2088 0.0000
18 6 3 0.9752 0.0000
18 6 4 0.1996 0.0000
18 7 0 0.2962 0.0000
18 7 1 -0.1597 0.0000
19 0 0 0.9415 0.0000
19 0 2 0.2246 0.0000
19 0 4 -0.5558 0.0000
19 0 6 -0.4731 0.0000
19 1 0 0.4038 0.0000
19 1 1 0.8659 0.0000
19 1 2 -0.1528 0.0000
19 1 3 0.0962 0.0000
19 1 4 -0.8676 0.0000
19 1 5 -0.7341 0.0000
19 1 6 -0.9709 0.0000
19 1 7 -1.0012 0.0000
19 2 0 -1.0957 0.0000
19 2 1 -1.3559 0.0000
19 2 2 -1.3989 0.0000
19 2 3 -0.9703 0.0000
19 2 4 -1.5598 0.0000
19 2 5 0.0855 0.0000
19 2 6 -1.4238 0.0000
19 2 7 0.7420 0.0000
19 3 0 0.8772 0.0000
19 3 1 0.1825 0.0000
19 3 2 0.9854 0.0000
19 3 3 -0.3844 0.0000
19 3 4 1.4157 0.0000
19 3 5 -0.4288 0.0000
19 3 6 1.4906 0.0000
19 4 0 -0.4621 0.0000
19 4 1 -0.0854 0.0000
19 4 2 -0.4981 0.0000
19 4 3 0.1138 0.0000
19 4 4 -0.6655 0.0000
19 4 5 0.0871 0.0000
19 5 0 -0.5889 0.0000
19 5 1 -0.5911 0.0000
19 5 2 -0.5714 0.0000
19 5 3 0.0022 0.0000
19 5 4 -0.0145 0.0000
19 6 0 -0.3122 0.0000
19 6 1 -0.8326 0.0000
20 0 0 0.4903 0.0000
20 0 2 1.2728 0.0000
20 0 4 1.4090 0.0000
20 1 0 -0.2543 0.0000
20 1 1 -0.1149 0.0000
20 1 2 0.3093 0.0000
20 1 3 0.2311 0.0000
20 1 4 0.7846 0.0000
20 1 5 0.5160 0.0000
20 2 0 1.0861 0.0000
20 2 1 0.8397 0.0000
20 2 2 1.4563 0.0000
20 2 3 0.2755 0.0000
20 2 4 1.5848 0.0000
20 2 5 -0.4385 0.0000
20 3 0 -0.9745 0.0000
20 3 1 0.0941 0.0000
20 3 2 -1.0172 0.0000
20 3 3 0.4284 0.0000
20 3 4 -1.0547 0.0000
20 4 0 0.2029 0.0000
20 4 1 0.1233 0.0000
20 4 2 0.2162 0.0000
20 4 3 0.0182 0.0000
20 5 0 0.2668 0.0000
20 5 1 0.3557 0.0000
21 0 0 -0.0479 0.0000
21 0 2 -0.6364 0.0000
21 1 0 0.3573 0.0000
21 1 1 0.6908 0.0000
21 1 2 -0.0843 0.0000
21 1 3 0.4053 0.0000
21 2 0 0.1050 0.0000
21 2 1 -0.2992 0.0000
21 2 2 -0.4966 0.0000
21 3 0 0.5881 0.0000
21 3 1 -0.0201 0.0000
22 0 0 -0.7092 0.0000
0 0 0 0.0 0.0

_shelx_fab_checksum   12188
;
####################################################################### 
# 
# This file contains crystal structure data downloaded from the 
# Cambridge Structural Database (CSD) hosted by the Cambridge 
# Crystallographic Data Centre (CCDC).
# 
# Full information about CCDC data access policies and citation 
# guidelines are available at http://www.ccdc.cam.ac.uk/access/V1 
# 
# Audit and citation data items may have been added by the CCDC. 
# Please retain this information to preserve the provenance of 
# this file and to allow appropriate attribution of the data. 
# 
#######################################################################

data_LNiNHAd
_database_code_depnum_ccdc_archive 'CCDC 1953733'
loop_
_audit_author_name
_audit_author_address
'Shao-Liang Zheng'
;Harvard Univerisity
United States of America
;
_audit_update_record             
;
2019-09-16 deposited with the CCDC.	2019-12-09 downloaded from the CCDC.
;

_audit_creation_method           SHELXL-2014/7
_shelx_SHELXL_version_number     2014/7
_chemical_name_systematic        ?
_chemical_name_common            ?
_chemical_melting_point          ?
_chemical_formula_moiety         ?
_chemical_formula_sum            'C45 H50 F5 N3 Ni'
_chemical_formula_weight         786.59

loop_
_atom_type_symbol
_atom_type_description
_atom_type_scat_dispersion_real
_atom_type_scat_dispersion_imag
_atom_type_scat_source
C C 0.0181 0.0091 'International Tables Vol C Tables 4.2.6.8 and 6.1.1.4'
H H 0.0000 0.0000 'International Tables Vol C Tables 4.2.6.8 and 6.1.1.4'
F F 0.0727 0.0534 'International Tables Vol C Tables 4.2.6.8 and 6.1.1.4'
N N 0.0311 0.0180 'International Tables Vol C Tables 4.2.6.8 and 6.1.1.4'
Ni Ni -3.0029 0.5091 'International Tables Vol C Tables 4.2.6.8 and 6.1.1.4'

_space_group_crystal_system      monoclinic
_space_group_IT_number           14
_space_group_name_H-M_alt        'P 21/c'
_space_group_name_Hall           '-P 2ybc'

_shelx_space_group_comment       
;
The symmetry employed for this shelxl refinement is uniquely defined
by the following loop, which should always be used as a source of
symmetry information in preference to the above space-group names.
They are only intended as comments.
;

loop_
_space_group_symop_operation_xyz
'x, y, z'
'-x, y+1/2, -z+1/2'
'-x, -y, -z'
'x, -y-1/2, z-1/2'

_cell_length_a                   12.0799(4)
_cell_length_b                   14.6404(5)
_cell_length_c                   24.1769(10)
_cell_angle_alpha                90
_cell_angle_beta                 91.408(2)
_cell_angle_gamma                90
_cell_volume                     4274.5(3)
_cell_formula_units_Z            4
_cell_measurement_temperature    100(2)
_cell_measurement_reflns_used    4358
_cell_measurement_theta_min      3.6575
_cell_measurement_theta_max      66.6225

_exptl_crystal_description       plate
_exptl_crystal_colour            pink
_exptl_crystal_density_meas      ?
_exptl_crystal_density_method    ?
_exptl_crystal_density_diffrn    1.222
_exptl_crystal_F_000             1656
_exptl_transmission_factor_min   ?
_exptl_transmission_factor_max   ?
_exptl_crystal_size_max          0.160
_exptl_crystal_size_mid          0.120
_exptl_crystal_size_min          0.030
_exptl_absorpt_coefficient_mu    1.109
_shelx_estimated_absorpt_T_min   0.843
_shelx_estimated_absorpt_T_max   0.968
_exptl_absorpt_correction_type   multi-scan
_exptl_absorpt_correction_T_min  0.6506
_exptl_absorpt_correction_T_max  0.7528
_exptl_absorpt_process_details   SADBAS
_exptl_absorpt_special_details   ?
_diffrn_ambient_temperature      100(2)
_diffrn_radiation_wavelength     1.54178
_diffrn_radiation_type           CuK\a
_diffrn_source                   'I/mS microfocus tube'
_diffrn_measurement_device_type  
;
Bruker D8 goniometer with CMOS area detector
;
_diffrn_measurement_method       'omega and phi scans'
_diffrn_detector_area_resol_mean ?
_diffrn_reflns_number            44262
_diffrn_reflns_av_unetI/netI     0.0538
_diffrn_reflns_av_R_equivalents  0.0721
_diffrn_reflns_limit_h_min       -14
_diffrn_reflns_limit_h_max       14
_diffrn_reflns_limit_k_min       -17
_diffrn_reflns_limit_k_max       16
_diffrn_reflns_limit_l_min       -23
_diffrn_reflns_limit_l_max       28
_diffrn_reflns_theta_min         3.529
_diffrn_reflns_theta_max         66.671
_diffrn_reflns_theta_full        66.671
_diffrn_measured_fraction_theta_max 0.949
_diffrn_measured_fraction_theta_full 0.949
_diffrn_reflns_Laue_measured_fraction_max 0.949
_diffrn_reflns_Laue_measured_fraction_full 0.949
_diffrn_reflns_point_group_measured_fraction_max 0.949
_diffrn_reflns_point_group_measured_fraction_full 0.949
_reflns_number_total             7193
_reflns_number_gt                5315
_reflns_threshold_expression     'I > 2\s(I)'
_reflns_Friedel_coverage         0.000
_reflns_Friedel_fraction_max     .
_reflns_Friedel_fraction_full    .

_reflns_special_details          
;
 Reflections were merged by SHELXL according to the crystal
 class for the calculation of statistics and refinement.
 
 Structure factors included contributions from the .fab file.
 
 _reflns_Friedel_fraction is defined as the number of unique
 Friedel pairs measured divided by the number that would be
 possible theoretically, ignoring centric projections and
 systematic absences.
;

_computing_data_collection       'APEX3 v2016.1.0 (Bruker-AXS, 2016)'
_computing_cell_refinement       'SAINT 8.35A (Bruker-AXS, 2015)'
_computing_data_reduction        'SAINT 8.35A (Bruker-AXS, 2015)'
_computing_structure_solution    'SHELXT-2014 (Sheldrick, 2015)'
_computing_structure_refinement  'SHELXL-2014/7 (Sheldrick, 2014)'
_computing_molecular_graphics    'Bruker SHELXTL (Sheldrick, 2015)'
_computing_publication_material  'Bruker SHELXTL (Sheldrick, 2015)'
_refine_special_details          
; 
 Refinement of F^2^ against ALL reflections.  The weighted R-factor wR and 
 goodness of fit S are based on F^2^, conventional R-factors R are based 
 on F, with F set to zero for negative F^2^. The threshold expression of 
 F^2^ > 2sigma(F^2^) is used only for calculating R-factors(gt) etc. and is 
 not relevant to the choice of reflections for refinement.  R-factors based 
 on F^2^ are statistically about twice as large as those based on F, and R- 
 factors based on ALL data will be even larger. All non H-atoms were located in difference-Fourier maps, and then refined anisotropically. The disorder solvent could not be located in the Fourier map and have been squeezed out by using solvent mask from Olex2.  
;

# start Validation Reply Form
_vrf_PLAT029_LNiNHAd             
;
PROBLEM: _diffrn_measured_fraction_theta_full value Low . 0.949 Why?
RESPONSE: The completeness is low due to geomertic limitation of Cu colletion.
;
# end Validation Reply Form

_refine_ls_structure_factor_coef Fsqd
_refine_ls_matrix_type           full
_refine_ls_weighting_scheme      calc
_refine_ls_weighting_details     
'w=1/[\s^2^(Fo^2^)+(0.0370P)^2^+1.0531P] where P=(Fo^2^+2Fc^2^)/3'
_atom_sites_solution_primary     direct
_atom_sites_solution_secondary   difmap
_atom_sites_solution_hydrogens   mixed
_refine_ls_hydrogen_treatment    mixed
_refine_ls_extinction_method     none
_refine_ls_extinction_coef       .
_refine_ls_number_reflns         7193
_refine_ls_number_parameters     490
_refine_ls_number_restraints     0
_refine_ls_R_factor_all          0.0595
_refine_ls_R_factor_gt           0.0392
_refine_ls_wR_factor_ref         0.0961
_refine_ls_wR_factor_gt          0.0890
_refine_ls_goodness_of_fit_ref   1.032
_refine_ls_restrained_S_all      1.032
_refine_ls_shift/su_max          0.001
_refine_ls_shift/su_mean         0.000

loop_
_atom_site_label
_atom_site_type_symbol
_atom_site_fract_x
_atom_site_fract_y
_atom_site_fract_z
_atom_site_U_iso_or_equiv
_atom_site_adp_type
_atom_site_occupancy
_atom_site_site_symmetry_order
_atom_site_calc_flag
_atom_site_refinement_flags_posn
_atom_site_refinement_flags_adp
_atom_site_refinement_flags_occupancy
_atom_site_disorder_assembly
_atom_site_disorder_group
Ni1 Ni 0.49571(3) 0.51468(2) 0.74313(2) 0.02374(10) Uani 1 1 d . . . . .
F5 F 0.69755(10) 0.24599(9) 0.79991(5) 0.0334(3) Uani 1 1 d . . . . .
F1 F 0.93934(11) 0.49520(9) 0.82882(6) 0.0421(4) Uani 1 1 d . . . . .
F4 F 0.85787(12) 0.13049(10) 0.83435(6) 0.0458(4) Uani 1 1 d . . . . .
F2 F 1.10048(11) 0.37796(10) 0.86273(6) 0.0443(4) Uani 1 1 d . . . . .
F3 F 1.05968(11) 0.19587(11) 0.86553(6) 0.0497(4) Uani 1 1 d . . . . .
N1 N 0.64148(14) 0.51720(12) 0.71369(7) 0.0246(4) Uani 1 1 d . . . . .
N2 N 0.55070(14) 0.51401(12) 0.81810(7) 0.0246(4) Uani 1 1 d . . . . .
N3 N 0.36119(14) 0.49748(12) 0.71391(7) 0.0246(4) Uani 1 1 d . . . . .
C9 C 0.50392(17) 0.53880(14) 0.86604(9) 0.0247(5) Uani 1 1 d . . . . .
C5 C 0.68026(17) 0.54372(15) 0.66429(9) 0.0253(5) Uani 1 1 d . . . . .
C41 C 0.29922(17) 0.41439(15) 0.69968(9) 0.0243(5) Uani 1 1 d . . . . .
C1 C 0.72183(17) 0.43608(14) 0.79378(9) 0.0252(5) Uani 1 1 d . . . . .
C6 C 0.64339(18) 0.46137(15) 0.83208(9) 0.0267(5) Uani 1 1 d . . . . .
C31 C 0.40275(18) 0.59814(15) 0.86997(9) 0.0258(5) Uani 1 1 d . . . . .
C11 C 0.81296(17) 0.37446(15) 0.81393(9) 0.0263(5) Uani 1 1 d . . . . .
C21 C 0.61609(17) 0.60315(15) 0.62361(9) 0.0249(5) Uani 1 1 d . . . . .
C2 C 0.72543(17) 0.46491(15) 0.73904(9) 0.0260(5) Uani 1 1 d . . . . .
C16 C 0.79620(18) 0.28090(16) 0.81600(9) 0.0284(5) Uani 1 1 d . . . . .
C15 C 0.8772(2) 0.22092(16) 0.83335(10) 0.0331(5) Uani 1 1 d . . . . .
C43 C 0.36493(18) 0.33074(15) 0.71949(9) 0.0282(5) Uani 1 1 d . . . . .
H43A H 0.3775 0.3343 0.7601 0.034 Uiso 1 1 calc R U . . .
H43B H 0.4380 0.3301 0.7018 0.034 Uiso 1 1 calc R U . . .
C3 C 0.81596(17) 0.45864(15) 0.70310(9) 0.0283(5) Uani 1 1 d . . . . .
H3A H 0.8829 0.4259 0.7097 0.034 Uiso 1 1 calc R U . . .
C47 C 0.12237(18) 0.32582(16) 0.71307(9) 0.0304(5) Uani 1 1 d . . . . .
H47 H 0.0494 0.3262 0.7318 0.036 Uiso 1 1 calc R U . . .
C44 C 0.27867(19) 0.40766(17) 0.63684(9) 0.0309(5) Uani 1 1 d . . . . .
H44A H 0.2354 0.4612 0.6238 0.037 Uiso 1 1 calc R U . . .
H44B H 0.3504 0.4079 0.6179 0.037 Uiso 1 1 calc R U . . .
C22 C 0.56159(19) 0.68379(15) 0.65295(9) 0.0292(5) Uani 1 1 d . . . . .
H22A H 0.5109 0.6605 0.6812 0.035 Uiso 1 1 calc R U . . .
H22B H 0.6193 0.7211 0.6720 0.035 Uiso 1 1 calc R U . . .
C12 C 0.91698(18) 0.40542(16) 0.83031(9) 0.0307(5) Uani 1 1 d . . . . .
C27 C 0.4967(2) 0.74336(16) 0.61141(10) 0.0345(5) Uani 1 1 d . . . . .
H27 H 0.4612 0.7951 0.6313 0.041 Uiso 1 1 calc R U . . .
C8 C 0.56644(19) 0.50172(15) 0.91151(9) 0.0299(5) Uani 1 1 d . . . . .
H8 H 0.5516 0.5097 0.9496 0.036 Uiso 1 1 calc R U . . .
C45 C 0.21522(19) 0.31967(18) 0.62237(10) 0.0352(6) Uani 1 1 d . . . . .
H45 H 0.2031 0.3159 0.5814 0.042 Uiso 1 1 calc R U . . .
C35 C 0.3021(2) 0.73697(16) 0.83160(10) 0.0341(5) Uani 1 1 d . . . . .
H35 H 0.3049 0.7866 0.8033 0.041 Uiso 1 1 calc R U . . .
C49 C 0.30195(19) 0.24244(16) 0.70491(10) 0.0330(5) Uani 1 1 d . . . . .
H49 H 0.3462 0.1885 0.7178 0.040 Uiso 1 1 calc R U . . .
C7 C 0.65150(18) 0.45267(16) 0.89021(9) 0.0302(5) Uani 1 1 d . . . . .
H7 H 0.7059 0.4190 0.9106 0.036 Uiso 1 1 calc R U . . .
C50 C 0.2822(2) 0.23669(17) 0.64233(11) 0.0391(6) Uani 1 1 d . . . . .
H50A H 0.2413 0.1799 0.6330 0.047 Uiso 1 1 calc R U . . .
H50B H 0.3541 0.2350 0.6236 0.047 Uiso 1 1 calc R U . . .
C4 C 0.78862(18) 0.50873(16) 0.65715(9) 0.0291(5) Uani 1 1 d . . . . .
H4 H 0.8338 0.5184 0.6261 0.035 Uiso 1 1 calc R U . . .
C33 C 0.29605(18) 0.54150(16) 0.86030(10) 0.0322(5) Uani 1 1 d . . . . .
H33A H 0.2970 0.5130 0.8232 0.039 Uiso 1 1 calc R U . . .
H33B H 0.2928 0.4921 0.8882 0.039 Uiso 1 1 calc R U . . .
C42 C 0.18535(17) 0.41364(16) 0.72784(9) 0.0279(5) Uani 1 1 d . . . . .
H42A H 0.1964 0.4177 0.7685 0.033 Uiso 1 1 calc R U . . .
H42B H 0.1415 0.4673 0.7154 0.033 Uiso 1 1 calc R U . . .
C48 C 0.18998(19) 0.24284(16) 0.73315(10) 0.0340(5) Uani 1 1 d . . . . .
H48A H 0.2015 0.2459 0.7738 0.041 Uiso 1 1 calc R U . . .
H48B H 0.1492 0.1859 0.7241 0.041 Uiso 1 1 calc R U . . .
C23 C 0.52600(18) 0.54598(15) 0.59329(9) 0.0289(5) Uani 1 1 d . . . . .
H23A H 0.5609 0.4946 0.5736 0.035 Uiso 1 1 calc R U . . .
H23B H 0.4747 0.5202 0.6205 0.035 Uiso 1 1 calc R U . . .
C30 C 0.5401(2) 0.64420(17) 0.50883(9) 0.0348(5) Uani 1 1 d . . . . .
H30A H 0.5750 0.5933 0.4887 0.042 Uiso 1 1 calc R U . . .
H30B H 0.4983 0.6822 0.4816 0.042 Uiso 1 1 calc R U . . .
C24 C 0.69413(19) 0.64158(16) 0.57975(9) 0.0320(5) Uani 1 1 d . . . . .
H24A H 0.7297 0.5905 0.5601 0.038 Uiso 1 1 calc R U . . .
H24B H 0.7531 0.6784 0.5981 0.038 Uiso 1 1 calc R U . . .
C32 C 0.3981(2) 0.64143(16) 0.92774(9) 0.0341(5) Uani 1 1 d . . . . .
H32A H 0.3953 0.5926 0.9560 0.041 Uiso 1 1 calc R U . . .
H32B H 0.4659 0.6779 0.9349 0.041 Uiso 1 1 calc R U . . .
C14 C 0.97954(19) 0.25374(17) 0.84934(10) 0.0352(6) Uani 1 1 d . . . . .
C46 C 0.10251(18) 0.32005(17) 0.65078(10) 0.0341(5) Uani 1 1 d . . . . .
H46A H 0.0580 0.3730 0.6378 0.041 Uiso 1 1 calc R U . . .
H46B H 0.0612 0.2635 0.6413 0.041 Uiso 1 1 calc R U . . .
C34 C 0.40444(18) 0.67628(15) 0.82716(9) 0.0284(5) Uani 1 1 d . . . . .
H34A H 0.4719 0.7137 0.8334 0.034 Uiso 1 1 calc R U . . .
H34B H 0.4069 0.6501 0.7894 0.034 Uiso 1 1 calc R U . . .
C25 C 0.6288(2) 0.70160(16) 0.53782(10) 0.0340(5) Uani 1 1 d . . . . .
H25 H 0.6805 0.7263 0.5098 0.041 Uiso 1 1 calc R U . . .
C40 C 0.19830(19) 0.67860(18) 0.82106(10) 0.0378(6) Uani 1 1 d . . . . .
H40A H 0.1313 0.7173 0.8231 0.045 Uiso 1 1 calc R U . . .
H40B H 0.2002 0.6514 0.7836 0.045 Uiso 1 1 calc R U . . .
C13 C 0.99948(18) 0.34597(17) 0.84794(9) 0.0337(5) Uani 1 1 d . . . . .
C29 C 0.46109(19) 0.60599(16) 0.55170(9) 0.0321(5) Uani 1 1 d . . . . .
H29 H 0.4023 0.5686 0.5326 0.039 Uiso 1 1 calc R U . . .
C26 C 0.5751(2) 0.78091(17) 0.56847(10) 0.0373(6) Uani 1 1 d . . . . .
H26A H 0.6331 0.8186 0.5870 0.045 Uiso 1 1 calc R U . . .
H26B H 0.5336 0.8201 0.5418 0.045 Uiso 1 1 calc R U . . .
C36 C 0.3001(2) 0.77906(17) 0.88914(10) 0.0412(6) Uani 1 1 d . . . . .
H36A H 0.2343 0.8189 0.8923 0.049 Uiso 1 1 calc R U . . .
H36B H 0.3671 0.8169 0.8956 0.049 Uiso 1 1 calc R U . . .
C28 C 0.4073(2) 0.68523(18) 0.58252(10) 0.0371(6) Uani 1 1 d . . . . .
H28A H 0.3640 0.7234 0.5560 0.045 Uiso 1 1 calc R U . . .
H28B H 0.3561 0.6609 0.6103 0.045 Uiso 1 1 calc R U . . .
C37 C 0.2963(2) 0.70297(18) 0.93238(10) 0.0412(6) Uani 1 1 d . . . . .
H37 H 0.2951 0.7305 0.9702 0.049 Uiso 1 1 calc R U . . .
C39 C 0.1938(2) 0.60271(18) 0.86460(11) 0.0398(6) Uani 1 1 d . . . . .
H39 H 0.1253 0.5654 0.8583 0.048 Uiso 1 1 calc R U . . .
C38 C 0.1924(2) 0.6458(2) 0.92257(11) 0.0470(7) Uani 1 1 d . . . . .
H38A H 0.1260 0.6849 0.9258 0.056 Uiso 1 1 calc R U . . .
H38B H 0.1889 0.5972 0.9509 0.056 Uiso 1 1 calc R U . . .
H3 H 0.326(2) 0.548(2) 0.7039(11) 0.056 Uiso 1 1 d . U . . .

loop_
_atom_site_aniso_label
_atom_site_aniso_U_11
_atom_site_aniso_U_22
_atom_site_aniso_U_33
_atom_site_aniso_U_23
_atom_site_aniso_U_13
_atom_site_aniso_U_12
Ni1 0.01954(18) 0.0257(2) 0.0257(2) -0.00045(14) -0.00568(13) -0.00075(15)
F5 0.0296(7) 0.0313(8) 0.0388(8) 0.0006(5) -0.0079(5) -0.0040(6)
F1 0.0327(7) 0.0342(9) 0.0585(10) 0.0049(6) -0.0163(6) -0.0074(6)
F4 0.0438(9) 0.0272(8) 0.0658(11) 0.0047(6) -0.0104(7) 0.0051(6)
F2 0.0246(7) 0.0512(10) 0.0563(10) 0.0058(7) -0.0145(6) -0.0037(6)
F3 0.0339(8) 0.0475(10) 0.0669(11) 0.0095(7) -0.0123(7) 0.0145(7)
N1 0.0239(9) 0.0223(9) 0.0274(11) -0.0005(7) -0.0071(7) -0.0006(8)
N2 0.0227(9) 0.0236(9) 0.0274(11) 0.0003(7) -0.0048(7) -0.0014(8)
N3 0.0238(9) 0.0247(10) 0.0251(11) 0.0005(7) -0.0039(7) 0.0010(7)
C9 0.0244(11) 0.0234(12) 0.0261(13) -0.0015(8) -0.0029(9) -0.0042(9)
C5 0.0235(11) 0.0256(12) 0.0266(13) -0.0026(8) -0.0036(9) -0.0040(9)
C41 0.0221(11) 0.0262(12) 0.0243(13) -0.0018(8) -0.0040(8) -0.0021(9)
C1 0.0230(11) 0.0207(12) 0.0317(14) -0.0001(8) -0.0059(9) -0.0016(9)
C6 0.0252(11) 0.0244(12) 0.0301(14) 0.0023(8) -0.0067(9) -0.0013(9)
C31 0.0263(11) 0.0257(12) 0.0252(13) -0.0027(8) -0.0039(8) 0.0005(9)
C11 0.0237(11) 0.0314(13) 0.0235(13) 0.0028(8) -0.0032(8) 0.0007(9)
C21 0.0242(11) 0.0251(12) 0.0252(13) 0.0001(8) -0.0043(8) -0.0037(9)
C2 0.0231(11) 0.0263(12) 0.0282(13) -0.0002(8) -0.0071(8) -0.0007(9)
C16 0.0251(11) 0.0340(13) 0.0257(13) 0.0009(9) -0.0041(9) -0.0012(10)
C15 0.0353(13) 0.0264(13) 0.0373(15) 0.0033(9) -0.0046(10) 0.0024(10)
C43 0.0255(11) 0.0274(13) 0.0316(14) -0.0013(9) -0.0046(9) -0.0004(9)
C3 0.0208(11) 0.0312(13) 0.0327(14) -0.0013(9) -0.0028(9) 0.0027(9)
C47 0.0231(11) 0.0386(14) 0.0294(14) -0.0019(9) 0.0005(9) -0.0042(10)
C44 0.0280(12) 0.0402(14) 0.0244(13) 0.0005(9) -0.0020(9) -0.0057(10)
C22 0.0349(12) 0.0263(12) 0.0262(13) -0.0008(9) -0.0039(9) -0.0011(10)
C12 0.0296(12) 0.0298(13) 0.0324(14) 0.0028(9) -0.0037(9) -0.0039(10)
C27 0.0460(15) 0.0262(13) 0.0310(15) -0.0010(9) -0.0050(10) 0.0051(11)
C8 0.0332(12) 0.0338(14) 0.0226(13) 0.0026(9) -0.0033(9) -0.0014(10)
C45 0.0319(13) 0.0466(16) 0.0268(14) -0.0080(10) -0.0040(9) -0.0098(11)
C35 0.0387(13) 0.0317(13) 0.0318(15) -0.0006(9) -0.0034(10) 0.0066(11)
C49 0.0296(12) 0.0248(13) 0.0442(16) -0.0026(9) -0.0052(10) 0.0018(10)
C7 0.0299(12) 0.0329(13) 0.0273(14) 0.0059(9) -0.0078(9) 0.0001(10)
C50 0.0289(13) 0.0381(15) 0.0504(17) -0.0174(11) 0.0023(11) -0.0056(11)
C4 0.0245(11) 0.0341(13) 0.0286(13) 0.0019(9) 0.0004(9) -0.0013(10)
C33 0.0289(12) 0.0326(14) 0.0352(15) -0.0018(9) 0.0014(9) -0.0034(10)
C42 0.0223(11) 0.0339(13) 0.0272(14) -0.0012(9) -0.0019(9) 0.0021(9)
C48 0.0327(13) 0.0294(13) 0.0395(16) -0.0003(9) -0.0032(10) -0.0076(10)
C23 0.0304(12) 0.0282(12) 0.0276(14) -0.0019(9) -0.0055(9) -0.0033(10)
C30 0.0421(14) 0.0354(14) 0.0266(14) 0.0002(9) -0.0060(10) 0.0052(11)
C24 0.0308(12) 0.0343(14) 0.0308(14) 0.0034(9) -0.0016(9) -0.0044(10)
C32 0.0400(14) 0.0325(14) 0.0293(14) -0.0035(9) -0.0062(10) 0.0056(11)
C14 0.0296(12) 0.0379(15) 0.0378(16) 0.0067(10) -0.0048(10) 0.0093(10)
C46 0.0220(12) 0.0406(15) 0.0392(15) -0.0049(10) -0.0059(10) -0.0072(10)
C34 0.0296(12) 0.0265(12) 0.0290(13) -0.0002(9) -0.0039(9) -0.0008(9)
C25 0.0405(14) 0.0341(14) 0.0273(14) 0.0063(9) -0.0009(10) -0.0031(11)
C40 0.0277(12) 0.0473(16) 0.0382(15) -0.0057(11) -0.0035(10) 0.0112(11)
C13 0.0212(12) 0.0442(15) 0.0352(15) 0.0017(10) -0.0097(9) -0.0005(10)
C29 0.0350(13) 0.0353(14) 0.0255(14) -0.0014(9) -0.0110(9) -0.0009(10)
C26 0.0510(15) 0.0283(13) 0.0322(15) 0.0044(9) -0.0058(11) -0.0002(11)
C36 0.0466(15) 0.0333(15) 0.0433(17) -0.0081(11) -0.0073(11) 0.0109(12)
C28 0.0357(13) 0.0447(16) 0.0306(15) 0.0053(10) -0.0072(10) 0.0088(11)
C37 0.0487(15) 0.0459(16) 0.0290(15) -0.0100(10) 0.0000(11) 0.0125(12)
C39 0.0272(12) 0.0459(17) 0.0462(17) -0.0044(11) 0.0009(10) -0.0004(11)
C38 0.0431(15) 0.0554(18) 0.0432(18) 0.0037(12) 0.0142(12) 0.0167(13)

_geom_special_details            
;
 All esds (except the esd in the dihedral angle between two l.s. planes)
 are estimated using the full covariance matrix.  The cell esds are taken
 into account individually in the estimation of esds in distances, angles
 and torsion angles; correlations between esds in cell parameters are only
 used when they are defined by crystal symmetry.  An approximate (isotropic)
 treatment of cell esds is used for estimating esds involving l.s. planes.
;

loop_
_geom_bond_atom_site_label_1
_geom_bond_atom_site_label_2
_geom_bond_distance
_geom_bond_site_symmetry_2
_geom_bond_publ_flag
Ni1 N3 1.7739(17) . ?
Ni1 N2 1.9149(17) . ?
Ni1 N1 1.9159(18) . ?
F5 C16 1.345(2) . ?
F1 C12 1.343(3) . ?
F4 C15 1.345(3) . ?
F2 C13 1.347(3) . ?
F3 C14 1.338(3) . ?
N1 C5 1.350(3) . ?
N1 C2 1.400(3) . ?
N2 C9 1.352(3) . ?
N2 C6 1.394(3) . ?
N3 C41 1.465(3) . ?
N3 H3 0.89(3) . ?
C9 C8 1.426(3) . ?
C9 C31 1.504(3) . ?
C5 C4 1.420(3) . ?
C5 C21 1.513(3) . ?
C41 C43 1.530(3) . ?
C41 C44 1.537(3) . ?
C41 C42 1.550(3) . ?
C1 C2 1.391(3) . ?
C1 C6 1.391(3) . ?
C1 C11 1.496(3) . ?
C6 C7 1.412(3) . ?
C31 C32 1.536(3) . ?
C31 C34 1.543(3) . ?
C31 C33 1.546(3) . ?
C11 C12 1.385(3) . ?
C11 C16 1.386(3) . ?
C21 C22 1.534(3) . ?
C21 C24 1.542(3) . ?
C21 C23 1.544(3) . ?
C2 C3 1.416(3) . ?
C16 C15 1.373(3) . ?
C15 C14 1.373(3) . ?
C43 C49 1.537(3) . ?
C43 H43A 0.9900 . ?
C43 H43B 0.9900 . ?
C3 C4 1.365(3) . ?
C3 H3A 0.9500 . ?
C47 C46 1.521(3) . ?
C47 C42 1.532(3) . ?
C47 C48 1.536(3) . ?
C47 H47 1.0000 . ?
C44 C45 1.535(3) . ?
C44 H44A 0.9900 . ?
C44 H44B 0.9900 . ?
C22 C27 1.531(3) . ?
C22 H22A 0.9900 . ?
C22 H22B 0.9900 . ?
C12 C13 1.383(3) . ?
C27 C26 1.525(3) . ?
C27 C28 1.530(3) . ?
C27 H27 1.0000 . ?
C8 C7 1.365(3) . ?
C8 H8 0.9500 . ?
C45 C50 1.531(4) . ?
C45 C46 1.540(3) . ?
C45 H45 1.0000 . ?
C35 C36 1.522(3) . ?
C35 C34 1.529(3) . ?
C35 C40 1.533(3) . ?
C35 H35 1.0000 . ?
C49 C50 1.528(3) . ?
C49 C48 1.530(3) . ?
C49 H49 1.0000 . ?
C7 H7 0.9500 . ?
C50 H50A 0.9900 . ?
C50 H50B 0.9900 . ?
C4 H4 0.9500 . ?
C33 C39 1.531(3) . ?
C33 H33A 0.9900 . ?
C33 H33B 0.9900 . ?
C42 H42A 0.9900 . ?
C42 H42B 0.9900 . ?
C48 H48A 0.9900 . ?
C48 H48B 0.9900 . ?
C23 C29 1.536(3) . ?
C23 H23A 0.9900 . ?
C23 H23B 0.9900 . ?
C30 C25 1.519(3) . ?
C30 C29 1.532(3) . ?
C30 H30A 0.9900 . ?
C30 H30B 0.9900 . ?
C24 C25 1.544(3) . ?
C24 H24A 0.9900 . ?
C24 H24B 0.9900 . ?
C32 C37 1.531(3) . ?
C32 H32A 0.9900 . ?
C32 H32B 0.9900 . ?
C14 C13 1.372(3) . ?
C46 H46A 0.9900 . ?
C46 H46B 0.9900 . ?
C34 H34A 0.9900 . ?
C34 H34B 0.9900 . ?
C25 C26 1.530(3) . ?
C25 H25 1.0000 . ?
C40 C39 1.532(4) . ?
C40 H40A 0.9900 . ?
C40 H40B 0.9900 . ?
C29 C28 1.532(3) . ?
C29 H29 1.0000 . ?
C26 H26A 0.9900 . ?
C26 H26B 0.9900 . ?
C36 C37 1.529(4) . ?
C36 H36A 0.9900 . ?
C36 H36B 0.9900 . ?
C28 H28A 0.9900 . ?
C28 H28B 0.9900 . ?
C37 C38 1.522(4) . ?
C37 H37 1.0000 . ?
C39 C38 1.538(4) . ?
C39 H39 1.0000 . ?
C38 H38A 0.9900 . ?
C38 H38B 0.9900 . ?

loop_
_geom_angle_atom_site_label_1
_geom_angle_atom_site_label_2
_geom_angle_atom_site_label_3
_geom_angle
_geom_angle_site_symmetry_1
_geom_angle_site_symmetry_3
_geom_angle_publ_flag
N3 Ni1 N2 132.02(8) . . ?
N3 Ni1 N1 134.11(8) . . ?
N2 Ni1 N1 92.93(7) . . ?
C5 N1 C2 106.33(17) . . ?
C5 N1 Ni1 132.54(14) . . ?
C2 N1 Ni1 119.30(14) . . ?
C9 N2 C6 106.90(17) . . ?
C9 N2 Ni1 131.88(14) . . ?
C6 N2 Ni1 119.36(14) . . ?
C41 N3 Ni1 132.01(14) . . ?
C41 N3 H3 112.7(19) . . ?
Ni1 N3 H3 115.1(19) . . ?
N2 C9 C8 109.53(19) . . ?
N2 C9 C31 124.51(18) . . ?
C8 C9 C31 125.9(2) . . ?
N1 C5 C4 110.16(18) . . ?
N1 C5 C21 123.85(19) . . ?
C4 C5 C21 126.0(2) . . ?
N3 C41 C43 109.45(16) . . ?
N3 C41 C44 110.77(17) . . ?
C43 C41 C44 109.16(18) . . ?
N3 C41 C42 110.90(17) . . ?
C43 C41 C42 108.43(18) . . ?
C44 C41 C42 108.07(17) . . ?
C2 C1 C6 126.2(2) . . ?
C2 C1 C11 116.94(19) . . ?
C6 C1 C11 116.84(19) . . ?
C1 C6 N2 122.81(19) . . ?
C1 C6 C7 127.3(2) . . ?
N2 C6 C7 109.08(19) . . ?
C9 C31 C32 110.11(17) . . ?
C9 C31 C34 111.21(18) . . ?
C32 C31 C34 107.78(18) . . ?
C9 C31 C33 110.88(18) . . ?
C32 C31 C33 108.04(19) . . ?
C34 C31 C33 108.72(17) . . ?
C12 C11 C16 116.5(2) . . ?
C12 C11 C1 123.5(2) . . ?
C16 C11 C1 120.06(19) . . ?
C5 C21 C22 111.16(18) . . ?
C5 C21 C24 110.17(18) . . ?
C22 C21 C24 108.28(18) . . ?
C5 C21 C23 109.94(17) . . ?
C22 C21 C23 109.35(17) . . ?
C24 C21 C23 107.88(17) . . ?
C1 C2 N1 122.92(19) . . ?
C1 C2 C3 127.4(2) . . ?
N1 C2 C3 109.19(19) . . ?
F5 C16 C15 117.7(2) . . ?
F5 C16 C11 119.63(19) . . ?
C15 C16 C11 122.7(2) . . ?
F4 C15 C16 120.8(2) . . ?
F4 C15 C14 119.7(2) . . ?
C16 C15 C14 119.5(2) . . ?
C41 C43 C49 110.58(17) . . ?
C41 C43 H43A 109.5 . . ?
C49 C43 H43A 109.5 . . ?
C41 C43 H43B 109.5 . . ?
C49 C43 H43B 109.5 . . ?
H43A C43 H43B 108.1 . . ?
C4 C3 C2 106.8(2) . . ?
C4 C3 H3A 126.6 . . ?
C2 C3 H3A 126.6 . . ?
C46 C47 C42 110.04(19) . . ?
C46 C47 C48 109.80(19) . . ?
C42 C47 C48 109.45(18) . . ?
C46 C47 H47 109.2 . . ?
C42 C47 H47 109.2 . . ?
C48 C47 H47 109.2 . . ?
C45 C44 C41 110.29(18) . . ?
C45 C44 H44A 109.6 . . ?
C41 C44 H44A 109.6 . . ?
C45 C44 H44B 109.6 . . ?
C41 C44 H44B 109.6 . . ?
H44A C44 H44B 108.1 . . ?
C27 C22 C21 110.71(18) . . ?
C27 C22 H22A 109.5 . . ?
C21 C22 H22A 109.5 . . ?
C27 C22 H22B 109.5 . . ?
C21 C22 H22B 109.5 . . ?
H22A C22 H22B 108.1 . . ?
F1 C12 C13 118.7(2) . . ?
F1 C12 C11 119.6(2) . . ?
C13 C12 C11 121.6(2) . . ?
C26 C27 C28 109.4(2) . . ?
C26 C27 C22 109.6(2) . . ?
C28 C27 C22 109.07(19) . . ?
C26 C27 H27 109.6 . . ?
C28 C27 H27 109.6 . . ?
C22 C27 H27 109.6 . . ?
C7 C8 C9 107.4(2) . . ?
C7 C8 H8 126.3 . . ?
C9 C8 H8 126.3 . . ?
C50 C45 C44 109.70(19) . . ?
C50 C45 C46 109.2(2) . . ?
C44 C45 C46 109.7(2) . . ?
C50 C45 H45 109.4 . . ?
C44 C45 H45 109.4 . . ?
C46 C45 H45 109.4 . . ?
C36 C35 C34 109.28(19) . . ?
C36 C35 C40 110.3(2) . . ?
C34 C35 C40 108.90(19) . . ?
C36 C35 H35 109.5 . . ?
C34 C35 H35 109.5 . . ?
C40 C35 H35 109.5 . . ?
C50 C49 C48 108.88(19) . . ?
C50 C49 C43 109.75(19) . . ?
C48 C49 C43 109.42(19) . . ?
C50 C49 H49 109.6 . . ?
C48 C49 H49 109.6 . . ?
C43 C49 H49 109.6 . . ?
C8 C7 C6 107.1(2) . . ?
C8 C7 H7 126.5 . . ?
C6 C7 H7 126.5 . . ?
C49 C50 C45 109.69(19) . . ?
C49 C50 H50A 109.7 . . ?
C45 C50 H50A 109.7 . . ?
C49 C50 H50B 109.7 . . ?
C45 C50 H50B 109.7 . . ?
H50A C50 H50B 108.2 . . ?
C3 C4 C5 107.5(2) . . ?
C3 C4 H4 126.3 . . ?
C5 C4 H4 126.3 . . ?
C39 C33 C31 110.29(19) . . ?
C39 C33 H33A 109.6 . . ?
C31 C33 H33A 109.6 . . ?
C39 C33 H33B 109.6 . . ?
C31 C33 H33B 109.6 . . ?
H33A C33 H33B 108.1 . . ?
C47 C42 C41 110.17(18) . . ?
C47 C42 H42A 109.6 . . ?
C41 C42 H42A 109.6 . . ?
C47 C42 H42B 109.6 . . ?
C41 C42 H42B 109.6 . . ?
H42A C42 H42B 108.1 . . ?
C49 C48 C47 109.33(19) . . ?
C49 C48 H48A 109.8 . . ?
C47 C48 H48A 109.8 . . ?
C49 C48 H48B 109.8 . . ?
C47 C48 H48B 109.8 . . ?
H48A C48 H48B 108.3 . . ?
C29 C23 C21 110.08(18) . . ?
C29 C23 H23A 109.6 . . ?
C21 C23 H23A 109.6 . . ?
C29 C23 H23B 109.6 . . ?
C21 C23 H23B 109.6 . . ?
H23A C23 H23B 108.2 . . ?
C25 C30 C29 109.50(18) . . ?
C25 C30 H30A 109.8 . . ?
C29 C30 H30A 109.8 . . ?
C25 C30 H30B 109.8 . . ?
C29 C30 H30B 109.8 . . ?
H30A C30 H30B 108.2 . . ?
C21 C24 C25 110.34(19) . . ?
C21 C24 H24A 109.6 . . ?
C25 C24 H24A 109.6 . . ?
C21 C24 H24B 109.6 . . ?
C25 C24 H24B 109.6 . . ?
H24A C24 H24B 108.1 . . ?
C37 C32 C31 110.93(18) . . ?
C37 C32 H32A 109.5 . . ?
C31 C32 H32A 109.5 . . ?
C37 C32 H32B 109.5 . . ?
C31 C32 H32B 109.5 . . ?
H32A C32 H32B 108.0 . . ?
F3 C14 C13 120.3(2) . . ?
F3 C14 C15 120.1(2) . . ?
C13 C14 C15 119.7(2) . . ?
C47 C46 C45 108.79(18) . . ?
C47 C46 H46A 109.9 . . ?
C45 C46 H46A 109.9 . . ?
C47 C46 H46B 109.9 . . ?
C45 C46 H46B 109.9 . . ?
H46A C46 H46B 108.3 . . ?
C35 C34 C31 111.08(19) . . ?
C35 C34 H34A 109.4 . . ?
C31 C34 H34A 109.4 . . ?
C35 C34 H34B 109.4 . . ?
C31 C34 H34B 109.4 . . ?
H34A C34 H34B 108.0 . . ?
C30 C25 C26 109.9(2) . . ?
C30 C25 C24 109.37(19) . . ?
C26 C25 C24 109.25(19) . . ?
C30 C25 H25 109.4 . . ?
C26 C25 H25 109.4 . . ?
C24 C25 H25 109.4 . . ?
C39 C40 C35 109.42(19) . . ?
C39 C40 H40A 109.8 . . ?
C35 C40 H40A 109.8 . . ?
C39 C40 H40B 109.8 . . ?
C35 C40 H40B 109.8 . . ?
H40A C40 H40B 108.2 . . ?
F2 C13 C14 119.6(2) . . ?
F2 C13 C12 120.3(2) . . ?
C14 C13 C12 120.1(2) . . ?
C30 C29 C28 109.3(2) . . ?
C30 C29 C23 109.60(19) . . ?
C28 C29 C23 109.30(18) . . ?
C30 C29 H29 109.5 . . ?
C28 C29 H29 109.5 . . ?
C23 C29 H29 109.5 . . ?
C27 C26 C25 109.5(2) . . ?
C27 C26 H26A 109.8 . . ?
C25 C26 H26A 109.8 . . ?
C27 C26 H26B 109.8 . . ?
C25 C26 H26B 109.8 . . ?
H26A C26 H26B 108.2 . . ?
C35 C36 C37 109.4(2) . . ?
C35 C36 H36A 109.8 . . ?
C37 C36 H36A 109.8 . . ?
C35 C36 H36B 109.8 . . ?
C37 C36 H36B 109.8 . . ?
H36A C36 H36B 108.3 . . ?
C27 C28 C29 109.90(19) . . ?
C27 C28 H28A 109.7 . . ?
C29 C28 H28A 109.7 . . ?
C27 C28 H28B 109.7 . . ?
C29 C28 H28B 109.7 . . ?
H28A C28 H28B 108.2 . . ?
C38 C37 C36 109.4(2) . . ?
C38 C37 C32 109.0(2) . . ?
C36 C37 C32 109.9(2) . . ?
C38 C37 H37 109.5 . . ?
C36 C37 H37 109.5 . . ?
C32 C37 H37 109.5 . . ?
C33 C39 C40 109.6(2) . . ?
C33 C39 C38 109.2(2) . . ?
C40 C39 C38 109.3(2) . . ?
C33 C39 H39 109.6 . . ?
C40 C39 H39 109.6 . . ?
C38 C39 H39 109.6 . . ?
C37 C38 C39 109.9(2) . . ?
C37 C38 H38A 109.7 . . ?
C39 C38 H38A 109.7 . . ?
C37 C38 H38B 109.7 . . ?
C39 C38 H38B 109.7 . . ?
H38A C38 H38B 108.2 . . ?

_refine_diff_density_max         0.227
_refine_diff_density_min         -0.265
_refine_diff_density_rms         0.044

_shelx_res_file                  
;

    dyy_999.res created by SHELXL-2014/7

TITL DYY_999_a.res in P2(1)/c
REM Old TITL DYY_999 in P2(1)/c
REM SHELXT solution in P2(1)/c
REM R1 0.198, Rweak 0.008, Alpha 0.037, Orientation as input
REM Formula found by SHELXT: C55 Ni
CELL 1.54178 12.0799 14.6404 24.1769 90 91.408 90
ZERR 4 0.0004 0.0005 0.001 0 0.002 0
LATT 1
SYMM -X,0.5+Y,0.5-Z
SFAC C H F N Ni
UNIT 180 200 20 12 4

L.S. 50
PLAN  20
SIZE 0.03 0.12 0.16
TEMP -173.12
BOND $H
LIST 4
ABIN
fmap 2
acta
REM <olex2.extras>
REM <HklSrc "%.\\DYY_999.hkl">
REM </olex2.extras>

WGHT    0.037000    1.053100
FVAR       0.07757
NI1   5    0.495709    0.514682    0.743134    11.00000    0.01954    0.02567 =
         0.02570   -0.00045   -0.00568   -0.00075
F5    3    0.697554    0.245990    0.799913    11.00000    0.02958    0.03134 =
         0.03881    0.00057   -0.00786   -0.00403
F1    3    0.939338    0.495203    0.828817    11.00000    0.03267    0.03423 =
         0.05852    0.00494   -0.01634   -0.00739
F4    3    0.857868    0.130486    0.834347    11.00000    0.04378    0.02715 =
         0.06576    0.00468   -0.01036    0.00510
F2    3    1.100475    0.377957    0.862732    11.00000    0.02464    0.05116 =
         0.05632    0.00581   -0.01450   -0.00370
F3    3    1.059678    0.195873    0.865528    11.00000    0.03390    0.04751 =
         0.06694    0.00950   -0.01229    0.01452
N1    4    0.641480    0.517196    0.713686    11.00000    0.02386    0.02228 =
         0.02742   -0.00053   -0.00710   -0.00061
N2    4    0.550704    0.514006    0.818096    11.00000    0.02267    0.02356 =
         0.02735    0.00026   -0.00483   -0.00143
N3    4    0.361190    0.497484    0.713905    11.00000    0.02379    0.02475 =
         0.02509    0.00046   -0.00386    0.00098
C9    1    0.503917    0.538799    0.866044    11.00000    0.02438    0.02339 =
         0.02610   -0.00153   -0.00288   -0.00425
C5    1    0.680256    0.543718    0.664294    11.00000    0.02345    0.02557 =
         0.02661   -0.00262   -0.00361   -0.00396
C41   1    0.299219    0.414391    0.699684    11.00000    0.02214    0.02623 =
         0.02430   -0.00178   -0.00402   -0.00214
C1    1    0.721826    0.436080    0.793776    11.00000    0.02295    0.02067 =
         0.03172   -0.00011   -0.00588   -0.00158
C6    1    0.643389    0.461371    0.832077    11.00000    0.02522    0.02444 =
         0.03010    0.00231   -0.00669   -0.00135
C31   1    0.402753    0.598144    0.869970    11.00000    0.02631    0.02569 =
         0.02517   -0.00268   -0.00387    0.00051
C11   1    0.812964    0.374455    0.813932    11.00000    0.02371    0.03140 =
         0.02349    0.00284   -0.00318    0.00067
C21   1    0.616088    0.603149    0.623612    11.00000    0.02421    0.02506 =
         0.02517    0.00014   -0.00431   -0.00365
C2    1    0.725434    0.464914    0.739045    11.00000    0.02315    0.02627 =
         0.02823   -0.00018   -0.00705   -0.00074
C16   1    0.796201    0.280903    0.816000    11.00000    0.02515    0.03400 =
         0.02573    0.00086   -0.00415   -0.00122
C15   1    0.877192    0.220924    0.833353    11.00000    0.03525    0.02640 =
         0.03725    0.00326   -0.00457    0.00244
C43   1    0.364934    0.330744    0.719493    11.00000    0.02549    0.02739 =
         0.03156   -0.00129   -0.00456   -0.00036
AFIX  23
H43A  2    0.377538    0.334269    0.760053    11.00000   -1.20000
H43B  2    0.438012    0.330068    0.701839    11.00000   -1.20000
AFIX   0
C3    1    0.815957    0.458636    0.703103    11.00000    0.02084    0.03124 =
         0.03265   -0.00126   -0.00281    0.00265
AFIX  43
H3A   2    0.882852    0.425855    0.709709    11.00000   -1.20000
AFIX   0
C47   1    0.122366    0.325817    0.713068    11.00000    0.02307    0.03855 =
         0.02943   -0.00194    0.00048   -0.00421
AFIX  13
H47   2    0.049441    0.326156    0.731767    11.00000   -1.20000
AFIX   0
C44   1    0.278670    0.407659    0.636842    11.00000    0.02802    0.04024 =
         0.02436    0.00053   -0.00201   -0.00572
AFIX  23
H44A  2    0.235376    0.461235    0.623798    11.00000   -1.20000
H44B  2    0.350393    0.407908    0.617892    11.00000   -1.20000
AFIX   0
C22   1    0.561591    0.683785    0.652951    11.00000    0.03491    0.02633 =
         0.02621   -0.00076   -0.00391   -0.00109
AFIX  23
H22A  2    0.510866    0.660464    0.681230    11.00000   -1.20000
H22B  2    0.619316    0.721080    0.671973    11.00000   -1.20000
AFIX   0
C12   1    0.916983    0.405424    0.830315    11.00000    0.02963    0.02975 =
         0.03244    0.00279   -0.00368   -0.00390
C27   1    0.496709    0.743356    0.611410    11.00000    0.04600    0.02618 =
         0.03096   -0.00103   -0.00499    0.00513
AFIX  13
H27   2    0.461206    0.795137    0.631300    11.00000   -1.20000
AFIX   0
C8    1    0.566436    0.501719    0.911511    11.00000    0.03319    0.03381 =
         0.02262    0.00258   -0.00325   -0.00136
AFIX  43
H8    2    0.551612    0.509685    0.949616    11.00000   -1.20000
AFIX   0
C45   1    0.215221    0.319674    0.622372    11.00000    0.03187    0.04658 =
         0.02684   -0.00798   -0.00398   -0.00979
AFIX  13
H45   2    0.203064    0.315919    0.581372    11.00000   -1.20000
AFIX   0
C35   1    0.302066    0.736969    0.831603    11.00000    0.03870    0.03170 =
         0.03180   -0.00063   -0.00344    0.00664
AFIX  13
H35   2    0.304909    0.786633    0.803277    11.00000   -1.20000
AFIX   0
C49   1    0.301955    0.242442    0.704910    11.00000    0.02960    0.02479 =
         0.04422   -0.00264   -0.00524    0.00177
AFIX  13
H49   2    0.346218    0.188459    0.717837    11.00000   -1.20000
AFIX   0
C7    1    0.651505    0.452667    0.890213    11.00000    0.02989    0.03291 =
         0.02730    0.00585   -0.00784    0.00008
AFIX  43
H7    2    0.705908    0.419020    0.910640    11.00000   -1.20000
AFIX   0
C50   1    0.282179    0.236693    0.642333    11.00000    0.02886    0.03814 =
         0.05042   -0.01744    0.00230   -0.00565
AFIX  23
H50A  2    0.241329    0.179921    0.632967    11.00000   -1.20000
H50B  2    0.354071    0.235032    0.623563    11.00000   -1.20000
AFIX   0
C4    1    0.788620    0.508732    0.657147    11.00000    0.02454    0.03408 =
         0.02861    0.00194    0.00037   -0.00129
AFIX  43
H4    2    0.833806    0.518419    0.626076    11.00000   -1.20000
AFIX   0
C33   1    0.296046    0.541502    0.860300    11.00000    0.02886    0.03258 =
         0.03520   -0.00182    0.00137   -0.00341
AFIX  23
H33A  2    0.296973    0.512980    0.823186    11.00000   -1.20000
H33B  2    0.292802    0.492139    0.888199    11.00000   -1.20000
AFIX   0
C42   1    0.185355    0.413642    0.727835    11.00000    0.02230    0.03393 =
         0.02724   -0.00116   -0.00191    0.00213
AFIX  23
H42A  2    0.196413    0.417704    0.768471    11.00000   -1.20000
H42B  2    0.141456    0.467279    0.715422    11.00000   -1.20000
AFIX   0
C48   1    0.189981    0.242843    0.733154    11.00000    0.03274    0.02940 =
         0.03954   -0.00029   -0.00320   -0.00760
AFIX  23
H48A  2    0.201497    0.245882    0.773796    11.00000   -1.20000
H48B  2    0.149220    0.185880    0.724144    11.00000   -1.20000
AFIX   0
C23   1    0.525998    0.545984    0.593288    11.00000    0.03042    0.02820 =
         0.02764   -0.00186   -0.00548   -0.00330
AFIX  23
H23A  2    0.560947    0.494641    0.573584    11.00000   -1.20000
H23B  2    0.474726    0.520184    0.620529    11.00000   -1.20000
AFIX   0
C30   1    0.540076    0.644202    0.508833    11.00000    0.04205    0.03537 =
         0.02662    0.00020   -0.00602    0.00520
AFIX  23
H30A  2    0.575046    0.593331    0.488703    11.00000   -1.20000
H30B  2    0.498261    0.682171    0.481638    11.00000   -1.20000
AFIX   0
C24   1    0.694128    0.641582    0.579754    11.00000    0.03076    0.03427 =
         0.03080    0.00344   -0.00158   -0.00435
AFIX  23
H24A  2    0.729737    0.590535    0.560070    11.00000   -1.20000
H24B  2    0.753072    0.678436    0.598137    11.00000   -1.20000
AFIX   0
C32   1    0.398067    0.641432    0.927737    11.00000    0.04004    0.03253 =
         0.02928   -0.00348   -0.00620    0.00556
AFIX  23
H32A  2    0.395294    0.592645    0.956023    11.00000   -1.20000
H32B  2    0.465932    0.677889    0.934918    11.00000   -1.20000
AFIX   0
C14   1    0.979536    0.253736    0.849337    11.00000    0.02957    0.03790 =
         0.03776    0.00669   -0.00479    0.00932
C46   1    0.102508    0.320046    0.650784    11.00000    0.02200    0.04063 =
         0.03925   -0.00494   -0.00589   -0.00719
AFIX  23
H46A  2    0.057999    0.373006    0.637828    11.00000   -1.20000
H46B  2    0.061157    0.263549    0.641348    11.00000   -1.20000
AFIX   0
C34   1    0.404437    0.676282    0.827161    11.00000    0.02963    0.02649 =
         0.02895   -0.00025   -0.00391   -0.00078
AFIX  23
H34A  2    0.471902    0.713657    0.833366    11.00000   -1.20000
H34B  2    0.406948    0.650150    0.789446    11.00000   -1.20000
AFIX   0
C25   1    0.628761    0.701598    0.537821    11.00000    0.04050    0.03410 =
         0.02735    0.00625   -0.00091   -0.00315
AFIX  13
H25   2    0.680457    0.726288    0.509811    11.00000   -1.20000
AFIX   0
C40   1    0.198296    0.678603    0.821058    11.00000    0.02774    0.04732 =
         0.03818   -0.00572   -0.00353    0.01118
AFIX  23
H40A  2    0.131319    0.717314    0.823068    11.00000   -1.20000
H40B  2    0.200245    0.651397    0.783606    11.00000   -1.20000
AFIX   0
C13   1    0.999482    0.345967    0.847941    11.00000    0.02124    0.04421 =
         0.03517    0.00171   -0.00968   -0.00054
C29   1    0.461094    0.605992    0.551697    11.00000    0.03497    0.03530 =
         0.02546   -0.00141   -0.01105   -0.00092
AFIX  13
H29   2    0.402347    0.568619    0.532603    11.00000   -1.20000
AFIX   0
C26   1    0.575135    0.780907    0.568469    11.00000    0.05097    0.02834 =
         0.03217    0.00444   -0.00582   -0.00022
AFIX  23
H26A  2    0.633148    0.818606    0.586955    11.00000   -1.20000
H26B  2    0.533580    0.820074    0.541818    11.00000   -1.20000
AFIX   0
C36   1    0.300119    0.779056    0.889135    11.00000    0.04656    0.03333 =
         0.04329   -0.00808   -0.00730    0.01089
AFIX  23
H36A  2    0.234343    0.818887    0.892268    11.00000   -1.20000
H36B  2    0.367135    0.816890    0.895554    11.00000   -1.20000
AFIX   0
C28   1    0.407322    0.685229    0.582516    11.00000    0.03569    0.04469 =
         0.03060    0.00528   -0.00719    0.00876
AFIX  23
H28A  2    0.364019    0.723433    0.556029    11.00000   -1.20000
H28B  2    0.356070    0.660912    0.610251    11.00000   -1.20000
AFIX   0
C37   1    0.296273    0.702970    0.932385    11.00000    0.04875    0.04586 =
         0.02897   -0.01001   -0.00004    0.01252
AFIX  13
H37   2    0.295090    0.730468    0.970227    11.00000   -1.20000
AFIX   0
C39   1    0.193809    0.602711    0.864599    11.00000    0.02725    0.04594 =
         0.04618   -0.00439    0.00092   -0.00045
AFIX  13
H39   2    0.125332    0.565368    0.858324    11.00000   -1.20000
AFIX   0
C38   1    0.192416    0.645845    0.922572    11.00000    0.04306    0.05543 =
         0.04324    0.00374    0.01416    0.01674
AFIX  23
H38A  2    0.125997    0.684906    0.925833    11.00000   -1.20000
H38B  2    0.188904    0.597184    0.950909    11.00000   -1.20000
AFIX   0
H3    2    0.325555    0.548009    0.703868    11.00000   -1.20000
HKLF 4

REM  DYY_999_a.res in P2(1)/c
REM R1 =  0.0392 for    5315 Fo > 4sig(Fo)  and  0.0595 for all    7193 data
REM    490 parameters refined using      0 restraints

END

WGHT      0.0368      1.0656

REM Highest difference peak  0.227,  deepest hole -0.265,  1-sigma level  0.044
Q1    1   0.4278  0.5122  0.6979  11.00000  0.05    0.23
Q2    1   0.5380  0.5780  0.7693  11.00000  0.05    0.22
Q3    1   1.0815  0.3907  0.9090  11.00000  0.05    0.22
Q4    1   0.5873  0.7390  0.5481  11.00000  0.05    0.21
Q5    1   0.4606  0.7136  0.5988  11.00000  0.05    0.21
Q6    1   0.2812  0.2560  0.6718  11.00000  0.05    0.20
Q7    1   0.2449  0.4075  0.7198  11.00000  0.05    0.20
Q8    1   0.5876  0.6370  0.6365  11.00000  0.05    0.19
Q9    1   0.7823  0.4806  0.7280  11.00000  0.05    0.19
Q10   1   0.5753  0.5773  0.6082  11.00000  0.05    0.19
Q11   1   0.6873  0.5004  0.7316  11.00000  0.05    0.19
Q12   1   0.2446  0.2756  0.6253  11.00000  0.05    0.18
Q13   1   0.3798  0.6154  0.8970  11.00000  0.05    0.18
Q14   1   0.1637  0.3166  0.6395  11.00000  0.05    0.18
Q15   1   0.8988  0.5197  0.8602  11.00000  0.05    0.18
Q16   1   0.6470  0.5727  0.6429  11.00000  0.05    0.17
Q17   1   0.6589  0.6776  0.5604  11.00000  0.05    0.17
Q18   1   0.5050  0.6306  0.7453  11.00000  0.05    0.17
Q19   1   0.4626  0.5752  0.7129  11.00000  0.05    0.17
Q20   1   0.9503  0.2248  0.8169  11.00000  0.05    0.17
;
_shelx_res_checksum              11584

_shelx_fab_file                  
;
-14 0 2 1.7167 0.0000
-14 0 4 0.7906 0.0000
-14 0 6 -0.4518 0.0000
-14 1 1 0.5454 0.0000
-14 1 2 -0.0805 0.0000
-14 1 3 0.3529 0.0000
-14 1 4 -0.4342 0.0000
-14 1 5 -0.6533 0.0000
-14 1 6 -0.4631 0.0000
-14 1 7 -1.1762 0.0000
-14 2 1 0.7524 0.0000
-14 2 2 -0.1185 0.0000
-14 2 3 0.3694 0.0000
-14 2 4 0.1236 0.0000
-14 2 5 0.4177 0.0000
-14 2 6 -0.0020 0.0000
-14 3 1 0.6864 0.0000
-14 3 2 0.1547 0.0000
-14 3 3 0.4986 0.0000
-14 3 4 -0.5259 0.0000
-14 3 5 -0.0160 0.0000
-14 4 1 1.4671 0.0000
-13 0 2 0.5974 0.0000
-13 0 4 0.4573 0.0000
-13 0 6 -0.1206 0.0000
-13 0 8 0.3042 0.0000
-13 0 10 1.2459 0.0000
-13 0 12 1.2214 0.0000
-13 1 1 0.4035 0.0000
-13 1 2 -0.0683 0.0000
-13 1 3 0.9033 0.0000
-13 1 4 -0.4804 0.0000
-13 1 5 0.1961 0.0000
-13 1 6 -0.4879 0.0000
-13 1 7 -0.4518 0.0000
-13 1 8 -0.1761 0.0000
-13 1 9 -0.1448 0.0000
-13 1 10 0.0353 0.0000
-13 1 11 0.4783 0.0000
-13 1 12 -0.0373 0.0000
-13 2 1 1.4713 0.0000
-13 2 2 -0.5433 0.0000
-13 2 3 0.9437 0.0000
-13 2 4 -0.0188 0.0000
-13 2 5 0.6656 0.0000
-13 2 6 0.0465 0.0000
-13 2 7 0.5003 0.0000
-13 2 8 0.2989 0.0000
-13 2 9 0.4464 0.0000
-13 2 10 0.4588 0.0000
-13 2 11 0.4620 0.0000
-13 2 12 0.0518 0.0000
-13 3 1 0.9485 0.0000
-13 3 2 0.0019 0.0000
-13 3 3 0.7536 0.0000
-13 3 4 -0.5576 0.0000
-13 3 5 0.2608 0.0000
-13 3 6 -0.8055 0.0000
-13 3 7 0.1319 0.0000
-13 3 8 -0.7907 0.0000
-13 3 9 0.5360 0.0000
-13 3 10 -0.7197 0.0000
-13 3 11 0.7145 0.0000
-13 4 1 2.0034 0.0000
-13 4 2 0.0197 0.0000
-13 4 3 1.8276 0.0000
-13 4 4 0.2177 0.0000
-13 4 5 1.5841 0.0000
-13 4 6 0.3563 0.0000
-13 4 7 1.0371 0.0000
-13 4 8 0.8142 0.0000
-13 4 9 0.4016 0.0000
-13 4 10 1.1128 0.0000
-13 4 11 -0.0246 0.0000
-13 5 1 -0.4977 0.0000
-13 5 2 -0.0594 0.0000
-13 5 3 -0.7077 0.0000
-13 5 4 0.2398 0.0000
-13 5 5 -0.9563 0.0000
-13 5 6 0.1276 0.0000
-13 5 7 -0.8637 0.0000
-13 5 8 -0.4046 0.0000
-13 5 9 -0.4509 0.0000
-13 6 1 -1.1826 0.0000
-13 6 2 0.6053 0.0000
-13 6 3 -0.3483 0.0000
-13 6 4 -0.5230 0.0000
-13 6 5 0.2131 0.0000
-13 6 6 -1.0809 0.0000
-13 6 7 0.0687 0.0000
-13 6 8 -0.6516 0.0000
-13 7 1 -0.4982 0.0000
-13 7 2 -0.0718 0.0000
-13 7 3 -0.0659 0.0000
-13 7 4 0.4057 0.0000
-12 0 2 -1.0614 0.0000
-12 0 4 -0.6215 0.0000
-12 0 6 -0.7976 0.0000
-12 0 8 -0.3035 0.0000
-12 0 10 0.4057 0.0000
-12 0 12 0.2395 0.0000
-12 0 14 -0.4544 0.0000
-12 0 16 -0.6201 0.0000
-12 1 1 0.0040 0.0000
-12 1 2 -1.1088 0.0000
-12 1 3 -0.2129 0.0000
-12 1 4 -1.1197 0.0000
-12 1 5 -1.3891 0.0000
-12 1 6 -0.6799 0.0000
-12 1 7 -1.9536 0.0000
-12 1 8 -0.2144 0.0000
-12 1 9 -0.8933 0.0000
-12 1 10 -0.1681 0.0000
-12 1 11 0.6779 0.0000
-12 1 12 -0.5053 0.0000
-12 1 13 1.2048 0.0000
-12 1 14 -0.7605 0.0000
-12 1 15 0.5413 0.0000
-12 1 16 -0.6090 0.0000
-12 2 1 -0.3796 0.0000
-12 2 2 -1.3699 0.0000
-12 2 3 -0.4278 0.0000
-12 2 4 -1.0612 0.0000
-12 2 5 -0.3404 0.0000
-12 2 6 -0.9839 0.0000
-12 2 7 -0.0671 0.0000
-12 2 8 -0.4173 0.0000
-12 2 9 0.4470 0.0000
-12 2 10 0.1123 0.0000
-12 2 11 0.8056 0.0000
-12 2 12 -0.1004 0.0000
-12 2 13 0.5690 0.0000
-12 2 14 -0.6109 0.0000
-12 2 15 -0.0377 0.0000
-12 2 16 -0.6617 0.0000
-12 3 1 1.1307 0.0000
-12 3 2 0.3176 0.0000
-12 3 3 0.6254 0.0000
-12 3 4 0.2896 0.0000
-12 3 5 -0.0809 0.0000
-12 3 6 0.3263 0.0000
-12 3 7 -0.0241 0.0000
-12 3 8 0.1615 0.0000
-12 3 9 0.8409 0.0000
-12 3 10 -0.2676 0.0000
-12 3 11 1.3071 0.0000
-12 3 12 -0.7616 0.0000
-12 3 13 0.7863 0.0000
-12 3 14 -0.9902 0.0000
-12 3 15 0.0441 0.0000
-12 4 1 -0.1401 0.0000
-12 4 2 0.9055 0.0000
-12 4 3 0.6935 0.0000
-12 4 4 0.8021 0.0000
-12 4 5 1.4481 0.0000
-12 4 6 1.0608 0.0000
-12 4 7 1.6132 0.0000
-12 4 8 1.8805 0.0000
-12 4 9 1.3657 0.0000
-12 4 10 2.3220 0.0000
-12 4 11 0.9795 0.0000
-12 4 12 1.6970 0.0000
-12 4 13 0.5991 0.0000
-12 4 14 0.6439 0.0000
-12 4 15 0.3598 0.0000
-12 5 1 -0.8012 0.0000
-12 5 2 0.7291 0.0000
-12 5 3 -1.2305 0.0000
-12 5 4 0.7591 0.0000
-12 5 5 -1.5656 0.0000
-12 5 6 0.3031 0.0000
-12 5 7 -1.3659 0.0000
-12 5 8 -0.5616 0.0000
-12 5 9 -0.8126 0.0000
-12 5 10 -1.2964 0.0000
-12 5 11 -0.4536 0.0000
-12 5 12 -1.4527 0.0000
-12 5 13 -0.3299 0.0000
-12 5 14 -1.0237 0.0000
-12 6 1 -0.8602 0.0000
-12 6 2 1.3358 0.0000
-12 6 3 0.5185 0.0000
-12 6 4 0.3426 0.0000
-12 6 5 1.2120 0.0000
-12 6 6 0.1996 0.0000
-12 6 7 0.9797 0.0000
-12 6 8 0.9651 0.0000
-12 6 9 0.5571 0.0000
-12 6 10 1.7388 0.0000
-12 6 11 0.5003 0.0000
-12 6 12 1.7046 0.0000
-12 6 13 0.6361 0.0000
-12 7 1 -2.0990 0.0000
-12 7 2 0.4867 0.0000
-12 7 3 -1.0602 0.0000
-12 7 4 0.5853 0.0000
-12 7 5 -0.4224 0.0000
-12 7 6 0.2404 0.0000
-12 7 7 -0.2553 0.0000
-12 7 8 -0.2754 0.0000
-12 7 9 -0.4402 0.0000
-12 7 10 -0.5015 0.0000
-12 7 11 -0.8056 0.0000
-12 8 1 1.0848 0.0000
-12 8 2 -0.4856 0.0000
-12 8 6 -0.0964 0.0000
-12 8 7 -0.0735 0.0000
-12 8 8 0.2619 0.0000
-12 8 9 -0.5949 0.0000
-11 0 2 -0.7063 0.0000
-11 0 4 -0.5389 0.0000
-11 0 6 -1.0568 0.0000
-11 0 8 -1.0531 0.0000
-11 0 10 -0.7294 0.0000
-11 0 12 -0.6533 0.0000
-11 0 14 -0.5381 0.0000
-11 0 16 -0.1088 0.0000
-11 0 18 0.1489 0.0000
-11 1 1 0.2849 0.0000
-11 1 2 -2.9292 0.0000
-11 1 3 -0.8095 0.0000
-11 1 4 -2.7292 0.0000
-11 1 5 -3.0401 0.0000
-11 1 6 -2.0114 0.0000
-11 1 7 -4.1426 0.0000
-11 1 8 -1.2925 0.0000
-11 1 9 -2.8498 0.0000
-11 1 10 -0.9039 0.0000
-11 1 11 -0.6164 0.0000
-11 1 12 -0.8409 0.0000
-11 1 13 0.5195 0.0000
-11 1 14 -0.8742 0.0000
-11 1 15 0.2256 0.0000
-11 1 16 -0.7802 0.0000
-11 1 17 -0.4668 0.0000
-11 1 18 -0.4883 0.0000
-11 1 19 -0.6484 0.0000
-11 2 1 -2.0604 0.0000
-11 2 2 -1.9908 0.0000
-11 2 3 -1.6112 0.0000
-11 2 4 -2.1423 0.0000
-11 2 5 -1.3301 0.0000
-11 2 6 -2.2971 0.0000
-11 2 7 -0.8535 0.0000
-11 2 8 -1.6680 0.0000
-11 2 9 -0.1137 0.0000
-11 2 10 -0.8505 0.0000
-11 2 11 0.2381 0.0000
-11 2 12 -0.6303 0.0000
-11 2 13 -0.2299 0.0000
-11 2 14 -0.7620 0.0000
-11 2 15 -0.9574 0.0000
-11 2 16 -0.7120 0.0000
-11 2 17 -1.1043 0.0000
-11 2 18 -0.5479 0.0000
-11 3 1 0.4385 0.0000
-11 3 2 0.4102 0.0000
-11 3 3 -0.4577 0.0000
-11 3 4 0.0369 0.0000
-11 3 5 -1.2944 0.0000
-11 3 6 -0.0826 0.0000
-11 3 7 -0.9400 0.0000
-11 3 8 -0.0421 0.0000
-11 3 9 0.2872 0.0000
-11 3 10 0.1279 0.0000
-11 3 11 0.8082 0.0000
-11 3 12 0.1948 0.0000
-11 3 13 0.1092 0.0000
-11 3 14 -0.0200 0.0000
-11 3 15 -0.7234 0.0000
-11 3 16 -0.3777 0.0000
-11 3 17 -0.8199 0.0000
-11 3 18 -0.6156 0.0000
-11 4 1 -2.5262 0.0000
-11 4 2 0.1036 0.0000
-11 4 3 -1.3467 0.0000
-11 4 4 -0.0969 0.0000
-11 4 5 -0.3225 0.0000
-11 4 6 0.3339 0.0000
-11 4 7 0.3536 0.0000
-11 4 8 1.4226 0.0000
-11 4 9 0.7204 0.0000
-11 4 10 2.0545 0.0000
-11 4 11 0.6143 0.0000
-11 4 12 1.5681 0.0000
-11 4 13 0.0634 0.0000
-11 4 14 0.7617 0.0000
-11 4 15 -0.4742 0.0000
-11 4 16 0.5871 0.0000
-11 4 17 -0.6080 0.0000
-11 5 1 0.3326 0.0000
-11 5 2 2.1305 0.0000
-11 5 3 -0.4099 0.0000
-11 5 4 1.1319 0.0000
-11 5 5 -0.8072 0.0000
-11 5 6 0.0671 0.0000
-11 5 7 -0.6738 0.0000
-11 5 8 -0.7090 0.0000
-11 5 9 -0.4881 0.0000
-11 5 10 -1.0790 0.0000
-11 5 11 -0.8062 0.0000
-11 5 12 -1.2181 0.0000
-11 5 13 -1.3436 0.0000
-11 5 14 -1.2229 0.0000
-11 5 15 -1.3606 0.0000
-11 5 16 -0.9953 0.0000
-11 5 17 -0.7954 0.0000
-11 6 1 0.5097 0.0000
-11 6 2 0.3133 0.0000
-11 6 3 1.3396 0.0000
-11 6 4 0.1141 0.0000
-11 6 5 1.4926 0.0000
-11 6 6 0.7569 0.0000
-11 6 7 1.0924 0.0000
-11 6 8 2.0343 0.0000
-11 6 9 0.7383 0.0000
-11 6 10 2.9717 0.0000
-11 6 11 0.6003 0.0000
-11 6 12 2.8980 0.0000
-11 6 13 0.4510 0.0000
-11 6 14 2.1932 0.0000
-11 6 15 0.1880 0.0000
-11 6 16 1.5230 0.0000
-11 7 1 -1.7270 0.0000
-11 7 2 0.9512 0.0000
-11 7 3 -0.9223 0.0000
-11 7 4 0.2731 0.0000
-11 7 5 -0.4799 0.0000
-11 7 6 -0.8907 0.0000
-11 7 7 -0.6470 0.0000
-11 7 8 -1.7670 0.0000
-11 7 9 -1.3599 0.0000
-11 7 10 -1.8403 0.0000
-11 7 11 -2.2562 0.0000
-11 7 12 -1.1538 0.0000
-11 7 13 -2.6317 0.0000
-11 7 14 -0.2548 0.0000
-11 7 15 -1.9818 0.0000
-11 8 1 1.0082 0.0000
-11 8 2 -0.8756 0.0000
-11 8 3 0.9224 0.0000
-11 8 4 -0.3571 0.0000
-11 8 5 0.5783 0.0000
-11 8 6 0.2949 0.0000
-11 8 7 0.1683 0.0000
-11 8 8 0.7525 0.0000
-11 8 9 -0.0407 0.0000
-11 8 10 0.8330 0.0000
-11 8 11 -0.0231 0.0000
-11 8 12 0.5718 0.0000
-11 8 13 0.0586 0.0000
-11 9 4 1.7276 0.0000
-11 9 5 -1.4074 0.0000
-11 9 6 1.0256 0.0000
-11 9 7 -2.4087 0.0000
-11 9 8 -0.0499 0.0000
-11 9 9 -2.2743 0.0000
-11 9 10 -0.7542 0.0000
-11 9 11 -1.4608 0.0000
-11 10 1 0.2412 0.0000
-11 10 2 -0.6161 0.0000
-11 10 6 -0.3520 0.0000
-11 10 7 -0.6139 0.0000
-11 10 8 0.1501 0.0000
-11 11 1 1.6849 0.0000
-11 11 2 -1.7939 0.0000
-11 11 3 1.3786 0.0000
-10 0 2 0.2089 0.0000
-10 0 4 0.3478 0.0000
-10 0 6 -0.0042 0.0000
-10 0 8 -0.1574 0.0000
-10 0 10 -0.1111 0.0000
-10 0 12 0.1631 0.0000
-10 0 14 0.8271 0.0000
-10 0 16 1.3904 0.0000
-10 0 18 1.1132 0.0000
-10 0 20 0.2670 0.0000
-10 1 1 1.0766 0.0000
-10 1 2 -3.2253 0.0000
-10 1 3 0.2661 0.0000
-10 1 4 -3.0312 0.0000
-10 1 5 -2.0763 0.0000
-10 1 6 -2.7751 0.0000
-10 1 7 -3.6151 0.0000
-10 1 8 -2.4328 0.0000
-10 1 9 -3.2025 0.0000
-10 1 10 -1.8430 0.0000
-10 1 11 -2.0625 0.0000
-10 1 12 -1.1218 0.0000
-10 1 13 -1.5619 0.0000
-10 1 14 -0.5820 0.0000
-10 1 15 -1.6243 0.0000
-10 1 16 -0.3150 0.0000
-10 1 17 -1.5782 0.0000
-10 1 18 -0.1038 0.0000
-10 1 19 -1.2029 0.0000
-10 1 20 0.1995 0.0000
-10 1 21 -0.6510 0.0000
-10 2 1 -1.4606 0.0000
-10 2 2 -1.8430 0.0000
-10 2 3 -0.8491 0.0000
-10 2 4 -2.0646 0.0000
-10 2 5 -0.6226 0.0000
-10 2 6 -2.2873 0.0000
-10 2 7 -0.2514 0.0000
-10 2 8 -1.7953 0.0000
-10 2 9 0.1972 0.0000
-10 2 10 -0.9426 0.0000
-10 2 11 0.0897 0.0000
-10 2 12 -0.2798 0.0000
-10 2 13 -0.6445 0.0000
-10 2 14 0.2109 0.0000
-10 2 15 -1.2133 0.0000
-10 2 16 0.5809 0.0000
-10 2 17 -0.9866 0.0000
-10 2 18 0.5851 0.0000
-10 2 19 -0.2313 0.0000
-10 2 20 0.2597 0.0000
-10 3 1 -1.6403 0.0000
-10 3 2 -0.4302 0.0000
-10 3 3 -2.5764 0.0000
-10 3 4 -1.1775 0.0000
-10 3 5 -2.9516 0.0000
-10 3 6 -1.7610 0.0000
-10 3 7 -2.1152 0.0000
-10 3 8 -1.6231 0.0000
-10 3 9 -0.9301 0.0000
-10 3 10 -0.6352 0.0000
-10 3 11 -0.8167 0.0000
-10 3 12 0.4550 0.0000
-10 3 13 -1.6611 0.0000
-10 3 14 0.9336 0.0000
-10 3 15 -2.1144 0.0000
-10 3 16 0.8795 0.0000
-10 3 17 -1.6363 0.0000
-10 3 18 0.7536 0.0000
-10 3 19 -0.9219 0.0000
-10 3 20 0.6675 0.0000
-10 4 1 -3.5152 0.0000
-10 4 2 -0.7248 0.0000
-10 4 3 -2.9236 0.0000
-10 4 4 -0.9584 0.0000
-10 4 5 -2.3015 0.0000
-10 4 6 -0.6842 0.0000
-10 4 7 -1.4219 0.0000
-10 4 8 0.2943 0.0000
-10 4 9 -0.6730 0.0000
-10 4 10 1.0791 0.0000
-10 4 11 -0.7382 0.0000
-10 4 12 1.0911 0.0000
-10 4 13 -1.5403 0.0000
-10 4 14 0.9917 0.0000
-10 4 15 -2.2138 0.0000
-10 4 16 1.4346 0.0000
-10 4 17 -2.1009 0.0000
-10 4 18 1.8831 0.0000
-10 4 19 -1.3047 0.0000
-10 4 20 1.5075 0.0000
-10 5 1 1.8035 0.0000
-10 5 2 0.5471 0.0000
-10 5 3 0.5186 0.0000
-10 5 4 -0.7185 0.0000
-10 5 5 -0.3300 0.0000
-10 5 6 -1.4633 0.0000
-10 5 7 -0.5631 0.0000
-10 5 8 -1.3786 0.0000
-10 5 9 -0.6059 0.0000
-10 5 10 -1.0960 0.0000
-10 5 11 -0.9910 0.0000
-10 5 12 -1.3040 0.0000
-10 5 13 -1.5355 0.0000
-10 5 14 -1.7717 0.0000
-10 5 15 -1.6065 0.0000
-10 5 16 -1.7653 0.0000
-10 5 17 -1.1117 0.0000
-10 5 18 -1.0859 0.0000
-10 5 19 -0.5923 0.0000
-10 6 1 0.8931 0.0000
-10 6 2 -0.7277 0.0000
-10 6 3 0.9079 0.0000
-10 6 4 -0.4323 0.0000
-10 6 5 0.5805 0.0000
-10 6 6 0.4587 0.0000
-10 6 7 0.2321 0.0000
-10 6 8 1.7688 0.0000
-10 6 9 0.0550 0.0000
-10 6 10 2.6321 0.0000
-10 6 11 -0.1621 0.0000
-10 6 12 2.5456 0.0000
-10 6 13 -0.4806 0.0000
-10 6 14 2.0344 0.0000
-10 6 15 -0.6561 0.0000
-10 6 16 1.7430 0.0000
-10 6 17 -0.5766 0.0000
-10 6 18 1.5133 0.0000
-10 7 1 1.7509 0.0000
-10 7 2 -0.2007 0.0000
-10 7 3 1.5575 0.0000
-10 7 4 -0.8267 0.0000
-10 7 5 0.7892 0.0000
-10 7 6 -1.3397 0.0000
-10 7 7 -0.3127 0.0000
-10 7 8 -1.4348 0.0000
-10 7 9 -1.4517 0.0000
-10 7 10 -1.2974 0.0000
-10 7 11 -2.4119 0.0000
-10 7 12 -1.0572 0.0000
-10 7 13 -2.7787 0.0000
-10 7 14 -0.6563 0.0000
-10 7 15 -2.1782 0.0000
-10 7 16 -0.1872 0.0000
-10 7 17 -0.9394 0.0000
-10 8 1 0.2254 0.0000
-10 8 2 -0.9761 0.0000
-10 8 3 0.3571 0.0000
-10 8 4 -0.2499 0.0000
-10 8 5 0.3138 0.0000
-10 8 6 0.4341 0.0000
-10 8 7 0.2375 0.0000
-10 8 8 0.8968 0.0000
-10 8 9 0.2228 0.0000
-10 8 10 0.9975 0.0000
-10 8 11 0.3617 0.0000
-10 8 12 0.6135 0.0000
-10 8 13 0.7358 0.0000
-10 8 14 -0.0579 0.0000
-10 8 15 1.0567 0.0000
-10 8 16 -0.5374 0.0000
-10 9 1 3.1796 0.0000
-10 9 2 -0.3270 0.0000
-10 9 3 0.9525 0.0000
-10 9 4 0.1678 0.0000
-10 9 5 -1.9094 0.0000
-10 9 6 0.2965 0.0000
-10 9 7 -3.7578 0.0000
-10 9 8 0.2664 0.0000
-10 9 9 -3.7017 0.0000
-10 9 10 0.2990 0.0000
-10 9 11 -2.3336 0.0000
-10 9 12 0.4326 0.0000
-10 9 13 -0.9364 0.0000
-10 9 14 0.4763 0.0000
-10 10 1 0.9305 0.0000
-10 10 2 -0.5947 0.0000
-10 10 3 0.0106 0.0000
-10 10 4 -0.6476 0.0000
-10 10 5 -0.7923 0.0000
-10 10 6 -0.5533 0.0000
-10 10 7 -1.1567 0.0000
-10 10 8 0.0386 0.0000
-10 10 9 -1.3158 0.0000
-10 10 10 0.7209 0.0000
-10 10 11 -1.2605 0.0000
-10 10 12 0.8341 0.0000
-10 11 1 1.8600 0.0000
-10 11 2 -1.6015 0.0000
-10 11 3 1.8170 0.0000
-10 11 4 -1.1485 0.0000
-10 11 5 0.9491 0.0000
-10 11 6 -0.2763 0.0000
-10 11 7 -0.3527 0.0000
-10 11 8 0.3983 0.0000
-10 11 9 -1.2844 0.0000
-10 11 10 0.5007 0.0000
-10 12 1 -1.8113 0.0000
-10 12 3 -2.0141 0.0000
-10 12 4 0.5325 0.0000
-10 12 5 -1.1372 0.0000
-10 12 6 -0.5584 0.0000
-9 0 2 0.5974 0.0000
-9 0 4 1.0225 0.0000
-9 0 6 1.0751 0.0000
-9 0 8 0.8349 0.0000
-9 0 10 0.5607 0.0000
-9 0 12 0.8328 0.0000
-9 0 14 1.7256 0.0000
-9 0 16 2.2772 0.0000
-9 0 18 1.7111 0.0000
-9 0 20 0.6696 0.0000
-9 0 22 0.2566 0.0000
-9 1 1 0.9661 0.0000
-9 1 2 -1.8326 0.0000
-9 1 3 0.5633 0.0000
-9 1 4 -1.5384 0.0000
-9 1 5 -0.7933 0.0000
-9 1 6 -1.7653 0.0000
-9 1 7 -1.5393 0.0000
-9 1 8 -1.9082 0.0000
-9 1 9 -1.4415 0.0000
-9 1 10 -1.4419 0.0000
-9 1 11 -1.5253 0.0000
-9 1 12 -0.6036 0.0000
-9 1 13 -2.0836 0.0000
-9 1 14 -0.0116 0.0000
-9 1 15 -2.4425 0.0000
-9 1 16 0.1403 0.0000
-9 1 17 -2.3101 0.0000
-9 1 18 0.1821 0.0000
-9 1 19 -1.9685 0.0000
-9 1 20 0.3771 0.0000
-9 1 21 -1.4499 0.0000
-9 1 22 0.5909 0.0000
-9 2 1 -0.6155 0.0000
-9 2 2 -0.4804 0.0000
-9 2 3 0.4835 0.0000
-9 2 4 -0.5259 0.0000
-9 2 5 1.2539 0.0000
-9 2 6 -0.7492 0.0000
-9 2 7 1.7680 0.0000
-9 2 8 -0.5740 0.0000
-9 2 9 1.6849 0.0000
-9 2 10 -0.0309 0.0000
-9 2 11 0.8828 0.0000
-9 2 12 0.6546 0.0000
-9 2 13 0.0322 0.0000
-9 2 14 1.3932 0.0000
-9 2 15 -0.0929 0.0000
-9 2 16 1.8849 0.0000
-9 2 17 0.4635 0.0000
-9 2 18 1.7032 0.0000
-9 2 19 1.0803 0.0000
-9 2 20 0.9639 0.0000
-9 2 21 1.3356 0.0000
-9 2 22 0.2868 0.0000
-9 3 1 -2.6344 0.0000
-9 3 2 -1.4221 0.0000
-9 3 3 -3.4368 0.0000
-9 3 4 -1.5333 0.0000
-9 3 5 -3.4753 0.0000
-9 3 6 -1.7233 0.0000
-9 3 7 -2.7427 0.0000
-9 3 8 -1.3030 0.0000
-9 3 9 -2.1744 0.0000
-9 3 10 -0.2449 0.0000
-9 3 11 -2.4443 0.0000
-9 3 12 0.7579 0.0000
-9 3 13 -2.8760 0.0000
-9 3 14 1.3696 0.0000
-9 3 15 -2.4784 0.0000
-9 3 16 1.8622 0.0000
-9 3 17 -1.4165 0.0000
-9 3 18 2.3137 0.0000
-9 3 19 -0.5682 0.0000
-9 3 20 2.2752 0.0000
-9 3 21 -0.2259 0.0000
-9 3 22 1.4626 0.0000
-9 4 1 -3.7223 0.0000
-9 4 2 -0.4778 0.0000
-9 4 3 -3.5521 0.0000
-9 4 4 -0.5277 0.0000
-9 4 5 -2.9553 0.0000
-9 4 6 -0.2303 0.0000
-9 4 7 -1.9182 0.0000
-9 4 8 0.7659 0.0000
-9 4 9 -1.2796 0.0000
-9 4 10 1.6541 0.0000
-9 4 11 -1.6239 0.0000
-9 4 12 1.7969 0.0000
-9 4 13 -2.3989 0.0000
-9 4 14 1.7233 0.0000
-9 4 15 -2.6135 0.0000
-9 4 16 2.0249 0.0000
-9 4 17 -1.9429 0.0000
-9 4 18 2.2381 0.0000
-9 4 19 -0.7790 0.0000
-9 4 20 1.6847 0.0000
-9 4 21 0.3108 0.0000
-9 5 1 2.0007 0.0000
-9 5 2 -3.2609 0.0000
-9 5 3 0.3290 0.0000
-9 5 4 -3.6709 0.0000
-9 5 5 -1.2146 0.0000
-9 5 6 -3.0454 0.0000
-9 5 7 -2.0870 0.0000
-9 5 8 -1.7828 0.0000
-9 5 9 -2.2323 0.0000
-9 5 10 -1.1812 0.0000
-9 5 11 -2.1132 0.0000
-9 5 12 -1.6320 0.0000
-9 5 13 -1.9673 0.0000
-9 5 14 -2.0191 0.0000
-9 5 15 -1.5471 0.0000
-9 5 16 -1.3638 0.0000
-9 5 17 -0.7412 0.0000
-9 5 18 -0.1218 0.0000
-9 5 19 0.0425 0.0000
-9 5 20 0.5998 0.0000
-9 5 21 0.3179 0.0000
-9 6 1 0.4319 0.0000
-9 6 2 -0.4836 0.0000
-9 6 3 0.1879 0.0000
-9 6 4 -0.0418 0.0000
-9 6 5 -0.1746 0.0000
-9 6 6 0.8862 0.0000
-9 6 7 -0.3586 0.0000
-9 6 8 2.0571 0.0000
-9 6 9 -0.5151 0.0000
-9 6 10 2.5679 0.0000
-9 6 11 -0.9173 0.0000
-9 6 12 2.0628 0.0000
-9 6 13 -1.2292 0.0000
-9 6 14 1.3460 0.0000
-9 6 15 -0.9273 0.0000
-9 6 16 1.2551 0.0000
-9 6 17 -0.1592 0.0000
-9 6 18 1.5557 0.0000
-9 6 19 0.4454 0.0000
-9 6 20 1.5008 0.0000
-9 7 1 2.1087 0.0000
-9 7 2 -2.0047 0.0000
-9 7 3 1.1271 0.0000
-9 7 4 -1.9665 0.0000
-9 7 5 -0.2911 0.0000
-9 7 6 -1.0706 0.0000
-9 7 7 -1.4884 0.0000
-9 7 8 -0.0485 0.0000
-9 7 9 -2.2435 0.0000
-9 7 10 0.0815 0.0000
-9 7 11 -2.8524 0.0000
-9 7 12 -0.5240 0.0000
-9 7 13 -3.3044 0.0000
-9 7 14 -0.8150 0.0000
-9 7 15 -3.1190 0.0000
-9 7 16 -0.3400 0.0000
-9 7 17 -2.1998 0.0000
-9 7 18 0.3844 0.0000
-9 7 19 -1.1496 0.0000
-9 8 1 -0.1387 0.0000
-9 8 2 0.1257 0.0000
-9 8 3 0.1858 0.0000
-9 8 4 0.9055 0.0000
-9 8 5 0.0202 0.0000
-9 8 6 1.5384 0.0000
-9 8 7 -0.4566 0.0000
-9 8 8 2.1098 0.0000
-9 8 9 -1.0143 0.0000
-9 8 10 2.3643 0.0000
-9 8 11 -1.1264 0.0000
-9 8 12 1.8024 0.0000
-9 8 13 -0.3293 0.0000
-9 8 14 0.5038 0.0000
-9 8 15 0.8405 0.0000
-9 8 16 -0.7137 0.0000
-9 8 17 1.2159 0.0000
-9 8 18 -1.1314 0.0000
-9 9 1 1.4411 0.0000
-9 9 2 1.2948 0.0000
-9 9 3 -0.2152 0.0000
-9 9 4 1.7436 0.0000
-9 9 5 -2.2599 0.0000
-9 9 6 2.0345 0.0000
-9 9 7 -3.4203 0.0000
-9 9 8 2.2659 0.0000
-9 9 9 -3.0820 0.0000
-9 9 10 2.2125 0.0000
-9 9 11 -1.8487 0.0000
-9 9 12 1.7684 0.0000
-9 9 13 -0.7199 0.0000
-9 9 14 1.0883 0.0000
-9 9 15 -0.1026 0.0000
-9 9 16 0.3357 0.0000
-9 9 17 0.1904 0.0000
-9 10 1 -1.4157 0.0000
-9 10 2 -0.1377 0.0000
-9 10 3 -2.2470 0.0000
-9 10 4 -0.2051 0.0000
-9 10 5 -2.2887 0.0000
-9 10 6 -0.0657 0.0000
-9 10 7 -1.9604 0.0000
-9 10 8 0.9073 0.0000
-9 10 9 -1.9786 0.0000
-9 10 10 2.1573 0.0000
-9 10 11 -2.1784 0.0000
-9 10 12 2.6720 0.0000
-9 10 13 -1.8683 0.0000
-9 10 14 2.2780 0.0000
-9 10 15 -1.1221 0.0000
-9 11 1 0.5641 0.0000
-9 11 2 2.1680 0.0000
-9 11 3 0.5179 0.0000
-9 11 4 1.9805 0.0000
-9 11 5 -0.2565 0.0000
-9 11 6 1.3334 0.0000
-9 11 7 -1.1226 0.0000
-9 11 8 0.6714 0.0000
-9 11 9 -1.2372 0.0000
-9 11 10 0.2387 0.0000
-9 11 11 -0.5177 0.0000
-9 11 12 0.2509 0.0000
-9 11 13 0.3390 0.0000
-9 12 1 -0.9583 0.0000
-9 12 2 2.8010 0.0000
-9 12 3 -0.8180 0.0000
-9 12 4 1.2404 0.0000
-9 12 5 -0.2952 0.0000
-9 12 6 -0.0839 0.0000
-9 12 7 0.1506 0.0000
-9 12 8 -0.3386 0.0000
-9 12 9 0.0652 0.0000
-9 12 10 0.0718 0.0000
-9 12 11 -0.4184 0.0000
-9 13 1 -0.5760 0.0000
-9 13 2 -1.0051 0.0000
-9 13 3 -1.1222 0.0000
-9 13 4 0.1024 0.0000
-9 13 5 -1.0689 0.0000
-9 13 6 0.9780 0.0000
-9 13 7 -0.4612 0.0000
-8 0 2 0.4930 0.0000
-8 0 4 0.3904 0.0000
-8 0 6 0.3147 0.0000
-8 0 8 0.1961 0.0000
-8 0 10 0.2572 0.0000
-8 0 12 0.9335 0.0000
-8 0 14 2.0220 0.0000
-8 0 16 2.5451 0.0000
-8 0 18 2.0145 0.0000
-8 0 20 1.1733 0.0000
-8 0 22 0.8639 0.0000
-8 0 24 0.8591 0.0000
-8 1 1 1.3383 0.0000
-8 1 2 -1.1162 0.0000
-8 1 3 0.9404 0.0000
-8 1 4 -0.6271 0.0000
-8 1 5 0.2172 0.0000
-8 1 6 -0.5394 0.0000
-8 1 7 0.0020 0.0000
-8 1 8 -0.3209 0.0000
-8 1 9 -0.1263 0.0000
-8 1 10 0.2728 0.0000
-8 1 11 -0.8520 0.0000
-8 1 12 0.8343 0.0000
-8 1 13 -1.7270 0.0000
-8 1 14 0.8662 0.0000
-8 1 15 -1.9533 0.0000
-8 1 16 0.4173 0.0000
-8 1 17 -1.6536 0.0000
-8 1 18 -0.0368 0.0000
-8 1 19 -1.2870 0.0000
-8 1 20 -0.1641 0.0000
-8 1 21 -0.6835 0.0000
-8 1 22 -0.0134 0.0000
-8 1 23 0.2799 0.0000
-8 1 24 0.2104 0.0000
-8 2 1 0.5488 0.0000
-8 2 2 1.2574 0.0000
-8 2 3 1.9679 0.0000
-8 2 4 1.0975 0.0000
-8 2 5 2.9384 0.0000
-8 2 6 0.8073 0.0000
-8 2 7 3.0338 0.0000
-8 2 8 0.8485 0.0000
-8 2 9 2.0479 0.0000
-8 2 10 1.1521 0.0000
-8 2 11 0.7672 0.0000
-8 2 12 1.5228 0.0000
-8 2 13 0.4370 0.0000
-8 2 14 1.9352 0.0000
-8 2 15 1.2246 0.0000
-8 2 16 2.1715 0.0000
-8 2 17 2.0444 0.0000
-8 2 18 1.8320 0.0000
-8 2 19 2.0799 0.0000
-8 2 20 0.9737 0.0000
-8 2 21 1.5868 0.0000
-8 2 22 0.1868 0.0000
-8 2 23 1.0474 0.0000
-8 2 24 -0.1265 0.0000
-8 3 1 -1.7932 0.0000
-8 3 2 -1.5950 0.0000
-8 3 3 -2.4817 0.0000
-8 3 4 -0.7979 0.0000
-8 3 5 -2.7748 0.0000
-8 3 6 0.2335 0.0000
-8 3 7 -2.7252 0.0000
-8 3 8 1.5138 0.0000
-8 3 9 -2.7420 0.0000
-8 3 10 2.4855 0.0000
-8 3 11 -2.8844 0.0000
-8 3 12 2.7947 0.0000
-8 3 13 -2.6979 0.0000
-8 3 14 2.8675 0.0000
-8 3 15 -2.0110 0.0000
-8 3 16 3.0739 0.0000
-8 3 17 -1.2384 0.0000
-8 3 18 2.9642 0.0000
-8 3 19 -0.6467 0.0000
-8 3 20 1.9624 0.0000
-8 3 21 -0.0274 0.0000
-8 3 22 0.4019 0.0000
-8 3 23 0.6295 0.0000
-8 4 1 -2.0503 0.0000
-8 4 2 0.0976 0.0000
-8 4 3 -1.9718 0.0000
-8 4 4 0.6280 0.0000
-8 4 5 -1.5938 0.0000
-8 4 6 1.2846 0.0000
-8 4 7 -1.3402 0.0000
-8 4 8 2.3112 0.0000
-8 4 9 -1.7893 0.0000
-8 4 10 2.9063 0.0000
-8 4 11 -2.6297 0.0000
-8 4 12 2.5752 0.0000
-8 4 13 -2.8366 0.0000
-8 4 14 1.9667 0.0000
-8 4 15 -2.0170 0.0000
-8 4 16 1.7065 0.0000
-8 4 17 -0.8451 0.0000
-8 4 18 1.4252 0.0000
-8 4 19 -0.0468 0.0000
-8 4 20 0.6640 0.0000
-8 4 21 0.3045 0.0000
-8 4 22 -0.1492 0.0000
-8 4 23 0.4004 0.0000
-8 5 1 0.9155 0.0000
-8 5 2 -3.7708 0.0000
-8 5 3 -0.8785 0.0000
-8 5 4 -3.5027 0.0000
-8 5 5 -2.6234 0.0000
-8 5 6 -2.0489 0.0000
-8 5 7 -3.5890 0.0000
-8 5 8 -0.4242 0.0000
-8 5 9 -3.5301 0.0000
-8 5 10 -0.0134 0.0000
-8 5 11 -2.9814 0.0000
-8 5 12 -0.4618 0.0000
-8 5 13 -2.3955 0.0000
-8 5 14 -0.1723 0.0000
-8 5 15 -1.5255 0.0000
-8 5 16 1.1843 0.0000
-8 5 17 -0.0912 0.0000
-8 5 18 2.1918 0.0000
-8 5 19 1.3887 0.0000
-8 5 20 1.7618 0.0000
-8 5 21 1.9568 0.0000
-8 5 22 0.4088 0.0000
-8 6 1 -0.0016 0.0000
-8 6 2 0.0580 0.0000
-8 6 3 -0.3262 0.0000
-8 6 4 0.5171 0.0000
-8 6 5 -0.5887 0.0000
-8 6 6 1.4542 0.0000
-8 6 7 -0.5398 0.0000
-8 6 8 2.4582 0.0000
-8 6 9 -0.6053 0.0000
-8 6 10 2.6113 0.0000
-8 6 11 -1.1108 0.0000
-8 6 12 1.7243 0.0000
-8 6 13 -1.4452 0.0000
-8 6 14 0.7328 0.0000
-8 6 15 -0.9057 0.0000
-8 6 16 0.4977 0.0000
-8 6 17 0.1829 0.0000
-8 6 18 0.7955 0.0000
-8 6 19 0.9206 0.0000
-8 6 20 0.8877 0.0000
-8 6 21 0.9404 0.0000
-8 6 22 0.5663 0.0000
-8 7 1 -1.7067 0.0000
-8 7 2 -2.3639 0.0000
-8 7 3 -3.2428 0.0000
-8 7 4 -1.9849 0.0000
-8 7 5 -4.4457 0.0000
-8 7 6 -0.6428 0.0000
-8 7 7 -4.8150 0.0000
-8 7 8 0.4329 0.0000
-8 7 9 -4.6603 0.0000
-8 7 10 0.1013 0.0000
-8 7 11 -4.7264 0.0000
-8 7 12 -0.9984 0.0000
-8 7 13 -4.9747 0.0000
-8 7 14 -1.3364 0.0000
-8 7 15 -4.5748 0.0000
-8 7 16 -0.5576 0.0000
-8 7 17 -3.2439 0.0000
-8 7 18 0.3927 0.0000
-8 7 19 -1.7266 0.0000
-8 7 20 0.7152 0.0000
-8 7 21 -0.7470 0.0000
-8 8 1 1.0597 0.0000
-8 8 2 2.3753 0.0000
-8 8 3 0.7847 0.0000
-8 8 4 2.6842 0.0000
-8 8 5 0.0403 0.0000
-8 8 6 2.8366 0.0000
-8 8 7 -0.9286 0.0000
-8 8 8 3.1420 0.0000
-8 8 9 -1.9076 0.0000
-8 8 10 3.2276 0.0000
-8 8 11 -2.2674 0.0000
-8 8 12 2.3713 0.0000
-8 8 13 -1.4491 0.0000
-8 8 14 0.6530 0.0000
-8 8 15 -0.1331 0.0000
-8 8 16 -0.9234 0.0000
-8 8 17 0.3111 0.0000
-8 8 18 -1.5460 0.0000
-8 8 19 -0.2968 0.0000
-8 8 20 -1.2924 0.0000
-8 9 1 -2.0917 0.0000
-8 9 2 2.2521 0.0000
-8 9 3 -3.1613 0.0000
-8 9 4 2.3464 0.0000
-8 9 5 -3.7152 0.0000
-8 9 6 2.4429 0.0000
-8 9 7 -3.5496 0.0000
-8 9 8 2.4699 0.0000
-8 9 9 -2.8355 0.0000
-8 9 10 1.9074 0.0000
-8 9 11 -2.0449 0.0000
-8 9 12 0.8152 0.0000
-8 9 13 -1.3769 0.0000
-8 9 14 -0.1391 0.0000
-8 9 15 -0.6302 0.0000
-8 9 16 -0.5907 0.0000
-8 9 17 0.2349 0.0000
-8 9 18 -0.6650 0.0000
-8 9 19 0.8359 0.0000
-8 10 1 -3.7508 0.0000
-8 10 2 -0.1349 0.0000
-8 10 3 -3.6911 0.0000
-8 10 4 -0.0205 0.0000
-8 10 5 -2.6811 0.0000
-8 10 6 0.4512 0.0000
-8 10 7 -1.6465 0.0000
-8 10 8 1.5293 0.0000
-8 10 9 -1.3822 0.0000
-8 10 10 2.4391 0.0000
-8 10 11 -1.5859 0.0000
-8 10 12 2.4512 0.0000
-8 10 13 -1.5345 0.0000
-8 10 14 1.8357 0.0000
-8 10 15 -1.3175 0.0000
-8 10 16 1.2511 0.0000
-8 10 17 -1.3824 0.0000
-8 11 1 0.8553 0.0000
-8 11 2 3.5896 0.0000
-8 11 3 0.5199 0.0000
-8 11 4 2.8968 0.0000
-8 11 5 -0.2593 0.0000
-8 11 6 1.5008 0.0000
-8 11 7 -0.7552 0.0000
-8 11 8 0.3911 0.0000
-8 11 9 -0.3102 0.0000
-8 11 10 -0.0328 0.0000
-8 11 11 0.7467 0.0000
-8 11 12 0.2213 0.0000
-8 11 13 1.4663 0.0000
-8 11 14 0.6456 0.0000
-8 11 15 1.3722 0.0000
-8 12 1 -0.6345 0.0000
-8 12 2 1.4161 0.0000
-8 12 3 -0.2275 0.0000
-8 12 4 0.0793 0.0000
-8 12 5 -0.1761 0.0000
-8 12 6 -0.5491 0.0000
-8 12 7 -0.3299 0.0000
-8 12 8 -0.1967 0.0000
-8 12 9 -0.5389 0.0000
-8 12 10 0.3150 0.0000
-8 12 11 -0.6897 0.0000
-8 12 12 0.3301 0.0000
-8 12 13 -0.6386 0.0000
-8 13 1 1.5940 0.0000
-8 13 2 -0.1249 0.0000
-8 13 3 1.2929 0.0000
-8 13 4 1.2824 0.0000
-8 13 5 1.0498 0.0000
-8 13 6 1.8466 0.0000
-8 13 7 0.9589 0.0000
-8 13 8 1.3976 0.0000
-8 13 9 0.6162 0.0000
-8 13 10 0.4018 0.0000
-8 14 1 -0.3989 0.0000
-8 14 2 -0.4984 0.0000
-8 14 3 0.1186 0.0000
-8 14 4 -0.9200 0.0000
-8 14 5 0.5500 0.0000
-8 14 6 -0.5032 0.0000
-7 0 2 -0.4195 0.0000
-7 0 4 -1.4196 0.0000
-7 0 6 -1.3974 0.0000
-7 0 8 -0.6659 0.0000
-7 0 10 0.2443 0.0000
-7 0 12 1.1050 0.0000
-7 0 14 1.7584 0.0000
-7 0 16 1.9711 0.0000
-7 0 18 1.8355 0.0000
-7 0 20 1.7929 0.0000
-7 0 22 1.8992 0.0000
-7 1 1 2.8574 0.0000
-7 1 2 -0.1198 0.0000
-7 1 3 2.2309 0.0000
-7 1 4 0.4189 0.0000
-7 1 5 0.9488 0.0000
-7 1 6 0.7005 0.0000
-7 1 7 -0.2160 0.0000
-7 1 8 0.9113 0.0000
-7 1 9 -1.3671 0.0000
-7 1 10 1.1075 0.0000
-7 1 11 -2.5678 0.0000
-7 1 12 1.1133 0.0000
-7 1 13 -3.0815 0.0000
-7 1 14 0.8297 0.0000
-7 1 15 -2.3699 0.0000
-7 1 16 0.4073 0.0000
-7 1 17 -0.9701 0.0000
-7 1 18 0.0715 0.0000
-7 1 19 0.3468 0.0000
-7 1 20 -0.0700 0.0000
-7 1 21 1.4255 0.0000
-7 1 22 -0.0323 0.0000
-7 1 23 2.1063 0.0000
-7 2 1 2.4357 0.0000
-7 2 2 2.4972 0.0000
-7 2 3 2.7850 0.0000
-7 2 4 2.0744 0.0000
-7 2 5 2.7528 0.0000
-7 2 6 1.9914 0.0000
-7 2 7 2.0850 0.0000
-7 2 8 2.4326 0.0000
-7 2 9 0.8525 0.0000
-7 2 10 2.7879 0.0000
-7 2 11 0.1330 0.0000
-7 2 12 2.6484 0.0000
-7 2 13 0.9222 0.0000
-7 2 14 2.2844 0.0000
-7 2 15 2.5380 0.0000
-7 2 16 1.9525 0.0000
-7 2 17 3.3047 0.0000
-7 2 18 1.4807 0.0000
-7 2 19 2.7149 0.0000
-7 2 20 0.8122 0.0000
-7 2 21 1.7314 0.0000
-7 2 22 0.2769 0.0000
-7 2 23 1.0887 0.0000
-7 3 1 -1.1400 0.0000
-7 3 2 0.5450 0.0000
-7 3 3 -1.9306 0.0000
-7 3 4 1.7600 0.0000
-7 3 5 -2.6752 0.0000
-7 3 6 3.3131 0.0000
-7 3 7 -3.0954 0.0000
-7 3 8 4.5927 0.0000
-7 3 9 -3.1584 0.0000
-7 3 10 4.8474 0.0000
-7 3 11 -2.9496 0.0000
-7 3 12 4.3112 0.0000
-7 3 13 -2.6761 0.0000
-7 3 14 3.8359 0.0000
-7 3 15 -2.5749 0.0000
-7 3 16 3.4163 0.0000
-7 3 17 -2.4993 0.0000
-7 3 18 2.2287 0.0000
-7 3 19 -1.8674 0.0000
-7 3 20 0.2336 0.0000
-7 3 21 -0.4736 0.0000
-7 3 22 -1.3545 0.0000
-7 3 23 0.8917 0.0000
-7 4 1 1.0765 0.0000
-7 4 2 1.7819 0.0000
-7 4 3 0.8884 0.0000
-7 4 4 2.5530 0.0000
-7 4 5 0.4326 0.0000
-7 4 6 2.9393 0.0000
-7 4 7 -0.5671 0.0000
-7 4 8 3.2423 0.0000
-7 4 9 -1.9031 0.0000
-7 4 10 3.0745 0.0000
-7 4 11 -2.5714 0.0000
-7 4 12 2.4319 0.0000
-7 4 13 -1.7334 0.0000
-7 4 14 1.9303 0.0000
-7 4 15 0.0458 0.0000
-7 4 16 1.6645 0.0000
-7 4 17 1.2877 0.0000
-7 4 18 0.9668 0.0000
-7 4 19 1.3094 0.0000
-7 4 20 -0.2865 0.0000
-7 4 21 0.7095 0.0000
-7 4 22 -1.2014 0.0000
-7 4 23 0.2675 0.0000
-7 4 24 -1.1603 0.0000
-7 5 1 0.2131 0.0000
-7 5 2 -0.9782 0.0000
-7 5 3 -1.5022 0.0000
-7 5 4 -0.3440 0.0000
-7 5 5 -2.7491 0.0000
-7 5 6 1.2422 0.0000
-7 5 7 -3.0367 0.0000
-7 5 8 2.6108 0.0000
-7 5 9 -2.4562 0.0000
-7 5 10 2.6658 0.0000
-7 5 11 -1.7219 0.0000
-7 5 12 2.1980 0.0000
-7 5 13 -1.1766 0.0000
-7 5 14 2.5313 0.0000
-7 5 15 -0.3112 0.0000
-7 5 16 3.2237 0.0000
-7 5 17 1.2345 0.0000
-7 5 18 2.8184 0.0000
-7 5 19 2.7209 0.0000
-7 5 20 1.2019 0.0000
-7 5 21 2.9797 0.0000
-7 5 22 -0.3352 0.0000
-7 5 23 1.8045 0.0000
-7 5 24 -0.8997 0.0000
-7 6 1 -0.8292 0.0000
-7 6 2 0.9381 0.0000
-7 6 3 -1.2632 0.0000
-7 6 4 1.1294 0.0000
-7 6 5 -1.3446 0.0000
-7 6 6 1.3196 0.0000
-7 6 7 -0.7585 0.0000
-7 6 8 1.3613 0.0000
-7 6 9 -0.2376 0.0000
-7 6 10 0.9214 0.0000
-7 6 11 -0.3958 0.0000
-7 6 12 0.1506 0.0000
-7 6 13 -0.6426 0.0000
-7 6 14 -0.3579 0.0000
-7 6 15 -0.2067 0.0000
-7 6 16 -0.3739 0.0000
-7 6 17 0.5844 0.0000
-7 6 18 -0.3163 0.0000
-7 6 19 0.8921 0.0000
-7 6 20 -0.5555 0.0000
-7 6 21 0.5829 0.0000
-7 6 22 -0.8784 0.0000
-7 6 23 0.1938 0.0000
-7 7 1 -3.5068 0.0000
-7 7 2 -2.0179 0.0000
-7 7 3 -5.3628 0.0000
-7 7 4 -1.5981 0.0000
-7 7 5 -6.4920 0.0000
-7 7 6 -0.5036 0.0000
-7 7 7 -6.5437 0.0000
-7 7 8 0.2395 0.0000
-7 7 9 -6.0155 0.0000
-7 7 10 -0.1700 0.0000
-7 7 11 -5.5867 0.0000
-7 7 12 -0.9476 0.0000
-7 7 13 -5.0457 0.0000
-7 7 14 -0.8566 0.0000
-7 7 15 -3.7295 0.0000
-7 7 16 0.0299 0.0000
-7 7 17 -1.8827 0.0000
-7 7 18 0.7153 0.0000
-7 7 19 -0.5551 0.0000
-7 7 20 0.7268 0.0000
-7 7 21 -0.1840 0.0000
-7 7 22 0.3328 0.0000
-7 8 1 2.2927 0.0000
-7 8 2 4.1948 0.0000
-7 8 3 1.0856 0.0000
-7 8 4 3.8829 0.0000
-7 8 5 -0.0023 0.0000
-7 8 6 3.2416 0.0000
-7 8 7 -0.6762 0.0000
-7 8 8 2.7056 0.0000
-7 8 9 -1.1405 0.0000
-7 8 10 2.0745 0.0000
-7 8 11 -1.3198 0.0000
-7 8 12 0.9234 0.0000
-7 8 13 -0.9564 0.0000
-7 8 14 -0.4417 0.0000
-7 8 15 -0.5689 0.0000
-7 8 16 -1.2137 0.0000
-7 8 17 -0.9488 0.0000
-7 8 18 -1.1889 0.0000
-7 8 19 -1.7082 0.0000
-7 8 20 -0.9361 0.0000
-7 8 21 -1.7157 0.0000
-7 9 1 -3.8133 0.0000
-7 9 2 -0.0518 0.0000
-7 9 3 -4.4140 0.0000
-7 9 4 -0.3649 0.0000
-7 9 5 -4.1514 0.0000
-7 9 6 -0.1227 0.0000
-7 9 7 -3.5704 0.0000
-7 9 8 0.2632 0.0000
-7 9 9 -3.1584 0.0000
-7 9 10 -0.0706 0.0000
-7 9 11 -2.9585 0.0000
-7 9 12 -0.9008 0.0000
-7 9 13 -2.5265 0.0000
-7 9 14 -1.1865 0.0000
-7 9 15 -1.5326 0.0000
-7 9 16 -0.6349 0.0000
-7 9 17 -0.3601 0.0000
-7 9 18 0.0608 0.0000
-7 9 19 0.2650 0.0000
-7 9 20 0.3023 0.0000
-7 10 1 -2.1554 0.0000
-7 10 2 1.0525 0.0000
-7 10 3 -2.1417 0.0000
-7 10 4 1.3307 0.0000
-7 10 5 -1.5261 0.0000
-7 10 6 1.7578 0.0000
-7 10 7 -0.8015 0.0000
-7 10 8 1.9862 0.0000
-7 10 9 -0.3264 0.0000
-7 10 10 1.4934 0.0000
-7 10 11 0.0258 0.0000
-7 10 12 0.5013 0.0000
-7 10 13 0.3106 0.0000
-7 10 14 -0.1090 0.0000
-7 10 15 0.0219 0.0000
-7 10 16 -0.0137 0.0000
-7 10 17 -0.9826 0.0000
-7 10 18 0.2018 0.0000
-7 10 19 -1.6978 0.0000
-7 11 1 0.5537 0.0000
-7 11 2 0.7321 0.0000
-7 11 3 0.7164 0.0000
-7 11 4 -0.4509 0.0000
-7 11 5 0.2818 0.0000
-7 11 6 -1.3542 0.0000
-7 11 7 -0.1337 0.0000
-7 11 8 -1.3866 0.0000
-7 11 9 0.1194 0.0000
-7 11 10 -0.7597 0.0000
-7 11 11 0.7966 0.0000
-7 11 12 0.1619 0.0000
-7 11 13 1.1420 0.0000
-7 11 14 0.8966 0.0000
-7 11 15 0.8416 0.0000
-7 11 16 0.9313 0.0000
-7 11 17 0.2105 0.0000
-7 12 1 -1.0159 0.0000
-7 12 2 0.5617 0.0000
-7 12 3 -0.7782 0.0000
-7 12 4 -0.2194 0.0000
-7 12 5 -0.9081 0.0000
-7 12 6 -0.0122 0.0000
-7 12 7 -0.8364 0.0000
-7 12 8 0.9142 0.0000
-7 12 9 -0.3953 0.0000
-7 12 10 1.4879 0.0000
-7 12 11 0.0610 0.0000
-7 12 12 1.2141 0.0000
-7 12 13 0.2677 0.0000
-7 12 14 0.5576 0.0000
-7 12 15 0.1936 0.0000
-7 13 1 1.9215 0.0000
-7 13 2 0.8904 0.0000
-7 13 3 1.6421 0.0000
-7 13 4 1.0419 0.0000
-7 13 5 1.2697 0.0000
-7 13 6 0.6989 0.0000
-7 13 7 0.8934 0.0000
-7 13 8 0.2872 0.0000
-7 13 9 0.2052 0.0000
-7 13 10 0.1826 0.0000
-7 13 11 -0.6872 0.0000
-7 13 12 0.4630 0.0000
-7 13 13 -1.0370 0.0000
-7 14 1 -0.4628 0.0000
-7 14 2 0.3758 0.0000
-7 14 3 -0.2883 0.0000
-7 14 4 0.0849 0.0000
-7 14 5 -0.0706 0.0000
-7 14 6 0.4117 0.0000
-7 14 7 0.2370 0.0000
-7 14 8 0.9245 0.0000
-7 14 9 0.4817 0.0000
-7 14 10 0.9776 0.0000
-7 15 1 -0.7729 0.0000
-7 15 2 1.2362 0.0000
-7 15 3 -0.1073 0.0000
-7 15 4 1.0474 0.0000
-6 0 2 -1.7467 0.0000
-6 0 4 -2.7473 0.0000
-6 0 6 -2.1745 0.0000
-6 0 8 -0.9752 0.0000
-6 0 10 -0.2148 0.0000
-6 0 12 -0.1495 0.0000
-6 0 14 -0.3546 0.0000
-6 0 16 -0.2688 0.0000
-6 0 18 0.4264 0.0000
-6 0 20 1.5432 0.0000
-6 1 1 1.9317 0.0000
-6 1 2 2.0397 0.0000
-6 1 3 0.2103 0.0000
-6 1 4 2.2798 0.0000
-6 1 5 -2.2253 0.0000
-6 1 6 1.8576 0.0000
-6 1 7 -4.0800 0.0000
-6 1 8 1.0697 0.0000
-6 1 9 -5.1185 0.0000
-6 1 10 0.3384 0.0000
-6 1 11 -5.5220 0.0000
-6 1 12 -0.0605 0.0000
-6 1 13 -4.9535 0.0000
-6 1 14 -0.0173 0.0000
-6 1 15 -3.1209 0.0000
-6 1 16 0.3565 0.0000
-6 1 17 -0.6444 0.0000
-6 1 18 0.7352 0.0000
-6 1 19 1.4158 0.0000
-6 1 20 0.8407 0.0000
-6 1 21 2.4799 0.0000
-6 2 1 4.5083 0.0000
-6 2 2 4.0168 0.0000
-6 2 3 2.7106 0.0000
-6 2 4 3.4178 0.0000
-6 2 5 1.3837 0.0000
-6 2 6 3.5600 0.0000
-6 2 7 0.5648 0.0000
-6 2 8 4.1592 0.0000
-6 2 9 -0.0692 0.0000
-6 2 10 4.1436 0.0000
-6 2 11 -0.0557 0.0000
-6 2 12 3.1306 0.0000
-6 2 13 1.1250 0.0000
-6 2 14 1.7936 0.0000
-6 2 15 2.6771 0.0000
-6 2 16 0.8132 0.0000
-6 2 17 3.2642 0.0000
-6 2 18 0.2513 0.0000
-6 2 19 2.8454 0.0000
-6 2 20 0.0344 0.0000
-6 2 21 2.4159 0.0000
-6 3 1 -0.8986 0.0000
-6 3 2 3.1842 0.0000
-6 3 3 -2.1388 0.0000
-6 3 4 4.4180 0.0000
-6 3 5 -3.5362 0.0000
-6 3 6 5.4425 0.0000
-6 3 7 -4.5385 0.0000
-6 3 8 5.6276 0.0000
-6 3 9 -4.8662 0.0000
-6 3 10 4.7296 0.0000
-6 3 11 -4.6911 0.0000
-6 3 12 3.5990 0.0000
-6 3 13 -4.4548 0.0000
-6 3 14 3.0748 0.0000
-6 3 15 -4.2573 0.0000
-6 3 16 2.6546 0.0000
-6 3 17 -3.5742 0.0000
-6 3 18 1.4073 0.0000
-6 3 19 -1.9330 0.0000
-6 3 20 -0.2572 0.0000
-6 3 21 0.1778 0.0000
-6 3 22 -0.9780 0.0000
-6 3 23 1.5111 0.0000
-6 4 1 4.4090 0.0000
-6 4 2 4.9774 0.0000
-6 4 3 3.7205 0.0000
-6 4 4 5.1230 0.0000
-6 4 5 2.6868 0.0000
-6 4 6 4.6532 0.0000
-6 4 7 1.5737 0.0000
-6 4 8 4.0380 0.0000
-6 4 9 0.7362 0.0000
-6 4 10 3.2938 0.0000
-6 4 11 0.7364 0.0000
-6 4 12 2.6950 0.0000
-6 4 13 1.8074 0.0000
-6 4 14 2.4884 0.0000
-6 4 15 3.1718 0.0000
-6 4 16 2.1233 0.0000
-6 4 17 3.6642 0.0000
-6 4 18 0.9166 0.0000
-6 4 19 3.0835 0.0000
-6 4 20 -0.5886 0.0000
-6 4 21 2.2348 0.0000
-6 4 22 -1.1281 0.0000
-6 4 23 1.7075 0.0000
-6 4 24 -0.5630 0.0000
-6 5 1 1.4053 0.0000
-6 5 2 2.1737 0.0000
-6 5 3 0.1935 0.0000
-6 5 4 3.0765 0.0000
-6 5 5 -0.3940 0.0000
-6 5 6 4.5757 0.0000
-6 5 7 -0.2980 0.0000
-6 5 8 5.5664 0.0000
-6 5 9 0.1583 0.0000
-6 5 10 5.2871 0.0000
-6 5 11 0.4423 0.0000
-6 5 12 4.5831 0.0000
-6 5 13 0.5528 0.0000
-6 5 14 4.3126 0.0000
-6 5 15 1.0602 0.0000
-6 5 16 3.8504 0.0000
-6 5 17 2.0813 0.0000
-6 5 18 2.4599 0.0000
-6 5 19 2.8255 0.0000
-6 5 20 0.8317 0.0000
-6 5 21 2.5642 0.0000
-6 5 22 0.0024 0.0000
-6 5 23 1.5416 0.0000
-6 5 24 -0.1186 0.0000
-6 5 25 0.5750 0.0000
-6 6 1 -2.2684 0.0000
-6 6 2 2.8634 0.0000
-6 6 3 -2.7479 0.0000
-6 6 4 2.5303 0.0000
-6 6 5 -2.5958 0.0000
-6 6 6 1.5039 0.0000
-6 6 7 -1.3546 0.0000
-6 6 8 0.2809 0.0000
-6 6 9 -0.0342 0.0000
-6 6 10 -0.6064 0.0000
-6 6 11 0.4440 0.0000
-6 6 12 -0.7753 0.0000
-6 6 13 0.5399 0.0000
-6 6 14 -0.3318 0.0000
-6 6 15 0.9347 0.0000
-6 6 16 0.0827 0.0000
-6 6 17 1.2533 0.0000
-6 6 18 -0.1036 0.0000
-6 6 19 0.8770 0.0000
-6 6 20 -0.7325 0.0000
-6 6 21 0.1265 0.0000
-6 6 22 -1.1316 0.0000
-6 6 23 -0.1922 0.0000
-6 6 24 -0.9527 0.0000
-6 7 1 -3.4381 0.0000
-6 7 2 0.0790 0.0000
-6 7 3 -4.8242 0.0000
-6 7 4 0.2045 0.0000
-6 7 5 -5.5310 0.0000
-6 7 6 0.7948 0.0000
-6 7 7 -5.3227 0.0000
-6 7 8 1.3054 0.0000
-6 7 9 -4.6328 0.0000
-6 7 10 1.2251 0.0000
-6 7 11 -3.9077 0.0000
-6 7 12 1.0365 0.0000
-6 7 13 -2.9331 0.0000
-6 7 14 1.3542 0.0000
-6 7 15 -1.5009 0.0000
-6 7 16 1.8704 0.0000
-6 7 17 -0.2465 0.0000
-6 7 18 1.9389 0.0000
-6 7 19 0.1122 0.0000
-6 7 20 1.4863 0.0000
-6 7 21 -0.0995 0.0000
-6 7 22 0.8077 0.0000
-6 7 23 -0.1096 0.0000
-6 8 1 0.7115 0.0000
-6 8 2 5.3615 0.0000
-6 8 3 -0.6050 0.0000
-6 8 4 4.9946 0.0000
-6 8 5 -1.4397 0.0000
-6 8 6 4.0234 0.0000
-6 8 7 -1.4544 0.0000
-6 8 8 2.8749 0.0000
-6 8 9 -1.2584 0.0000
-6 8 10 1.6168 0.0000
-6 8 11 -1.2946 0.0000
-6 8 12 0.3289 0.0000
-6 8 13 -1.4447 0.0000
-6 8 14 -0.3904 0.0000
-6 8 15 -1.7739 0.0000
-6 8 16 -0.0815 0.0000
-6 8 17 -2.3434 0.0000
-6 8 18 0.6865 0.0000
-6 8 19 -2.4510 0.0000
-6 8 20 0.8728 0.0000
-6 8 21 -1.4315 0.0000
-6 8 22 0.2689 0.0000
-6 9 1 -4.6646 0.0000
-6 9 2 -0.3617 0.0000
-6 9 3 -4.5203 0.0000
-6 9 4 -1.3076 0.0000
-6 9 5 -3.7248 0.0000
-6 9 6 -1.1943 0.0000
-6 9 7 -3.0550 0.0000
-6 9 8 -0.5824 0.0000
-6 9 9 -2.8295 0.0000
-6 9 10 -0.5278 0.0000
-6 9 11 -2.7130 0.0000
-6 9 12 -0.7758 0.0000
-6 9 13 -2.1480 0.0000
-6 9 14 -0.2831 0.0000
-6 9 15 -1.0901 0.0000
-6 9 16 0.9177 0.0000
-6 9 17 -0.1586 0.0000
-6 9 18 1.6867 0.0000
-6 9 19 0.1359 0.0000
-6 9 20 1.3651 0.0000
-6 9 21 -0.0086 0.0000
-6 10 1 -0.2081 0.0000
-6 10 2 3.3701 0.0000
-6 10 3 -0.5644 0.0000
-6 10 4 3.8937 0.0000
-6 10 5 -0.9456 0.0000
-6 10 6 4.0008 0.0000
-6 10 7 -1.1095 0.0000
-6 10 8 3.1640 0.0000
-6 10 9 -0.8773 0.0000
-6 10 10 1.5016 0.0000
-6 10 11 -0.2629 0.0000
-6 10 12 0.0213 0.0000
-6 10 13 0.2981 0.0000
-6 10 14 -0.3822 0.0000
-6 10 15 0.0752 0.0000
-6 10 16 -0.0875 0.0000
-6 10 17 -0.9339 0.0000
-6 10 18 -0.1345 0.0000
-6 10 19 -1.6139 0.0000
-6 10 20 -0.6292 0.0000
-6 11 1 -0.1747 0.0000
-6 11 2 -0.4109 0.0000
-6 11 3 0.9081 0.0000
-6 11 4 -1.4796 0.0000
-6 11 5 0.8058 0.0000
-6 11 6 -1.7536 0.0000
-6 11 7 0.1404 0.0000
-6 11 8 -1.2395 0.0000
-6 11 9 -0.1903 0.0000
-6 11 10 -0.4294 0.0000
-6 11 11 -0.0043 0.0000
-6 11 12 0.4890 0.0000
-6 11 13 0.3277 0.0000
-6 11 14 1.3255 0.0000
-6 11 15 0.4913 0.0000
-6 11 16 1.6019 0.0000
-6 11 17 0.3855 0.0000
-6 11 18 1.2332 0.0000
-6 11 19 0.0583 0.0000
-6 12 1 -1.2106 0.0000
-6 12 2 2.2009 0.0000
-6 12 3 -0.9867 0.0000
-6 12 4 1.3641 0.0000
-6 12 5 -0.9769 0.0000
-6 12 6 1.5366 0.0000
-6 12 7 -0.6026 0.0000
-6 12 8 2.2764 0.0000
-6 12 9 0.0279 0.0000
-6 12 10 2.5829 0.0000
-6 12 11 0.3267 0.0000
-6 12 12 2.0690 0.0000
-6 12 13 0.1927 0.0000
-6 12 14 1.1211 0.0000
-6 12 15 -0.0218 0.0000
-6 12 16 0.2136 0.0000
-6 12 17 -0.0835 0.0000
-6 13 1 -0.1917 0.0000
-6 13 2 0.6990 0.0000
-6 13 3 -1.2109 0.0000
-6 13 4 -0.2403 0.0000
-6 13 5 -1.9376 0.0000
-6 13 6 -0.8972 0.0000
-6 13 7 -2.1412 0.0000
-6 13 8 -0.3824 0.0000
-6 13 9 -2.1262 0.0000
-6 13 10 1.2031 0.0000
-6 13 11 -1.9387 0.0000
-6 13 12 2.8021 0.0000
-6 13 13 -1.2603 0.0000
-6 13 14 3.1887 0.0000
-6 13 15 -0.3075 0.0000
-6 14 1 1.0069 0.0000
-6 14 2 2.2148 0.0000
-6 14 3 0.5160 0.0000
-6 14 4 1.4146 0.0000
-6 14 5 0.0514 0.0000
-6 14 6 1.0708 0.0000
-6 14 7 0.1770 0.0000
-6 14 8 1.2017 0.0000
-6 14 9 0.6973 0.0000
-6 14 10 1.2585 0.0000
-6 14 11 1.0236 0.0000
-6 14 12 0.8831 0.0000
-6 15 1 -0.5006 0.0000
-6 15 2 0.6693 0.0000
-6 15 3 -0.1001 0.0000
-6 15 4 0.4894 0.0000
-6 15 5 0.4817 0.0000
-6 15 6 -0.0910 0.0000
-6 15 7 0.6262 0.0000
-6 15 8 -0.3007 0.0000
-5 0 2 -5.2301 0.0000
-5 0 4 -4.7573 0.0000
-5 0 6 -3.3844 0.0000
-5 0 8 -2.2526 0.0000
-5 0 10 -1.8548 0.0000
-5 0 12 -2.0053 0.0000
-5 0 14 -2.2500 0.0000
-5 0 16 -2.0536 0.0000
-5 1 1 -1.2327 0.0000
-5 1 2 2.6227 0.0000
-5 1 3 -4.6978 0.0000
-5 1 4 2.1360 0.0000
-5 1 5 -7.9878 0.0000
-5 1 6 0.9631 0.0000
-5 1 7 -9.2939 0.0000
-5 1 8 -0.1791 0.0000
-5 1 9 -8.7589 0.0000
-5 1 10 -0.8038 0.0000
-5 1 11 -7.4716 0.0000
-5 1 12 -0.8445 0.0000
-5 1 13 -5.7194 0.0000
-5 1 14 -0.3915 0.0000
-5 1 15 -3.2549 0.0000
-5 1 16 0.3063 0.0000
-5 1 17 -0.6184 0.0000
-5 1 18 0.7767 0.0000
-5 2 1 5.3108 0.0000
-5 2 2 5.1246 0.0000
-5 2 3 1.6855 0.0000
-5 2 4 4.5035 0.0000
-5 2 5 -0.3489 0.0000
-5 2 6 4.3549 0.0000
-5 2 7 -1.0636 0.0000
-5 2 8 4.2763 0.0000
-5 2 9 -1.4628 0.0000
-5 2 10 3.5230 0.0000
-5 2 11 -1.4773 0.0000
-5 2 12 2.0456 0.0000
-5 2 13 -0.5239 0.0000
-5 2 14 0.5068 0.0000
-5 2 15 0.9203 0.0000
-5 2 16 -0.5288 0.0000
-5 2 17 1.7913 0.0000
-5 2 18 -0.8999 0.0000
-5 2 19 1.9963 0.0000
-5 2 20 -0.5431 0.0000
-5 3 1 -1.9252 0.0000
-5 3 2 2.3322 0.0000
-5 3 3 -3.7081 0.0000
-5 3 4 3.1954 0.0000
-5 3 5 -5.8694 0.0000
-5 3 6 3.5385 0.0000
-5 3 7 -7.6462 0.0000
-5 3 8 3.1803 0.0000
-5 3 9 -8.5135 0.0000
-5 3 10 2.2491 0.0000
-5 3 11 -8.4936 0.0000
-5 3 12 1.5373 0.0000
-5 3 13 -7.8649 0.0000
-5 3 14 1.5578 0.0000
-5 3 15 -6.6220 0.0000
-5 3 16 1.7173 0.0000
-5 3 17 -4.5878 0.0000
-5 3 18 1.3006 0.0000
-5 3 19 -2.0598 0.0000
-5 3 20 0.6845 0.0000
-5 3 21 0.0697 0.0000
-5 3 22 0.6511 0.0000
-5 4 1 8.6342 0.0000
-5 4 2 10.0227 0.0000
-5 4 3 7.1631 0.0000
-5 4 4 9.0174 0.0000
-5 4 5 5.9390 0.0000
-5 4 6 7.6158 0.0000
-5 4 7 5.3514 0.0000
-5 4 8 6.1926 0.0000
-5 4 9 4.9926 0.0000
-5 4 10 4.7892 0.0000
-5 4 11 4.5488 0.0000
-5 4 12 3.6753 0.0000
-5 4 13 4.1713 0.0000
-5 4 14 2.8825 0.0000
-5 4 15 3.8646 0.0000
-5 4 16 1.8532 0.0000
-5 4 17 3.3605 0.0000
-5 4 18 0.4660 0.0000
-5 4 19 2.7288 0.0000
-5 4 20 -0.2057 0.0000
-5 4 21 2.3435 0.0000
-5 4 22 0.6763 0.0000
-5 4 23 2.1586 0.0000
-5 4 24 2.0735 0.0000
-5 5 1 1.2067 0.0000
-5 5 2 6.1905 0.0000
-5 5 3 0.7256 0.0000
-5 5 4 6.5677 0.0000
-5 5 5 0.6467 0.0000
-5 5 6 6.8113 0.0000
-5 5 7 0.7727 0.0000
-5 5 8 6.4859 0.0000
-5 5 9 0.8575 0.0000
-5 5 10 5.5798 0.0000
-5 5 11 0.7020 0.0000
-5 5 12 4.9603 0.0000
-5 5 13 0.5092 0.0000
-5 5 14 4.9530 0.0000
-5 5 15 0.6385 0.0000
-5 5 16 4.7410 0.0000
-5 5 17 0.9343 0.0000
-5 5 18 3.8330 0.0000
-5 5 19 0.9361 0.0000
-5 5 20 2.7744 0.0000
-5 5 21 0.7304 0.0000
-5 5 22 1.9146 0.0000
-5 5 23 0.8328 0.0000
-5 5 24 0.9156 0.0000
-5 5 25 1.2385 0.0000
-5 6 1 -2.8007 0.0000
-5 6 2 6.7972 0.0000
-5 6 3 -3.3163 0.0000
-5 6 4 5.7658 0.0000
-5 6 5 -3.0534 0.0000
-5 6 6 3.9418 0.0000
-5 6 7 -1.6363 0.0000
-5 6 8 2.1866 0.0000
-5 6 9 -0.2405 0.0000
-5 6 10 1.2972 0.0000
-5 6 11 0.2819 0.0000
-5 6 12 1.4521 0.0000
-5 6 13 0.4693 0.0000
-5 6 14 2.0054 0.0000
-5 6 15 0.8158 0.0000
-5 6 16 2.0419 0.0000
-5 6 17 0.7647 0.0000
-5 6 18 1.2892 0.0000
-5 6 19 -0.0866 0.0000
-5 6 20 0.3806 0.0000
-5 6 21 -1.0030 0.0000
-5 6 22 0.0497 0.0000
-5 6 23 -1.0951 0.0000
-5 6 24 0.2556 0.0000
-5 6 25 -0.4680 0.0000
-5 7 1 -4.5618 0.0000
-5 7 2 4.8138 0.0000
-5 7 3 -4.9923 0.0000
-5 7 4 4.1683 0.0000
-5 7 5 -4.6459 0.0000
-5 7 6 3.6497 0.0000
-5 7 7 -3.6815 0.0000
-5 7 8 3.2935 0.0000
-5 7 9 -2.6862 0.0000
-5 7 10 2.8854 0.0000
-5 7 11 -2.0024 0.0000
-5 7 12 2.5933 0.0000
-5 7 13 -1.3671 0.0000
-5 7 14 2.6119 0.0000
-5 7 15 -0.6526 0.0000
-5 7 16 2.7047 0.0000
-5 7 17 -0.2846 0.0000
-5 7 18 2.5714 0.0000
-5 7 19 -0.3434 0.0000
-5 7 20 2.1595 0.0000
-5 7 21 -0.1462 0.0000
-5 7 22 1.4614 0.0000
-5 7 23 0.5503 0.0000
-5 7 24 0.6134 0.0000
-5 8 1 -1.5205 0.0000
-5 8 2 6.1589 0.0000
-5 8 3 -2.6246 0.0000
-5 8 4 5.5115 0.0000
-5 8 5 -3.3319 0.0000
-5 8 6 4.5561 0.0000
-5 8 7 -3.2059 0.0000
-5 8 8 3.6340 0.0000
-5 8 9 -2.9417 0.0000
-5 8 10 2.6512 0.0000
-5 8 11 -3.0680 0.0000
-5 8 12 1.6715 0.0000
-5 8 13 -3.3549 0.0000
-5 8 14 1.3080 0.0000
-5 8 15 -3.5262 0.0000
-5 8 16 1.8604 0.0000
-5 8 17 -3.3631 0.0000
-5 8 18 2.5834 0.0000
-5 8 19 -2.3850 0.0000
-5 8 20 2.5429 0.0000
-5 8 21 -0.6104 0.0000
-5 8 22 1.7853 0.0000
-5 8 23 0.8601 0.0000
-5 9 1 -4.4713 0.0000
-5 9 2 -0.0787 0.0000
-5 9 3 -4.2184 0.0000
-5 9 4 -1.4211 0.0000
-5 9 5 -3.4748 0.0000
-5 9 6 -1.3625 0.0000
-5 9 7 -2.8284 0.0000
-5 9 8 -0.5976 0.0000
-5 9 9 -2.3704 0.0000
-5 9 10 -0.3143 0.0000
-5 9 11 -1.8143 0.0000
-5 9 12 -0.3608 0.0000
-5 9 13 -0.9668 0.0000
-5 9 14 0.1604 0.0000
-5 9 15 -0.0790 0.0000
-5 9 16 1.0941 0.0000
-5 9 17 0.4088 0.0000
-5 9 18 1.3934 0.0000
-5 9 19 0.4826 0.0000
-5 9 20 0.7527 0.0000
-5 9 21 0.5242 0.0000
-5 9 22 -0.0381 0.0000
-5 10 1 0.3843 0.0000
-5 10 2 4.1601 0.0000
-5 10 3 0.4057 0.0000
-5 10 4 4.7246 0.0000
-5 10 5 -0.1846 0.0000
-5 10 6 4.5292 0.0000
-5 10 7 -0.9219 0.0000
-5 10 8 3.3485 0.0000
-5 10 9 -1.3772 0.0000
-5 10 10 1.7143 0.0000
-5 10 11 -1.4067 0.0000
-5 10 12 0.6379 0.0000
-5 10 13 -1.2159 0.0000
-5 10 14 0.4726 0.0000
-5 10 15 -1.2377 0.0000
-5 10 16 0.3626 0.0000
-5 10 17 -1.4971 0.0000
-5 10 18 -0.4669 0.0000
-5 10 19 -1.4275 0.0000
-5 10 20 -1.3757 0.0000
-5 10 21 -0.8032 0.0000
-5 11 1 1.1435 0.0000
-5 11 2 -0.5713 0.0000
-5 11 3 1.8870 0.0000
-5 11 4 -0.8710 0.0000
-5 11 5 1.3019 0.0000
-5 11 6 -0.6587 0.0000
-5 11 7 0.1223 0.0000
-5 11 8 -0.3052 0.0000
-5 11 9 -0.7105 0.0000
-5 11 10 0.0114 0.0000
-5 11 11 -0.8036 0.0000
-5 11 12 0.6463 0.0000
-5 11 13 -0.2486 0.0000
-5 11 14 1.6552 0.0000
-5 11 15 0.5975 0.0000
-5 11 16 2.3670 0.0000
-5 11 17 1.1927 0.0000
-5 11 18 2.2837 0.0000
-5 11 19 1.1557 0.0000
-5 11 20 1.6561 0.0000
-5 12 1 -1.2062 0.0000
-5 12 2 2.7252 0.0000
-5 12 3 -0.5611 0.0000
-5 12 4 1.8168 0.0000
-5 12 5 -0.1341 0.0000
-5 12 6 1.7506 0.0000
-5 12 7 0.4138 0.0000
-5 12 8 2.0500 0.0000
-5 12 9 0.7290 0.0000
-5 12 10 1.9719 0.0000
-5 12 11 0.3487 0.0000
-5 12 12 1.3232 0.0000
-5 12 13 -0.3515 0.0000
-5 12 14 0.3948 0.0000
-5 12 15 -0.6780 0.0000
-5 12 16 -0.5194 0.0000
-5 12 17 -0.5232 0.0000
-5 12 18 -1.0748 0.0000
-5 13 1 -0.1060 0.0000
-5 13 2 0.5190 0.0000
-5 13 3 -1.4262 0.0000
-5 13 4 -0.4485 0.0000
-5 13 5 -2.6102 0.0000
-5 13 6 -0.9266 0.0000
-5 13 7 -3.1587 0.0000
-5 13 8 0.1449 0.0000
-5 13 9 -3.0724 0.0000
-5 13 10 2.3776 0.0000
-5 13 11 -2.3371 0.0000
-5 13 12 4.2035 0.0000
-5 13 13 -1.0302 0.0000
-5 13 14 4.2252 0.0000
-5 13 15 0.1186 0.0000
-5 13 16 2.4722 0.0000
-5 14 1 1.9965 0.0000
-5 14 2 2.9242 0.0000
-5 14 3 1.2872 0.0000
-5 14 4 1.7858 0.0000
-5 14 5 0.4716 0.0000
-5 14 6 0.9816 0.0000
-5 14 7 0.2309 0.0000
-5 14 8 0.7230 0.0000
-5 14 9 0.4292 0.0000
-5 14 10 0.5175 0.0000
-5 14 11 0.5333 0.0000
-5 14 12 0.0076 0.0000
-5 14 13 0.3560 0.0000
-5 14 14 -0.4500 0.0000
-5 15 1 0.1388 0.0000
-5 15 2 -0.3465 0.0000
-5 15 3 -0.1184 0.0000
-5 15 4 -0.6724 0.0000
-5 15 5 -0.5080 0.0000
-5 15 6 -1.0851 0.0000
-5 15 7 -1.0009 0.0000
-5 15 8 -0.8323 0.0000
-5 15 9 -1.3104 0.0000
-5 15 10 -0.2011 0.0000
-5 16 1 1.2119 0.0000
-5 16 2 -0.1729 0.0000
-5 16 3 0.9593 0.0000
-5 16 4 -0.7452 0.0000
-5 16 5 0.4538 0.0000
-4 0 2 -8.2425 0.0000
-4 0 4 -5.0358 0.0000
-4 0 6 -2.7845 0.0000
-4 0 8 -1.7077 0.0000
-4 0 10 -1.1737 0.0000
-4 0 12 -1.1667 0.0000
-4 0 14 -1.9900 0.0000
-4 1 1 -1.2001 0.0000
-4 1 2 1.9442 0.0000
-4 1 3 -5.7594 0.0000
-4 1 4 0.8541 0.0000
-4 1 5 -9.2850 0.0000
-4 1 6 -0.4121 0.0000
-4 1 7 -10.0096 0.0000
-4 1 8 -0.9223 0.0000
-4 1 9 -8.6366 0.0000
-4 1 10 -0.6410 0.0000
-4 1 11 -6.6719 0.0000
-4 1 12 -0.0651 0.0000
-4 1 13 -4.4697 0.0000
-4 1 14 0.5533 0.0000
-4 1 15 -1.8899 0.0000
-4 1 16 1.0777 0.0000
-4 1 17 0.1967 0.0000
-4 2 1 -3.5183 0.0000
-4 2 2 4.9459 0.0000
-4 2 3 -7.0968 0.0000
-4 2 4 4.7741 0.0000
-4 2 5 -7.8622 0.0000
-4 2 6 4.0615 0.0000
-4 2 7 -7.1095 0.0000
-4 2 8 3.1229 0.0000
-4 2 9 -6.3239 0.0000
-4 2 10 2.1162 0.0000
-4 2 11 -5.3728 0.0000
-4 2 12 1.0268 0.0000
-4 2 13 -3.5885 0.0000
-4 2 14 -0.1049 0.0000
-4 2 15 -1.5179 0.0000
-4 2 16 -1.0219 0.0000
-4 2 17 -0.2999 0.0000
-4 2 18 -1.2683 0.0000
-4 2 19 -0.0557 0.0000
-4 3 1 -5.9040 0.0000
-4 3 2 -0.1232 0.0000
-4 3 3 -8.3986 0.0000
-4 3 4 0.0580 0.0000
-4 3 5 -10.8273 0.0000
-4 3 6 -0.2566 0.0000
-4 3 7 -12.3509 0.0000
-4 3 8 -0.5861 0.0000
-4 3 9 -12.6595 0.0000
-4 3 10 -0.8500 0.0000
-4 3 11 -12.0010 0.0000
-4 3 12 -0.8340 0.0000
-4 3 13 -10.6640 0.0000
-4 3 14 -0.3264 0.0000
-4 3 15 -8.7089 0.0000
-4 3 16 0.3714 0.0000
-4 3 17 -6.3433 0.0000
-4 3 18 0.8188 0.0000
-4 3 19 -4.1140 0.0000
-4 3 20 1.0476 0.0000
-4 3 21 -2.4235 0.0000
-4 4 1 9.1195 0.0000
-4 4 2 16.8217 0.0000
-4 4 3 7.2036 0.0000
-4 4 4 14.1962 0.0000
-4 4 5 6.2155 0.0000
-4 4 6 11.1387 0.0000
-4 4 7 5.9344 0.0000
-4 4 8 8.1726 0.0000
-4 4 9 5.2639 0.0000
-4 4 10 5.5737 0.0000
-4 4 11 3.7912 0.0000
-4 4 12 3.6439 0.0000
-4 4 13 2.2081 0.0000
-4 4 14 2.2597 0.0000
-4 4 15 1.2110 0.0000
-4 4 16 0.9082 0.0000
-4 4 17 0.8232 0.0000
-4 4 18 -0.2357 0.0000
-4 4 19 0.8221 0.0000
-4 4 20 -0.0918 0.0000
-4 4 21 1.0209 0.0000
-4 4 22 1.5879 0.0000
-4 4 23 1.0559 0.0000
-4 4 24 3.1436 0.0000
-4 5 1 -2.7561 0.0000
-4 5 2 9.6453 0.0000
-4 5 3 -2.8492 0.0000
-4 5 4 8.8007 0.0000
-4 5 5 -2.5703 0.0000
-4 5 6 6.8728 0.0000
-4 5 7 -2.0077 0.0000
-4 5 8 4.6870 0.0000
-4 5 9 -1.4284 0.0000
-4 5 10 3.1115 0.0000
-4 5 11 -1.1179 0.0000
-4 5 12 2.8058 0.0000
-4 5 13 -0.9943 0.0000
-4 5 14 3.4137 0.0000
-4 5 15 -0.9212 0.0000
-4 5 16 3.8214 0.0000
-4 5 17 -1.1201 0.0000
-4 5 18 3.4929 0.0000
-4 5 19 -1.5765 0.0000
-4 5 20 2.6849 0.0000
-4 5 21 -1.5145 0.0000
-4 5 22 1.5293 0.0000
-4 5 23 -0.4024 0.0000
-4 5 24 0.1040 0.0000
-4 5 25 0.9657 0.0000
-4 6 1 -2.0410 0.0000
-4 6 2 12.0279 0.0000
-4 6 3 -2.0460 0.0000
-4 6 4 10.1836 0.0000
-4 6 5 -1.4933 0.0000
-4 6 6 7.8469 0.0000
-4 6 7 -0.5078 0.0000
-4 6 8 5.7836 0.0000
-4 6 9 -0.0522 0.0000
-4 6 10 4.5627 0.0000
-4 6 11 -0.2491 0.0000
-4 6 12 4.1589 0.0000
-4 6 13 -0.2267 0.0000
-4 6 14 3.9339 0.0000
-4 6 15 0.2008 0.0000
-4 6 16 3.2108 0.0000
-4 6 17 0.1851 0.0000
-4 6 18 1.9740 0.0000
-4 6 19 -0.5576 0.0000
-4 6 20 0.8968 0.0000
-4 6 21 -1.1823 0.0000
-4 6 22 0.5128 0.0000
-4 6 23 -1.0673 0.0000
-4 6 24 0.5627 0.0000
-4 6 25 -0.5921 0.0000
-4 6 26 0.4693 0.0000
-4 7 1 -3.8484 0.0000
-4 7 2 6.9077 0.0000
-4 7 3 -3.3953 0.0000
-4 7 4 5.6041 0.0000
-4 7 5 -2.6121 0.0000
-4 7 6 4.2229 0.0000
-4 7 7 -1.8064 0.0000
-4 7 8 3.2347 0.0000
-4 7 9 -1.3551 0.0000
-4 7 10 2.5118 0.0000
-4 7 11 -1.2198 0.0000
-4 7 12 1.8820 0.0000
-4 7 13 -0.9339 0.0000
-4 7 14 1.3963 0.0000
-4 7 15 -0.4096 0.0000
-4 7 16 1.1589 0.0000
-4 7 17 -0.0670 0.0000
-4 7 18 1.1807 0.0000
-4 7 19 0.1135 0.0000
-4 7 20 1.2549 0.0000
-4 7 21 0.6360 0.0000
-4 7 22 1.0372 0.0000
-4 7 23 1.2635 0.0000
-4 7 24 0.5339 0.0000
-4 7 25 1.0470 0.0000
-4 8 1 -0.9633 0.0000
-4 8 2 5.6207 0.0000
-4 8 3 -2.1493 0.0000
-4 8 4 4.2066 0.0000
-4 8 5 -2.9455 0.0000
-4 8 6 3.1842 0.0000
-4 8 7 -2.9115 0.0000
-4 8 8 2.7813 0.0000
-4 8 9 -2.6780 0.0000
-4 8 10 2.4584 0.0000
-4 8 11 -2.7041 0.0000
-4 8 12 1.9270 0.0000
-4 8 13 -2.7948 0.0000
-4 8 14 1.6520 0.0000
-4 8 15 -2.7139 0.0000
-4 8 16 1.9374 0.0000
-4 8 17 -2.2636 0.0000
-4 8 18 2.2941 0.0000
-4 8 19 -1.1571 0.0000
-4 8 20 2.2281 0.0000
-4 8 21 0.2942 0.0000
-4 8 22 1.9204 0.0000
-4 8 23 1.0432 0.0000
-4 8 24 1.6511 0.0000
-4 9 1 -0.9798 0.0000
-4 9 2 -2.2380 0.0000
-4 9 3 -1.1025 0.0000
-4 9 4 -3.4093 0.0000
-4 9 5 -1.2155 0.0000
-4 9 6 -3.0100 0.0000
-4 9 7 -1.3274 0.0000
-4 9 8 -1.9267 0.0000
-4 9 9 -1.2128 0.0000
-4 9 10 -1.4180 0.0000
-4 9 11 -0.7972 0.0000
-4 9 12 -1.4525 0.0000
-4 9 13 -0.2862 0.0000
-4 9 14 -1.2393 0.0000
-4 9 15 0.0143 0.0000
-4 9 16 -0.8102 0.0000
-4 9 17 0.0453 0.0000
-4 9 18 -0.8385 0.0000
-4 9 19 0.1273 0.0000
-4 9 20 -1.2660 0.0000
-4 9 21 0.4791 0.0000
-4 9 22 -1.2843 0.0000
-4 9 23 0.7301 0.0000
-4 10 1 1.7002 0.0000
-4 10 2 3.4227 0.0000
-4 10 3 1.9119 0.0000
-4 10 4 3.2177 0.0000
-4 10 5 1.2625 0.0000
-4 10 6 2.4437 0.0000
-4 10 7 0.2467 0.0000
-4 10 8 1.3014 0.0000
-4 10 9 -0.6124 0.0000
-4 10 10 0.2659 0.0000
-4 10 11 -1.0454 0.0000
-4 10 12 -0.1425 0.0000
-4 10 13 -1.0205 0.0000
-4 10 14 -0.0823 0.0000
-4 10 15 -0.7347 0.0000
-4 10 16 -0.4210 0.0000
-4 10 17 -0.3572 0.0000
-4 10 18 -1.3921 0.0000
-4 10 19 0.0966 0.0000
-4 10 20 -1.9338 0.0000
-4 10 21 0.4303 0.0000
-4 10 22 -1.2555 0.0000
-4 11 1 1.0143 0.0000
-4 11 2 -2.2711 0.0000
-4 11 3 0.9520 0.0000
-4 11 4 -2.2384 0.0000
-4 11 5 0.3715 0.0000
-4 11 6 -1.7433 0.0000
-4 11 7 -0.3291 0.0000
-4 11 8 -1.2411 0.0000
-4 11 9 -0.7308 0.0000
-4 11 10 -0.7419 0.0000
-4 11 11 -0.6569 0.0000
-4 11 12 0.1242 0.0000
-4 11 13 -0.0707 0.0000
-4 11 14 1.2947 0.0000
-4 11 15 0.8074 0.0000
-4 11 16 2.0690 0.0000
-4 11 17 1.4170 0.0000
-4 11 18 2.0199 0.0000
-4 11 19 1.3566 0.0000
-4 11 20 1.4760 0.0000
-4 11 21 0.8469 0.0000
-4 12 1 0.3185 0.0000
-4 12 2 1.8029 0.0000
-4 12 3 0.3986 0.0000
-4 12 4 1.0943 0.0000
-4 12 5 0.4358 0.0000
-4 12 6 1.0126 0.0000
-4 12 7 0.8155 0.0000
-4 12 8 1.0597 0.0000
-4 12 9 1.0872 0.0000
-4 12 10 0.7455 0.0000
-4 12 11 0.8089 0.0000
-4 12 12 0.0887 0.0000
-4 12 13 0.3893 0.0000
-4 12 14 -0.6759 0.0000
-4 12 15 0.3222 0.0000
-4 12 16 -1.4477 0.0000
-4 12 17 0.3857 0.0000
-4 12 18 -1.9310 0.0000
-4 12 19 0.2268 0.0000
-4 13 1 0.9737 0.0000
-4 13 2 0.6747 0.0000
-4 13 3 0.0885 0.0000
-4 13 4 -0.2233 0.0000
-4 13 5 -1.0063 0.0000
-4 13 6 -0.7307 0.0000
-4 13 7 -1.8294 0.0000
-4 13 8 0.0134 0.0000
-4 13 9 -2.0758 0.0000
-4 13 10 1.5747 0.0000
-4 13 11 -1.4778 0.0000
-4 13 12 2.6574 0.0000
-4 13 13 -0.2038 0.0000
-4 13 14 2.3781 0.0000
-4 13 15 0.8174 0.0000
-4 13 16 1.0659 0.0000
-4 13 17 0.7811 0.0000
-4 14 1 1.0805 0.0000
-4 14 2 1.1465 0.0000
-4 14 3 0.7356 0.0000
-4 14 4 1.1464 0.0000
-4 14 5 0.4106 0.0000
-4 14 6 1.2555 0.0000
-4 14 7 0.3960 0.0000
-4 14 8 1.2713 0.0000
-4 14 9 0.4473 0.0000
-4 14 10 0.6820 0.0000
-4 14 11 0.2632 0.0000
-4 14 12 -0.4619 0.0000
-4 14 13 -0.0009 0.0000
-4 14 14 -1.3036 0.0000
-4 14 15 -0.0702 0.0000
-4 15 1 0.8996 0.0000
-4 15 2 0.0303 0.0000
-4 15 3 0.2875 0.0000
-4 15 4 -0.0990 0.0000
-4 15 5 -0.8007 0.0000
-4 15 6 -0.2739 0.0000
-4 15 7 -1.7099 0.0000
-4 15 8 -0.0267 0.0000
-4 15 9 -1.7547 0.0000
-4 15 10 0.1969 0.0000
-4 15 11 -0.8753 0.0000
-4 15 12 0.0968 0.0000
-4 16 1 1.7351 0.0000
-4 16 2 0.7653 0.0000
-4 16 3 1.5058 0.0000
-4 16 4 0.1205 0.0000
-4 16 5 0.7801 0.0000
-4 16 6 -0.6294 0.0000
-4 16 7 0.1476 0.0000
-4 16 8 -0.9328 0.0000
-3 0 2 8.7396 0.0000
-3 0 4 12.4237 0.0000
-3 0 6 11.4509 0.0000
-3 0 8 8.5959 0.0000
-3 0 10 6.1797 0.0000
-3 0 12 3.6886 0.0000
-3 0 14 0.0574 0.0000
-3 1 1 4.1377 0.0000
-3 1 2 4.5556 0.0000
-3 1 3 -0.8216 0.0000
-3 1 4 3.6612 0.0000
-3 1 5 -4.1906 0.0000
-3 1 6 2.4452 0.0000
-3 1 7 -4.8724 0.0000
-3 1 8 1.9681 0.0000
-3 1 9 -3.9167 0.0000
-3 1 10 2.2366 0.0000
-3 1 11 -2.4729 0.0000
-3 1 12 2.8013 0.0000
-3 1 13 -0.5930 0.0000
-3 1 14 3.4766 0.0000
-3 1 15 1.5098 0.0000
-3 1 16 3.9482 0.0000
-3 1 17 2.4917 0.0000
-3 2 1 -29.5376 0.0000
-3 2 2 9.1138 0.0000
-3 2 3 -29.2084 0.0000
-3 2 4 8.8683 0.0000
-3 2 5 -24.3581 0.0000
-3 2 6 6.6482 0.0000
-3 2 7 -18.2579 0.0000
-3 2 8 4.3399 0.0000
-3 2 9 -13.2613 0.0000
-3 2 10 2.8514 0.0000
-3 2 11 -9.5059 0.0000
-3 2 12 1.6196 0.0000
-3 2 13 -6.4370 0.0000
-3 2 14 0.0069 0.0000
-3 2 15 -4.2345 0.0000
-3 2 16 -1.5909 0.0000
-3 2 17 -3.1364 0.0000
-3 2 18 -2.1735 0.0000
-3 2 19 -2.5595 0.0000
-3 3 1 -10.0111 0.0000
-3 3 2 0.6038 0.0000
-3 3 3 -13.1763 0.0000
-3 3 4 -0.1748 0.0000
-3 3 5 -14.9826 0.0000
-3 3 6 -1.4714 0.0000
-3 3 7 -14.9211 0.0000
-3 3 8 -2.1467 0.0000
-3 3 9 -13.4453 0.0000
-3 3 10 -2.2308 0.0000
-3 3 11 -11.3383 0.0000
-3 3 12 -2.0051 0.0000
-3 3 13 -9.0267 0.0000
-3 3 14 -1.4324 0.0000
-3 3 15 -6.6913 0.0000
-3 3 16 -0.5769 0.0000
-3 3 17 -4.7295 0.0000
-3 3 18 0.2426 0.0000
-3 3 19 -3.4657 0.0000
-3 3 20 0.8044 0.0000
-3 3 21 -2.5415 0.0000
-3 4 1 -0.4238 0.0000
-3 4 2 21.0050 0.0000
-3 4 3 -1.0389 0.0000
-3 4 4 16.1565 0.0000
-3 4 5 -0.3066 0.0000
-3 4 6 10.8503 0.0000
-3 4 7 0.5996 0.0000
-3 4 8 6.3068 0.0000
-3 4 9 0.5516 0.0000
-3 4 10 3.1234 0.0000
-3 4 11 -0.4440 0.0000
-3 4 12 1.3082 0.0000
-3 4 13 -1.4934 0.0000
-3 4 14 0.2204 0.0000
-3 4 15 -1.9140 0.0000
-3 4 16 -0.9719 0.0000
-3 4 17 -1.6627 0.0000
-3 4 18 -2.2345 0.0000
-3 4 19 -0.9649 0.0000
-3 4 20 -2.5835 0.0000
-3 4 21 -0.1499 0.0000
-3 4 22 -1.6346 0.0000
-3 4 23 0.3028 0.0000
-3 5 1 -6.8087 0.0000
-3 5 2 8.6332 0.0000
-3 5 3 -6.6011 0.0000
-3 5 4 6.6412 0.0000
-3 5 5 -5.9567 0.0000
-3 5 6 3.5414 0.0000
-3 5 7 -4.7627 0.0000
-3 5 8 0.8468 0.0000
-3 5 9 -3.4597 0.0000
-3 5 10 -0.6270 0.0000
-3 5 11 -2.4915 0.0000
-3 5 12 -0.8554 0.0000
-3 5 13 -1.7630 0.0000
-3 5 14 -0.5150 0.0000
-3 5 15 -1.2311 0.0000
-3 5 16 -0.3581 0.0000
-3 5 17 -1.3003 0.0000
-3 5 18 -0.4790 0.0000
-3 5 19 -1.8559 0.0000
-3 5 20 -0.6068 0.0000
-3 5 21 -1.8043 0.0000
-3 5 22 -0.7707 0.0000
-3 5 23 -0.5765 0.0000
-3 5 24 -0.9842 0.0000
-3 5 25 0.7783 0.0000
-3 6 1 -1.2056 0.0000
-3 6 2 14.4227 0.0000
-3 6 3 -0.3298 0.0000
-3 6 4 11.9910 0.0000
-3 6 5 0.4747 0.0000
-3 6 6 9.2540 0.0000
-3 6 7 0.7032 0.0000
-3 6 8 6.7524 0.0000
-3 6 9 0.1749 0.0000
-3 6 10 4.9078 0.0000
-3 6 11 -0.3610 0.0000
-3 6 12 3.8348 0.0000
-3 6 13 -0.1103 0.0000
-3 6 14 3.2062 0.0000
-3 6 15 0.5225 0.0000
-3 6 16 2.4332 0.0000
-3 6 17 0.5620 0.0000
-3 6 18 1.2102 0.0000
-3 6 19 0.0152 0.0000
-3 6 20 -0.1242 0.0000
-3 6 21 -0.3013 0.0000
-3 6 22 -1.0090 0.0000
-3 6 23 -0.1636 0.0000
-3 6 24 -1.3265 0.0000
-3 6 25 -0.0526 0.0000
-3 6 26 -1.2944 0.0000
-3 7 1 -1.2256 0.0000
-3 7 2 3.6245 0.0000
-3 7 3 -0.0230 0.0000
-3 7 4 2.2875 0.0000
-3 7 5 0.4100 0.0000
-3 7 6 1.2694 0.0000
-3 7 7 0.2175 0.0000
-3 7 8 1.0274 0.0000
-3 7 9 -0.2788 0.0000
-3 7 10 0.9940 0.0000
-3 7 11 -0.5802 0.0000
-3 7 12 0.5302 0.0000
-3 7 13 -0.2448 0.0000
-3 7 14 -0.2304 0.0000
-3 7 15 0.4621 0.0000
-3 7 16 -0.6911 0.0000
-3 7 17 0.8445 0.0000
-3 7 18 -0.5670 0.0000
-3 7 19 0.8879 0.0000
-3 7 20 -0.1605 0.0000
-3 7 21 1.1203 0.0000
-3 7 22 0.0643 0.0000
-3 7 23 1.3308 0.0000
-3 7 24 0.0558 0.0000
-3 7 25 0.7735 0.0000
-3 8 1 1.1014 0.0000
-3 8 2 3.8532 0.0000
-3 8 3 0.2478 0.0000
-3 8 4 2.5766 0.0000
-3 8 5 -0.2850 0.0000
-3 8 6 1.8198 0.0000
-3 8 7 -0.2635 0.0000
-3 8 8 1.6899 0.0000
-3 8 9 -0.0711 0.0000
-3 8 10 1.5521 0.0000
-3 8 11 0.0510 0.0000
-3 8 12 1.1329 0.0000
-3 8 13 0.1269 0.0000
-3 8 14 0.8370 0.0000
-3 8 15 0.1343 0.0000
-3 8 16 0.8447 0.0000
-3 8 17 0.2120 0.0000
-3 8 18 0.8083 0.0000
-3 8 19 0.6560 0.0000
-3 8 20 0.6348 0.0000
-3 8 21 1.2071 0.0000
-3 8 22 0.6407 0.0000
-3 8 23 1.1353 0.0000
-3 8 24 0.7660 0.0000
-3 8 25 0.4320 0.0000
-3 9 1 2.1413 0.0000
-3 9 2 -2.6481 0.0000
-3 9 3 2.0277 0.0000
-3 9 4 -3.3127 0.0000
-3 9 5 1.2677 0.0000
-3 9 6 -2.9575 0.0000
-3 9 7 0.4959 0.0000
-3 9 8 -2.2630 0.0000
-3 9 9 0.1818 0.0000
-3 9 10 -2.1122 0.0000
-3 9 11 0.1590 0.0000
-3 9 12 -2.3497 0.0000
-3 9 13 0.0261 0.0000
-3 9 14 -2.2595 0.0000
-3 9 15 -0.3166 0.0000
-3 9 16 -1.9093 0.0000
-3 9 17 -0.5633 0.0000
-3 9 18 -1.9320 0.0000
-3 9 19 -0.3335 0.0000
-3 9 20 -2.2526 0.0000
-3 9 21 0.2824 0.0000
-3 9 22 -2.1115 0.0000
-3 9 23 0.6266 0.0000
-3 9 24 -1.2619 0.0000
-3 10 1 2.4572 0.0000
-3 10 2 2.8883 0.0000
-3 10 3 2.6714 0.0000
-3 10 4 2.2858 0.0000
-3 10 5 1.8718 0.0000
-3 10 6 1.3500 0.0000
-3 10 7 0.7838 0.0000
-3 10 8 0.3852 0.0000
-3 10 9 0.1079 0.0000
-3 10 10 -0.3718 0.0000
-3 10 11 0.0271 0.0000
-3 10 12 -0.7033 0.0000
-3 10 13 0.3989 0.0000
-3 10 14 -0.8309 0.0000
-3 10 15 0.9760 0.0000
-3 10 16 -1.3175 0.0000
-3 10 17 1.5218 0.0000
-3 10 18 -1.9960 0.0000
-3 10 19 1.8231 0.0000
-3 10 20 -1.8641 0.0000
-3 10 21 1.6376 0.0000
-3 10 22 -0.7324 0.0000
-3 11 1 -0.8413 0.0000
-3 11 2 -1.3872 0.0000
-3 11 3 -0.7626 0.0000
-3 11 4 -1.1933 0.0000
-3 11 5 -0.8254 0.0000
-3 11 6 -0.6703 0.0000
-3 11 7 -0.8314 0.0000
-3 11 8 -0.0655 0.0000
-3 11 9 -0.5650 0.0000
-3 11 10 0.5040 0.0000
-3 11 11 -0.0135 0.0000
-3 11 12 0.9995 0.0000
-3 11 13 0.7581 0.0000
-3 11 14 1.2521 0.0000
-3 11 15 1.4828 0.0000
-3 11 16 1.0136 0.0000
-3 11 17 1.6708 0.0000
-3 11 18 0.4095 0.0000
-3 11 19 1.1559 0.0000
-3 11 20 -0.0568 0.0000
-3 11 21 0.4203 0.0000
-3 12 1 2.7530 0.0000
-3 12 2 1.4911 0.0000
-3 12 3 1.2794 0.0000
-3 12 4 0.8250 0.0000
-3 12 5 -0.0006 0.0000
-3 12 6 0.4824 0.0000
-3 12 7 -0.4249 0.0000
-3 12 8 0.1831 0.0000
-3 12 9 -0.3027 0.0000
-3 12 10 -0.2460 0.0000
-3 12 11 -0.0544 0.0000
-3 12 12 -0.6643 0.0000
-3 12 13 0.4419 0.0000
-3 12 14 -1.0287 0.0000
-3 12 15 1.1192 0.0000
-3 12 16 -1.5308 0.0000
-3 12 17 1.3276 0.0000
-3 12 18 -1.9754 0.0000
-3 12 19 0.8027 0.0000
-3 12 20 -1.7247 0.0000
-3 13 1 0.1841 0.0000
-3 13 2 0.5685 0.0000
-3 13 3 -0.4188 0.0000
-3 13 4 0.1102 0.0000
-3 13 5 -1.1125 0.0000
-3 13 6 0.0744 0.0000
-3 13 7 -1.5969 0.0000
-3 13 8 0.7781 0.0000
-3 13 9 -1.5653 0.0000
-3 13 10 1.7132 0.0000
-3 13 11 -0.7824 0.0000
-3 13 12 2.0623 0.0000
-3 13 13 0.4693 0.0000
-3 13 14 1.5601 0.0000
-3 13 15 1.2816 0.0000
-3 13 16 0.6736 0.0000
-3 13 17 1.0517 0.0000
-3 13 18 0.0927 0.0000
-3 14 1 0.3499 0.0000
-3 14 2 0.4109 0.0000
-3 14 3 0.1608 0.0000
-3 14 4 1.3313 0.0000
-3 14 5 0.1928 0.0000
-3 14 6 2.0196 0.0000
-3 14 7 0.3671 0.0000
-3 14 8 2.0659 0.0000
-3 14 9 0.3132 0.0000
-3 14 10 1.1414 0.0000
-3 14 11 -0.0766 0.0000
-3 14 12 -0.3032 0.0000
-3 14 13 -0.3566 0.0000
-3 14 14 -1.2006 0.0000
-3 14 15 -0.1905 0.0000
-3 14 16 -1.0352 0.0000
-3 15 1 -0.0044 0.0000
-3 15 2 0.9889 0.0000
-3 15 3 -0.6146 0.0000
-3 15 4 1.3688 0.0000
-3 15 5 -1.5468 0.0000
-3 15 6 1.7312 0.0000
-3 15 7 -2.0909 0.0000
-3 15 8 1.9425 0.0000
-3 15 9 -1.7169 0.0000
-3 15 10 1.4910 0.0000
-3 15 11 -0.6908 0.0000
-3 15 12 0.5579 0.0000
-3 15 13 0.1718 0.0000
-3 16 1 0.0289 0.0000
-3 16 2 1.3876 0.0000
-3 16 3 0.0359 0.0000
-3 16 4 0.8240 0.0000
-3 16 5 -0.2378 0.0000
-3 16 6 0.0599 0.0000
-3 16 7 -0.3738 0.0000
-3 16 8 -0.2599 0.0000
-3 16 9 -0.3171 0.0000
-3 17 1 -1.0899 0.0000
-3 17 2 0.6755 0.0000
-2 0 2 68.3343 0.0000
-2 0 4 62.6808 0.0000
-2 0 6 47.2690 0.0000
-2 0 8 31.1132 0.0000
-2 0 10 19.4444 0.0000
-2 0 12 11.3668 0.0000
-2 0 14 4.5475 0.0000
-2 1 1 8.4571 0.0000
-2 1 2 10.6833 0.0000
-2 1 3 3.7071 0.0000
-2 1 4 10.1847 0.0000
-2 1 5 1.2259 0.0000
-2 1 6 8.5983 0.0000
-2 1 7 0.8990 0.0000
-2 1 8 7.1930 0.0000
-2 1 9 1.3904 0.0000
-2 1 10 6.4329 0.0000
-2 1 11 2.0851 0.0000
-2 1 12 6.2853 0.0000
-2 1 13 3.2021 0.0000
-2 1 14 6.5837 0.0000
-2 1 15 4.3249 0.0000
-2 1 16 6.6804 0.0000
-2 2 1 -57.1444 0.0000
-2 2 2 25.3869 0.0000
-2 2 3 -49.0591 0.0000
-2 2 4 21.8530 0.0000
-2 2 5 -36.2673 0.0000
-2 2 6 15.0705 0.0000
-2 2 7 -23.9606 0.0000
-2 2 8 9.0886 0.0000
-2 2 9 -14.9703 0.0000
-2 2 10 5.2875 0.0000
-2 2 11 -9.4650 0.0000
-2 2 12 2.5365 0.0000
-2 2 13 -6.5932 0.0000
-2 2 14 -0.0879 0.0000
-2 2 15 -5.3777 0.0000
-2 2 16 -2.0602 0.0000
-2 2 17 -4.5322 0.0000
-2 2 18 -2.5202 0.0000
-2 3 1 -8.9538 0.0000
-2 3 2 4.2137 0.0000
-2 3 3 -11.7336 0.0000
-2 3 4 1.7332 0.0000
-2 3 5 -12.3707 0.0000
-2 3 6 -0.6516 0.0000
-2 3 7 -10.9261 0.0000
-2 3 8 -1.6450 0.0000
-2 3 9 -8.2952 0.0000
-2 3 10 -1.6334 0.0000
-2 3 11 -5.3129 0.0000
-2 3 12 -1.3654 0.0000
-2 3 13 -2.3929 0.0000
-2 3 14 -1.0012 0.0000
-2 3 15 0.0355 0.0000
-2 3 16 -0.4532 0.0000
-2 3 17 1.3071 0.0000
-2 3 18 0.1713 0.0000
-2 3 19 1.2499 0.0000
-2 3 20 0.6557 0.0000
-2 4 1 -13.3544 0.0000
-2 4 2 15.1083 0.0000
-2 4 3 -11.1293 0.0000
-2 4 4 9.2364 0.0000
-2 4 5 -7.8940 0.0000
-2 4 6 3.7807 0.0000
-2 4 7 -5.1986 0.0000
-2 4 8 0.0713 0.0000
-2 4 9 -3.6396 0.0000
-2 4 10 -1.8421 0.0000
-2 4 11 -3.1453 0.0000
-2 4 12 -2.5955 0.0000
-2 4 13 -3.3950 0.0000
-2 4 14 -2.9744 0.0000
-2 4 15 -3.8721 0.0000
-2 4 16 -3.6647 0.0000
-2 4 17 -3.8759 0.0000
-2 4 18 -4.7197 0.0000
-2 4 19 -2.9394 0.0000
-2 4 20 -5.3600 0.0000
-2 4 21 -1.3626 0.0000
-2 4 22 -4.9298 0.0000
-2 5 1 -7.3135 0.0000
-2 5 2 4.1259 0.0000
-2 5 3 -6.6395 0.0000
-2 5 4 1.3107 0.0000
-2 5 5 -5.7176 0.0000
-2 5 6 -1.4242 0.0000
-2 5 7 -4.4101 0.0000
-2 5 8 -3.0474 0.0000
-2 5 9 -3.1724 0.0000
-2 5 10 -3.6154 0.0000
-2 5 11 -2.1924 0.0000
-2 5 12 -3.6197 0.0000
-2 5 13 -1.0842 0.0000
-2 5 14 -3.4641 0.0000
-2 5 15 0.0526 0.0000
-2 5 16 -3.1981 0.0000
-2 5 17 0.3957 0.0000
-2 5 18 -2.5601 0.0000
-2 5 19 -0.1000 0.0000
-2 5 20 -1.5428 0.0000
-2 5 21 -0.2230 0.0000
-2 5 22 -0.6616 0.0000
-2 5 23 0.6456 0.0000
-2 5 24 -0.2785 0.0000
-2 5 25 1.4842 0.0000
-2 6 1 0.4174 0.0000
-2 6 2 10.0087 0.0000
-2 6 3 0.9730 0.0000
-2 6 4 7.8162 0.0000
-2 6 5 0.8722 0.0000
-2 6 6 5.7026 0.0000
-2 6 7 0.0197 0.0000
-2 6 8 3.8739 0.0000
-2 6 9 -0.8877 0.0000
-2 6 10 2.4720 0.0000
-2 6 11 -1.0663 0.0000
-2 6 12 1.6372 0.0000
-2 6 13 -0.5764 0.0000
-2 6 14 1.2594 0.0000
-2 6 15 -0.2808 0.0000
-2 6 16 0.7677 0.0000
-2 6 17 -0.6513 0.0000
-2 6 18 -0.3861 0.0000
-2 6 19 -1.1414 0.0000
-2 6 20 -1.9541 0.0000
-2 6 21 -1.1449 0.0000
-2 6 22 -3.0612 0.0000
-2 6 23 -0.8812 0.0000
-2 6 24 -3.1920 0.0000
-2 6 25 -0.7529 0.0000
-2 6 26 -2.5399 0.0000
-2 7 1 0.0820 0.0000
-2 7 2 -0.7029 0.0000
-2 7 3 1.2154 0.0000
-2 7 4 -1.5523 0.0000
-2 7 5 1.0628 0.0000
-2 7 6 -1.6112 0.0000
-2 7 7 0.3952 0.0000
-2 7 8 -0.7939 0.0000
-2 7 9 -0.1541 0.0000
-2 7 10 -0.1123 0.0000
-2 7 11 -0.2372 0.0000
-2 7 12 -0.2787 0.0000
-2 7 13 0.2190 0.0000
-2 7 14 -0.8590 0.0000
-2 7 15 0.7087 0.0000
-2 7 16 -1.0625 0.0000
-2 7 17 0.6551 0.0000
-2 7 18 -0.7432 0.0000
-2 7 19 0.4107 0.0000
-2 7 20 -0.3144 0.0000
-2 7 21 0.7445 0.0000
-2 7 22 -0.0773 0.0000
-2 7 23 1.3742 0.0000
-2 7 24 0.0312 0.0000
-2 7 25 1.3053 0.0000
-2 7 26 0.1272 0.0000
-2 8 1 3.6078 0.0000
-2 8 2 1.7504 0.0000
-2 8 3 3.0395 0.0000
-2 8 4 1.1936 0.0000
-2 8 5 2.3202 0.0000
-2 8 6 0.9422 0.0000
-2 8 7 1.6961 0.0000
-2 8 8 1.1049 0.0000
-2 8 9 1.3846 0.0000
-2 8 10 1.2290 0.0000
-2 8 11 1.4537 0.0000
-2 8 12 1.1319 0.0000
-2 8 13 1.6576 0.0000
-2 8 14 0.9570 0.0000
-2 8 15 1.6607 0.0000
-2 8 16 0.5480 0.0000
-2 8 17 1.5198 0.0000
-2 8 18 -0.3141 0.0000
-2 8 19 1.4663 0.0000
-2 8 20 -1.1660 0.0000
-2 8 21 1.2610 0.0000
-2 8 22 -1.3044 0.0000
-2 8 23 0.5531 0.0000
-2 8 24 -0.8439 0.0000
-2 8 25 -0.2238 0.0000
-2 9 1 1.4849 0.0000
-2 9 2 -2.2558 0.0000
-2 9 3 1.1771 0.0000
-2 9 4 -2.0588 0.0000
-2 9 5 0.1949 0.0000
-2 9 6 -1.8055 0.0000
-2 9 7 -0.4513 0.0000
-2 9 8 -1.7684 0.0000
-2 9 9 -0.4696 0.0000
-2 9 10 -2.2445 0.0000
-2 9 11 -0.3999 0.0000
-2 9 12 -2.7858 0.0000
-2 9 13 -0.6443 0.0000
-2 9 14 -2.6877 0.0000
-2 9 15 -0.9729 0.0000
-2 9 16 -2.1540 0.0000
-2 9 17 -0.9084 0.0000
-2 9 18 -1.9818 0.0000
-2 9 19 -0.2604 0.0000
-2 9 20 -2.2245 0.0000
-2 9 21 0.6179 0.0000
-2 9 22 -2.1539 0.0000
-2 9 23 1.0317 0.0000
-2 9 24 -1.4549 0.0000
-2 10 1 2.3412 0.0000
-2 10 2 3.7990 0.0000
-2 10 3 2.9188 0.0000
-2 10 4 3.7487 0.0000
-2 10 5 2.3948 0.0000
-2 10 6 3.2085 0.0000
-2 10 7 1.6817 0.0000
-2 10 8 2.4295 0.0000
-2 10 9 1.5392 0.0000
-2 10 10 1.6102 0.0000
-2 10 11 1.8482 0.0000
-2 10 12 0.9892 0.0000
-2 10 13 2.1339 0.0000
-2 10 14 0.4432 0.0000
-2 10 15 2.1799 0.0000
-2 10 16 -0.3818 0.0000
-2 10 17 2.0250 0.0000
-2 10 18 -1.1427 0.0000
-2 10 19 1.6850 0.0000
-2 10 20 -0.9696 0.0000
-2 10 21 1.1057 0.0000
-2 10 22 0.0011 0.0000
-2 10 23 0.4168 0.0000
-2 11 1 0.1730 0.0000
-2 11 2 0.7042 0.0000
-2 11 3 0.1448 0.0000
-2 11 4 1.3755 0.0000
-2 11 5 -0.9716 0.0000
-2 11 6 1.8877 0.0000
-2 11 7 -1.9821 0.0000
-2 11 8 2.2830 0.0000
-2 11 9 -2.0038 0.0000
-2 11 10 2.3502 0.0000
-2 11 11 -1.0726 0.0000
-2 11 12 1.8297 0.0000
-2 11 13 0.3059 0.0000
-2 11 14 0.8085 0.0000
-2 11 15 1.4828 0.0000
-2 11 16 -0.3005 0.0000
-2 11 17 1.8404 0.0000
-2 11 18 -0.9955 0.0000
-2 11 19 1.2886 0.0000
-2 11 20 -0.9940 0.0000
-2 11 21 0.4529 0.0000
-2 11 22 -0.5083 0.0000
-2 12 1 2.7673 0.0000
-2 12 2 1.7513 0.0000
-2 12 3 1.5138 0.0000
-2 12 4 1.4294 0.0000
-2 12 5 0.3113 0.0000
-2 12 6 0.8836 0.0000
-2 12 7 -0.4046 0.0000
-2 12 8 0.2236 0.0000
-2 12 9 -0.6927 0.0000
-2 12 10 -0.3583 0.0000
-2 12 11 -0.6245 0.0000
-2 12 12 -0.6309 0.0000
-2 12 13 -0.0615 0.0000
-2 12 14 -0.7281 0.0000
-2 12 15 0.6826 0.0000
-2 12 16 -1.0417 0.0000
-2 12 17 0.8325 0.0000
-2 12 18 -1.4291 0.0000
-2 12 19 0.2915 0.0000
-2 12 20 -1.2418 0.0000
-2 13 1 -0.9946 0.0000
-2 13 2 1.0024 0.0000
-2 13 3 -1.2229 0.0000
-2 13 4 1.2754 0.0000
-2 13 5 -1.4470 0.0000
-2 13 6 1.7521 0.0000
-2 13 7 -1.4911 0.0000
-2 13 8 2.4825 0.0000
-2 13 9 -1.2025 0.0000
-2 13 10 3.0717 0.0000
-2 13 11 -0.5205 0.0000
-2 13 12 3.0533 0.0000
-2 13 13 0.2959 0.0000
-2 13 14 2.4278 0.0000
-2 13 15 0.6759 0.0000
-2 13 16 1.5641 0.0000
-2 13 17 0.3656 0.0000
-2 13 18 0.8063 0.0000
-2 14 1 0.3688 0.0000
-2 14 2 2.5149 0.0000
-2 14 3 0.2180 0.0000
-2 14 4 2.7318 0.0000
-2 14 5 0.1166 0.0000
-2 14 6 2.3897 0.0000
-2 14 7 -0.0988 0.0000
-2 14 8 1.5381 0.0000
-2 14 9 -0.6190 0.0000
-2 14 10 0.2290 0.0000
-2 14 11 -1.2645 0.0000
-2 14 12 -1.0048 0.0000
-2 14 13 -1.4132 0.0000
-2 14 14 -1.4065 0.0000
-2 14 15 -0.8345 0.0000
-2 14 16 -0.8842 0.0000
-2 15 1 -1.8804 0.0000
-2 15 2 1.4944 0.0000
-2 15 3 -1.9535 0.0000
-2 15 4 1.8087 0.0000
-2 15 5 -1.9867 0.0000
-2 15 6 2.2186 0.0000
-2 15 7 -1.7170 0.0000
-2 15 8 2.3304 0.0000
-2 15 9 -1.0547 0.0000
-2 15 10 1.7884 0.0000
-2 15 11 -0.3065 0.0000
-2 15 12 1.0092 0.0000
-2 15 13 0.1179 0.0000
-2 15 14 0.6175 0.0000
-2 16 1 -1.9245 0.0000
-2 16 2 1.9873 0.0000
-2 16 3 -1.8124 0.0000
-2 16 4 1.1975 0.0000
-2 16 5 -1.5993 0.0000
-2 16 6 0.4545 0.0000
-2 16 7 -1.0713 0.0000
-2 16 8 0.1491 0.0000
-2 16 9 -0.4744 0.0000
-2 16 10 0.1950 0.0000
-2 17 1 -2.3391 0.0000
-2 17 2 0.6916 0.0000
-2 17 3 -1.2684 0.0000
-2 17 4 0.5478 0.0000
-2 17 5 -0.7219 0.0000
-1 0 2 149.6575 0.0000
-1 0 4 123.6003 0.0000
-1 0 6 85.9138 0.0000
-1 0 8 52.3456 0.0000
-1 0 10 30.1684 0.0000
-1 0 12 17.3795 0.0000
-1 0 14 9.4527 0.0000
-1 0 16 4.2846 0.0000
-1 1 1 5.5301 0.0000
-1 1 2 11.4329 0.0000
-1 1 3 3.1442 0.0000
-1 1 4 11.2894 0.0000
-1 1 5 2.8719 0.0000
-1 1 6 9.9367 0.0000
-1 1 7 3.3707 0.0000
-1 1 8 8.4602 0.0000
-1 1 9 3.5524 0.0000
-1 1 10 7.4039 0.0000
-1 1 11 3.5809 0.0000
-1 1 12 6.8413 0.0000
-1 1 13 3.9633 0.0000
-1 1 14 6.6321 0.0000
-1 1 15 4.3352 0.0000
-1 1 16 6.2931 0.0000
-1 1 17 3.7805 0.0000
-1 1 18 5.1476 0.0000
-1 2 1 -48.4443 0.0000
-1 2 2 47.9043 0.0000
-1 2 3 -35.0573 0.0000
-1 2 4 37.6665 0.0000
-1 2 5 -21.2903 0.0000
-1 2 6 24.1966 0.0000
-1 2 7 -11.0904 0.0000
-1 2 8 13.2865 0.0000
-1 2 9 -5.0942 0.0000
-1 2 10 6.4467 0.0000
-1 2 11 -2.2864 0.0000
-1 2 12 2.3231 0.0000
-1 2 13 -1.6266 0.0000
-1 2 14 -0.1399 0.0000
-1 2 15 -2.0119 0.0000
-1 2 16 -1.0301 0.0000
-1 2 17 -2.0461 0.0000
-1 2 18 -0.6117 0.0000
-1 2 19 -1.0000 0.0000
-1 2 20 0.3008 0.0000
-1 3 1 -2.7346 0.0000
-1 3 2 3.5553 0.0000
-1 3 3 -4.0372 0.0000
-1 3 4 -0.3099 0.0000
-1 3 5 -3.8541 0.0000
-1 3 6 -2.5753 0.0000
-1 3 7 -2.5130 0.0000
-1 3 8 -2.7527 0.0000
-1 3 9 -0.5598 0.0000
-1 3 10 -1.9173 0.0000
-1 3 11 1.6285 0.0000
-1 3 12 -1.2016 0.0000
-1 3 13 3.7442 0.0000
-1 3 14 -0.8516 0.0000
-1 3 15 5.2339 0.0000
-1 3 16 -0.5269 0.0000
-1 3 17 5.4359 0.0000
-1 3 18 -0.0313 0.0000
-1 3 19 4.3071 0.0000
-1 3 20 0.3612 0.0000
-1 3 21 2.6549 0.0000
-1 3 22 0.2714 0.0000
-1 4 1 -13.7273 0.0000
-1 4 2 0.2444 0.0000
-1 4 3 -9.7940 0.0000
-1 4 4 -3.2336 0.0000
-1 4 5 -6.5175 0.0000
-1 4 6 -5.2905 0.0000
-1 4 7 -4.4152 0.0000
-1 4 8 -5.6945 0.0000
-1 4 9 -3.0235 0.0000
-1 4 10 -5.4383 0.0000
-1 4 11 -2.4601 0.0000
-1 4 12 -5.1966 0.0000
-1 4 13 -3.1090 0.0000
-1 4 14 -4.8924 0.0000
-1 4 15 -4.3900 0.0000
-1 4 16 -4.5878 0.0000
-1 4 17 -4.9026 0.0000
-1 4 18 -4.6193 0.0000
-1 4 19 -3.8954 0.0000
-1 4 20 -4.7764 0.0000
-1 4 21 -2.0473 0.0000
-1 4 22 -4.3776 0.0000
-1 4 23 -0.5766 0.0000
-1 4 24 -3.2557 0.0000
-1 4 25 0.0603 0.0000
-1 5 1 -4.1861 0.0000
-1 5 2 -0.2488 0.0000
-1 5 3 -3.6383 0.0000
-1 5 4 -3.1940 0.0000
-1 5 5 -3.0305 0.0000
-1 5 6 -4.7616 0.0000
-1 5 7 -2.2296 0.0000
-1 5 8 -4.8961 0.0000
-1 5 9 -1.5955 0.0000
-1 5 10 -4.2998 0.0000
-1 5 11 -1.0671 0.0000
-1 5 12 -3.5521 0.0000
-1 5 13 -0.1335 0.0000
-1 5 14 -2.8423 0.0000
-1 5 15 1.0028 0.0000
-1 5 16 -2.0375 0.0000
-1 5 17 1.4669 0.0000
-1 5 18 -0.9607 0.0000
-1 5 19 1.2589 0.0000
-1 5 20 0.1016 0.0000
-1 5 21 1.3792 0.0000
-1 5 22 0.4628 0.0000
-1 5 23 2.0067 0.0000
-1 5 24 -0.0572 0.0000
-1 5 25 2.0743 0.0000
-1 5 26 -0.7526 0.0000
-1 6 1 1.5850 0.0000
-1 6 2 0.6346 0.0000
-1 6 3 0.7873 0.0000
-1 6 4 -0.1524 0.0000
-1 6 5 -0.7479 0.0000
-1 6 6 -0.3825 0.0000
-1 6 7 -2.3309 0.0000
-1 6 8 -0.3694 0.0000
-1 6 9 -3.0181 0.0000
-1 6 10 -0.4826 0.0000
-1 6 11 -2.8126 0.0000
-1 6 12 -0.7115 0.0000
-1 6 13 -2.5586 0.0000
-1 6 14 -0.9014 0.0000
-1 6 15 -2.7960 0.0000
-1 6 16 -1.3254 0.0000
-1 6 17 -3.1259 0.0000
-1 6 18 -2.3813 0.0000
-1 6 19 -2.9194 0.0000
-1 6 20 -3.6566 0.0000
-1 6 21 -2.3152 0.0000
-1 6 22 -4.0849 0.0000
-1 6 23 -1.9432 0.0000
-1 6 24 -3.2520 0.0000
-1 6 25 -1.8282 0.0000
-1 6 26 -1.8481 0.0000
-1 7 1 2.1385 0.0000
-1 7 2 -2.0799 0.0000
-1 7 3 1.9885 0.0000
-1 7 4 -2.3927 0.0000
-1 7 5 0.9523 0.0000
-1 7 6 -1.9936 0.0000
-1 7 7 0.1567 0.0000
-1 7 8 -1.1045 0.0000
-1 7 9 -0.1202 0.0000
-1 7 10 -0.5369 0.0000
-1 7 11 -0.0580 0.0000
-1 7 12 -0.5173 0.0000
-1 7 13 0.2149 0.0000
-1 7 14 -0.4819 0.0000
-1 7 15 0.3832 0.0000
-1 7 16 -0.0825 0.0000
-1 7 17 0.2258 0.0000
-1 7 18 0.3605 0.0000
-1 7 19 0.2694 0.0000
-1 7 20 0.5155 0.0000
-1 7 21 1.0784 0.0000
-1 7 22 0.4963 0.0000
-1 7 23 1.9999 0.0000
-1 7 24 0.4906 0.0000
-1 7 25 1.8835 0.0000
-1 7 26 0.4098 0.0000
-1 8 1 4.0979 0.0000
-1 8 2 -0.4441 0.0000
-1 8 3 2.9619 0.0000
-1 8 4 -1.0513 0.0000
-1 8 5 1.4516 0.0000
-1 8 6 -1.2618 0.0000
-1 8 7 0.2342 0.0000
-1 8 8 -0.9052 0.0000
-1 8 9 -0.0396 0.0000
-1 8 10 -0.4469 0.0000
-1 8 11 0.4817 0.0000
-1 8 12 -0.2175 0.0000
-1 8 13 1.0373 0.0000
-1 8 14 -0.3349 0.0000
-1 8 15 1.1756 0.0000
-1 8 16 -1.0514 0.0000
-1 8 17 1.1110 0.0000
-1 8 18 -2.3186 0.0000
-1 8 19 1.0196 0.0000
-1 8 20 -3.2914 0.0000
-1 8 21 0.5746 0.0000
-1 8 22 -3.1331 0.0000
-1 8 23 -0.3038 0.0000
-1 8 24 -2.0636 0.0000
-1 8 25 -0.8745 0.0000
-1 9 1 0.5920 0.0000
-1 9 2 -2.5572 0.0000
-1 9 3 -0.3075 0.0000
-1 9 4 -1.8626 0.0000
-1 9 5 -1.4449 0.0000
-1 9 6 -1.7105 0.0000
-1 9 7 -1.7974 0.0000
-1 9 8 -2.0943 0.0000
-1 9 9 -1.5280 0.0000
-1 9 10 -2.8796 0.0000
-1 9 11 -1.3955 0.0000
-1 9 12 -3.4258 0.0000
-1 9 13 -1.5333 0.0000
-1 9 14 -3.1272 0.0000
-1 9 15 -1.4643 0.0000
-1 9 16 -2.3697 0.0000
-1 9 17 -0.9107 0.0000
-1 9 18 -2.0299 0.0000
-1 9 19 -0.0572 0.0000
-1 9 20 -2.1272 0.0000
-1 9 21 0.7000 0.0000
-1 9 22 -1.9235 0.0000
-1 9 23 0.9669 0.0000
-1 9 24 -1.1984 0.0000
-1 10 1 1.8688 0.0000
-1 10 2 6.3442 0.0000
-1 10 3 2.1027 0.0000
-1 10 4 5.8404 0.0000
-1 10 5 1.6288 0.0000
-1 10 6 4.7503 0.0000
-1 10 7 1.4411 0.0000
-1 10 8 3.5739 0.0000
-1 10 9 2.0951 0.0000
-1 10 10 2.6360 0.0000
-1 10 11 2.9510 0.0000
-1 10 12 2.1009 0.0000
-1 10 13 3.1400 0.0000
-1 10 14 1.6468 0.0000
-1 10 15 2.5333 0.0000
-1 10 16 0.8038 0.0000
-1 10 17 1.5496 0.0000
-1 10 18 -0.1137 0.0000
-1 10 19 0.5560 0.0000
-1 10 20 -0.3057 0.0000
-1 10 21 -0.2330 0.0000
-1 10 22 0.1320 0.0000
-1 10 23 -0.5703 0.0000
-1 11 2 0.2608 0.0000
-1 11 3 0.6987 0.0000
-1 11 4 0.7682 0.0000
-1 11 5 -2.2058 0.0000
-1 11 6 0.9261 0.0000
-1 11 7 -4.1071 0.0000
-1 11 8 1.0107 0.0000
-1 11 9 -4.0121 0.0000
-1 11 10 0.8041 0.0000
-1 11 11 -2.6288 0.0000
-1 11 12 0.0449 0.0000
-1 11 13 -0.9584 0.0000
-1 11 14 -0.9157 0.0000
-1 11 15 0.3798 0.0000
-1 11 16 -1.4354 0.0000
-1 11 17 0.9835 0.0000
-1 11 18 -1.2466 0.0000
-1 11 19 0.8020 0.0000
-1 11 20 -0.5746 0.0000
-1 11 21 0.3330 0.0000
-1 11 22 0.1221 0.0000
-1 12 4 2.1202 0.0000
-1 12 5 1.6506 0.0000
-1 12 6 1.8161 0.0000
-1 12 7 1.1333 0.0000
-1 12 8 1.3486 0.0000
-1 12 9 0.5559 0.0000
-1 12 10 0.8775 0.0000
-1 12 11 0.2783 0.0000
-1 12 12 0.5325 0.0000
-1 12 13 0.4880 0.0000
-1 12 14 0.1622 0.0000
-1 12 15 0.7883 0.0000
-1 12 16 -0.4684 0.0000
-1 12 17 0.5107 0.0000
-1 12 18 -1.0448 0.0000
-1 12 19 -0.1963 0.0000
-1 12 20 -0.9586 0.0000
-1 13 1 -2.0264 0.0000
-1 13 2 1.5188 0.0000
-1 13 3 -1.6243 0.0000
-1 13 4 1.8337 0.0000
-1 13 5 -1.1220 0.0000
-1 13 6 1.8759 0.0000
-1 13 7 -0.5784 0.0000
-1 13 8 1.9908 0.0000
-1 13 9 -0.1968 0.0000
-1 13 10 2.0807 0.0000
-1 13 11 -0.1036 0.0000
-1 13 12 1.8310 0.0000
-1 13 13 -0.2607 0.0000
-1 13 14 1.2786 0.0000
-1 13 15 -0.5651 0.0000
-1 13 16 0.6971 0.0000
-1 13 17 -0.8101 0.0000
-1 13 18 0.2271 0.0000
-1 13 19 -0.7334 0.0000
-1 14 1 0.3225 0.0000
-1 14 2 3.5762 0.0000
-1 14 3 0.5213 0.0000
-1 14 4 3.1142 0.0000
-1 14 5 0.2829 0.0000
-1 14 6 2.2972 0.0000
-1 14 7 -0.3501 0.0000
-1 14 8 1.3768 0.0000
-1 14 9 -1.1815 0.0000
-1 14 10 0.3274 0.0000
-1 14 11 -1.8195 0.0000
-1 14 12 -0.5775 0.0000
-1 14 13 -1.6744 0.0000
-1 14 14 -0.8687 0.0000
-1 14 15 -0.7445 0.0000
-1 14 16 -0.5182 0.0000
-1 14 17 0.0838 0.0000
-1 15 1 -1.5343 0.0000
-1 15 2 1.3687 0.0000
-1 15 3 -1.1795 0.0000
-1 15 4 1.3591 0.0000
-1 15 5 -0.7228 0.0000
-1 15 6 1.2950 0.0000
-1 15 7 -0.3123 0.0000
-1 15 8 1.0225 0.0000
-1 15 9 -0.0809 0.0000
-1 15 10 0.5035 0.0000
-1 15 11 -0.0199 0.0000
-1 15 12 0.1406 0.0000
-1 15 13 -0.0049 0.0000
-1 15 14 0.2278 0.0000
-1 16 1 -1.4468 0.0000
-1 16 2 1.6629 0.0000
-1 16 3 -1.4305 0.0000
-1 16 4 1.0611 0.0000
-1 16 5 -1.2381 0.0000
-1 16 6 0.4418 0.0000
-1 16 7 -0.6793 0.0000
-1 16 8 -0.0347 0.0000
-1 16 9 -0.1145 0.0000
-1 16 10 -0.2542 0.0000
-1 16 11 -0.0322 0.0000
-1 17 1 -1.1726 0.0000
-1 17 2 0.1489 0.0000
-1 17 3 -0.9432 0.0000
-1 17 4 -0.0847 0.0000
-1 17 5 -1.0467 0.0000
-1 17 6 -0.4841 0.0000
0 0 2 180.3388 0.0000
0 0 4 137.5937 0.0000
0 0 6 88.5601 0.0000
0 0 8 49.7467 0.0000
0 0 10 26.3724 0.0000
0 0 12 14.4813 0.0000
0 0 14 8.2767 0.0000
0 0 16 4.5499 0.0000
0 0 18 2.3635 0.0000
0 1 1 3.4972 0.0000
0 1 2 2.0890 0.0000
0 1 3 5.1864 0.0000
0 1 4 3.4200 0.0000
0 1 5 6.8994 0.0000
0 1 6 3.9289 0.0000
0 1 7 7.2363 0.0000
0 1 8 4.0420 0.0000
0 1 9 6.3539 0.0000
0 1 10 4.0608 0.0000
0 1 11 5.3008 0.0000
0 1 12 4.0359 0.0000
0 1 13 4.6633 0.0000
0 1 14 3.9846 0.0000
0 1 15 4.0943 0.0000
0 1 16 3.8406 0.0000
0 1 17 2.9578 0.0000
0 1 18 3.2918 0.0000
0 1 19 1.1988 0.0000
0 1 20 2.0690 0.0000
0 1 21 -0.5949 0.0000
0 2 0 62.2560 0.0000
0 2 1 5.7290 0.0000
0 2 2 55.8065 0.0000
0 2 3 14.3818 0.0000
0 2 4 40.2761 0.0000
0 2 5 16.9483 0.0000
0 2 6 23.5661 0.0000
0 2 7 14.6437 0.0000
0 2 8 11.2165 0.0000
0 2 9 10.9041 0.0000
0 2 10 4.0052 0.0000
0 2 11 7.8619 0.0000
0 2 12 0.4225 0.0000
0 2 13 5.4955 0.0000
0 2 14 -0.7497 0.0000
0 2 15 3.3413 0.0000
0 2 16 -0.3866 0.0000
0 2 17 1.6701 0.0000
0 2 18 0.4568 0.0000
0 2 19 0.7697 0.0000
0 2 20 0.9992 0.0000
0 2 21 0.1641 0.0000
0 2 22 1.0364 0.0000
0 2 23 -0.6764 0.0000
0 3 1 1.7161 0.0000
0 3 2 -4.2175 0.0000
0 3 3 2.2252 0.0000
0 3 4 -6.7642 0.0000
0 3 5 2.9195 0.0000
0 3 6 -7.0335 0.0000
0 3 8 -5.6269 0.0000
0 3 9 4.3537 0.0000
0 3 10 -3.7099 0.0000
0 3 11 5.0825 0.0000
0 3 12 -2.2393 0.0000
0 3 13 5.6211 0.0000
0 3 14 -1.4703 0.0000
0 3 15 5.7801 0.0000
0 3 16 -1.0487 0.0000
0 3 17 5.3941 0.0000
0 3 18 -0.7435 0.0000
0 3 19 4.4281 0.0000
0 3 20 -0.9351 0.0000
0 3 21 3.0696 0.0000
0 3 22 -1.9199 0.0000
0 3 23 1.5768 0.0000
0 3 24 -2.9402 0.0000
0 3 25 0.2366 0.0000
0 3 26 -2.7622 0.0000
0 4 0 -6.2079 0.0000
0 4 1 1.8565 0.0000
0 4 2 -6.3577 0.0000
0 4 3 4.1105 0.0000
0 4 4 -6.2316 0.0000
0 4 5 3.7283 0.0000
0 4 6 -5.2038 0.0000
0 4 7 2.2052 0.0000
0 4 8 -3.9340 0.0000
0 4 9 1.0755 0.0000
0 4 10 -3.4717 0.0000
0 4 11 0.0669 0.0000
0 4 12 -3.5865 0.0000
0 4 13 -1.5368 0.0000
0 4 14 -3.2727 0.0000
0 4 15 -3.1319 0.0000
0 4 16 -2.5741 0.0000
0 4 17 -3.4726 0.0000
0 4 18 -2.4797 0.0000
0 4 19 -2.4745 0.0000
0 4 20 -3.0962 0.0000
0 4 21 -1.3664 0.0000
0 4 22 -3.3528 0.0000
0 4 23 -1.1082 0.0000
0 4 24 -2.6386 0.0000
0 4 25 -1.3367 0.0000
0 4 26 -1.5169 0.0000
0 4 27 -1.1353 0.0000
0 5 1 -2.2215 0.0000
0 5 2 -3.2855 0.0000
0 5 3 -2.5224 0.0000
0 5 4 -5.1307 0.0000
0 5 5 -2.4749 0.0000
0 5 6 -5.2184 0.0000
0 5 7 -1.9098 0.0000
0 5 8 -4.1521 0.0000
0 5 9 -1.3383 0.0000
0 5 10 -2.6502 0.0000
0 5 11 -0.9688 0.0000
0 5 12 -1.2926 0.0000
0 5 13 -0.4695 0.0000
0 5 14 -0.4889 0.0000
0 5 15 0.2110 0.0000
0 5 16 -0.1715 0.0000
0 5 17 0.7697 0.0000
0 5 18 0.0857 0.0000
0 5 19 1.2996 0.0000
0 5 20 0.3176 0.0000
0 5 21 2.0105 0.0000
0 5 22 0.0659 0.0000
0 5 23 2.2830 0.0000
0 5 24 -0.6869 0.0000
0 5 25 1.3245 0.0000
0 5 26 -1.1808 0.0000
0 5 27 -0.2628 0.0000
0 6 0 -3.8953 0.0000
0 6 1 -0.5103 0.0000
0 6 2 -3.6061 0.0000
0 6 3 -1.9210 0.0000
0 6 4 -2.7919 0.0000
0 6 5 -3.6964 0.0000
0 6 6 -1.7601 0.0000
0 6 7 -4.7565 0.0000
0 6 8 -1.1212 0.0000
0 6 9 -4.5169 0.0000
0 6 10 -1.2587 0.0000
0 6 11 -3.7343 0.0000
0 6 12 -1.7984 0.0000
0 6 13 -3.3836 0.0000
0 6 14 -2.1213 0.0000
0 6 15 -3.3842 0.0000
0 6 16 -2.3463 0.0000
0 6 17 -3.0150 0.0000
0 6 18 -3.0273 0.0000
0 6 19 -2.2051 0.0000
0 6 20 -3.8673 0.0000
0 6 21 -1.7014 0.0000
0 6 22 -3.7810 0.0000
0 6 23 -1.8938 0.0000
0 6 24 -2.4770 0.0000
0 6 25 -2.1208 0.0000
0 6 26 -0.9708 0.0000
0 6 27 -1.5973 0.0000
0 7 1 3.6037 0.0000
0 7 2 -0.2296 0.0000
0 7 3 2.1223 0.0000
0 7 4 -0.2659 0.0000
0 7 5 0.6405 0.0000
0 7 6 -0.0484 0.0000
0 7 7 0.0883 0.0000
0 7 8 0.2270 0.0000
0 7 9 0.0418 0.0000
0 7 10 0.3714 0.0000
0 7 11 -0.0550 0.0000
0 7 12 0.5612 0.0000
0 7 13 -0.1393 0.0000
0 7 14 1.0347 0.0000
0 7 15 -0.0876 0.0000
0 7 16 1.5734 0.0000
0 7 17 0.1096 0.0000
0 7 18 1.8031 0.0000
0 7 19 0.7064 0.0000
0 7 20 1.8146 0.0000
0 7 21 1.6831 0.0000
0 7 22 1.9039 0.0000
0 7 23 2.1356 0.0000
0 7 24 1.9155 0.0000
0 7 25 1.3297 0.0000
0 7 26 1.4569 0.0000
0 8 0 -1.0486 0.0000
0 8 1 -0.6097 0.0000
0 8 2 -1.4665 0.0000
0 8 3 -1.9900 0.0000
0 8 4 -2.1836 0.0000
0 8 5 -3.2931 0.0000
0 8 6 -2.4223 0.0000
0 8 7 -3.6038 0.0000
0 8 8 -2.2759 0.0000
0 8 9 -2.5730 0.0000
0 8 10 -2.3557 0.0000
0 8 11 -1.1031 0.0000
0 8 12 -2.7920 0.0000
0 8 13 -0.3118 0.0000
0 8 14 -3.2856 0.0000
0 8 15 -0.2505 0.0000
0 8 16 -3.7547 0.0000
0 8 17 -0.2284 0.0000
0 8 18 -4.1786 0.0000
0 8 19 -0.0753 0.0000
0 8 20 -4.1434 0.0000
0 8 21 -0.2474 0.0000
0 8 22 -3.2971 0.0000
0 8 23 -0.7226 0.0000
0 8 24 -1.9841 0.0000
0 8 25 -0.7749 0.0000
0 9 1 0.8236 0.0000
0 9 2 0.9972 0.0000
0 9 3 -0.2388 0.0000
0 9 4 1.1683 0.0000
0 9 5 -1.1518 0.0000
0 9 6 0.3893 0.0000
0 9 7 -1.2110 0.0000
0 9 8 -0.9411 0.0000
0 9 9 -0.9577 0.0000
0 9 10 -2.2167 0.0000
0 9 11 -1.0097 0.0000
0 9 12 -2.6975 0.0000
0 9 13 -1.1183 0.0000
0 9 14 -2.0939 0.0000
0 9 15 -0.8188 0.0000
0 9 16 -1.1378 0.0000
0 9 17 -0.2485 0.0000
0 9 18 -0.7776 0.0000
0 9 19 0.1738 0.0000
0 9 20 -0.9327 0.0000
0 9 21 0.3239 0.0000
0 9 22 -0.8627 0.0000
0 9 23 0.2641 0.0000
0 9 24 -0.4500 0.0000
0 10 3 -0.3251 0.0000
0 10 4 5.2037 0.0000
0 10 5 -1.0903 0.0000
0 10 6 3.3905 0.0000
0 10 7 -1.2306 0.0000
0 10 8 2.1402 0.0000
0 10 9 -0.3078 0.0000
0 10 10 1.5461 0.0000
0 10 11 0.8238 0.0000
0 10 12 1.4105 0.0000
0 10 13 1.2232 0.0000
0 10 14 1.1865 0.0000
0 10 15 0.8783 0.0000
0 10 16 0.4541 0.0000
0 10 17 0.2639 0.0000
0 10 18 -0.3837 0.0000
0 10 19 -0.3483 0.0000
0 10 20 -0.6109 0.0000
0 10 21 -0.7938 0.0000
0 10 22 -0.3265 0.0000
0 10 23 -0.7937 0.0000
0 11 5 -4.1086 0.0000
0 11 6 -0.2634 0.0000
0 11 7 -4.8225 0.0000
0 11 8 -0.6490 0.0000
0 11 9 -3.5114 0.0000
0 11 10 -0.9504 0.0000
0 11 11 -1.8756 0.0000
0 11 12 -1.3102 0.0000
0 11 13 -0.8151 0.0000
0 11 14 -1.3528 0.0000
0 11 15 -0.2308 0.0000
0 11 16 -0.7628 0.0000
0 11 17 -0.0197 0.0000
0 11 18 0.1058 0.0000
0 11 19 -0.2112 0.0000
0 11 20 0.6782 0.0000
0 11 21 -0.4928 0.0000
0 11 22 0.7903 0.0000
0 12 7 0.5180 0.0000
0 12 8 1.0356 0.0000
0 12 9 -0.1543 0.0000
0 12 10 1.1042 0.0000
0 12 11 -0.2454 0.0000
0 12 12 0.9165 0.0000
0 12 13 0.1580 0.0000
0 12 14 0.3579 0.0000
0 12 15 0.5284 0.0000
0 12 16 -0.5090 0.0000
0 12 17 0.2869 0.0000
0 12 18 -1.1452 0.0000
0 12 19 -0.3499 0.0000
0 12 20 -1.0310 0.0000
0 13 1 -2.8787 0.0000
0 13 2 0.6902 0.0000
0 13 3 -2.4296 0.0000
0 13 4 0.7223 0.0000
0 13 5 -1.4624 0.0000
0 13 6 0.4300 0.0000
0 13 7 -0.2776 0.0000
0 13 8 0.3928 0.0000
0 13 9 0.4933 0.0000
0 13 10 0.4310 0.0000
0 13 11 0.4833 0.0000
0 13 12 0.1040 0.0000
0 13 13 -0.0953 0.0000
0 13 14 -0.4092 0.0000
0 13 15 -0.7022 0.0000
0 13 16 -0.6128 0.0000
0 13 17 -0.8730 0.0000
0 13 18 -0.4345 0.0000
0 13 19 -0.5257 0.0000
0 14 0 3.0120 0.0000
0 14 1 0.3266 0.0000
0 14 2 2.6439 0.0000
0 14 3 0.6146 0.0000
0 14 4 1.9831 0.0000
0 14 5 0.3184 0.0000
0 14 6 1.6543 0.0000
0 14 7 -0.1941 0.0000
0 14 8 1.5649 0.0000
0 14 9 -0.7170 0.0000
0 14 10 1.2581 0.0000
0 14 11 -1.1058 0.0000
0 14 12 0.7263 0.0000
0 14 13 -0.9182 0.0000
0 14 14 0.3418 0.0000
0 14 15 -0.1241 0.0000
0 14 16 0.2681 0.0000
0 14 17 0.4541 0.0000
0 15 1 -0.5217 0.0000
0 15 2 0.2944 0.0000
0 15 3 -0.1223 0.0000
0 15 4 0.5085 0.0000
0 15 5 0.4875 0.0000
0 15 6 0.6545 0.0000
0 15 7 0.8747 0.0000
0 15 8 0.6440 0.0000
0 15 9 0.7586 0.0000
0 15 10 0.3599 0.0000
0 15 11 0.3746 0.0000
0 15 12 -0.0155 0.0000
0 15 13 0.0967 0.0000
0 15 14 -0.2001 0.0000
0 16 0 1.2343 0.0000
0 16 1 0.0171 0.0000
0 16 2 1.0826 0.0000
0 16 3 0.0299 0.0000
0 16 4 0.5436 0.0000
0 16 5 0.1998 0.0000
0 16 6 -0.3509 0.0000
0 16 7 0.6764 0.0000
0 16 8 -1.1386 0.0000
0 16 9 0.9853 0.0000
0 16 10 -1.2800 0.0000
0 17 1 0.0243 0.0000
0 17 2 0.3964 0.0000
0 17 3 -0.5597 0.0000
0 17 4 0.2107 0.0000
0 17 5 -0.9658 0.0000
0 17 6 -0.1994 0.0000
1 0 0 150.4039 0.0000
1 0 2 124.8974 0.0000
1 0 4 85.3799 0.0000
1 0 6 47.8732 0.0000
1 0 8 22.1440 0.0000
1 0 10 8.7439 0.0000
1 0 12 2.9827 0.0000
1 0 14 0.3160 0.0000
1 0 16 -1.2256 0.0000
1 0 18 -1.6868 0.0000
1 0 20 -0.8613 0.0000
1 0 22 0.6326 0.0000
1 1 0 -9.6280 0.0000
1 1 1 9.7217 0.0000
1 1 2 -6.4339 0.0000
1 1 3 13.5572 0.0000
1 1 4 -3.2723 0.0000
1 1 5 15.0692 0.0000
1 1 6 -1.0735 0.0000
1 1 7 14.1921 0.0000
1 1 8 0.2254 0.0000
1 1 9 12.1572 0.0000
1 1 10 1.0118 0.0000
1 1 11 9.9330 0.0000
1 1 12 1.4532 0.0000
1 1 13 7.7472 0.0000
1 1 14 1.6278 0.0000
1 1 15 5.5325 0.0000
1 1 16 1.5856 0.0000
1 1 17 3.2906 0.0000
1 1 18 1.0938 0.0000
1 1 19 1.2302 0.0000
1 1 20 -0.1833 0.0000
1 1 21 -0.3118 0.0000
1 1 22 -1.9625 0.0000
1 1 23 -1.1919 0.0000
1 1 24 -3.1910 0.0000
1 1 25 -1.5151 0.0000
1 2 0 48.7117 0.0000
1 2 1 55.5181 0.0000
1 2 2 39.1843 0.0000
1 2 3 52.5922 0.0000
1 2 4 24.5856 0.0000
1 2 5 41.4143 0.0000
1 2 6 11.4984 0.0000
1 2 7 27.8419 0.0000
1 2 8 3.0396 0.0000
1 2 9 17.1931 0.0000
1 2 10 -1.3128 0.0000
1 2 11 10.8698 0.0000
1 2 12 -3.0634 0.0000
1 2 13 7.1179 0.0000
1 2 14 -3.2580 0.0000
1 2 15 4.1526 0.0000
1 2 16 -2.7448 0.0000
1 2 17 1.8406 0.0000
1 2 18 -2.1567 0.0000
1 2 19 0.7056 0.0000
1 2 20 -1.5473 0.0000
1 2 21 0.4974 0.0000
1 2 22 -0.8897 0.0000
1 2 23 0.4362 0.0000
1 2 24 -0.6623 0.0000
1 2 25 0.2976 0.0000
1 2 26 -1.1705 0.0000
1 2 27 0.3969 0.0000
1 3 0 -6.9560 0.0000
1 3 1 -0.3731 0.0000
1 3 2 -8.1945 0.0000
1 3 3 1.9991 0.0000
1 3 4 -7.4101 0.0000
1 3 5 3.6567 0.0000
1 3 6 -5.7625 0.0000
1 3 7 4.6998 0.0000
1 3 8 -3.9227 0.0000
1 3 9 5.3985 0.0000
1 3 10 -2.0526 0.0000
1 3 11 5.6226 0.0000
1 3 12 -0.5642 0.0000
1 3 13 5.3110 0.0000
1 3 14 0.0724 0.0000
1 3 15 4.8728 0.0000
1 3 16 -0.0821 0.0000
1 3 17 4.6173 0.0000
1 3 18 -0.8176 0.0000
1 3 19 4.2253 0.0000
1 3 20 -2.2873 0.0000
1 3 21 3.1843 0.0000
1 3 22 -4.2473 0.0000
1 3 23 1.5325 0.0000
1 3 24 -5.2942 0.0000
1 3 25 0.0029 0.0000
1 3 26 -4.1301 0.0000
1 3 27 -0.5747 0.0000
1 3 28 -1.4868 0.0000
1 4 0 3.5594 0.0000
1 4 1 15.9884 0.0000
1 4 2 5.4828 0.0000
1 4 3 14.5505 0.0000
1 4 4 6.1174 0.0000
1 4 5 10.2230 0.0000
1 4 6 5.8793 0.0000
1 4 7 5.7726 0.0000
1 4 8 4.5809 0.0000
1 4 9 2.7705 0.0000
1 4 10 2.3142 0.0000
1 4 11 0.6324 0.0000
1 4 12 0.3001 0.0000
1 4 13 -1.3687 0.0000
1 4 14 -0.3974 0.0000
1 4 15 -2.6881 0.0000
1 4 16 -0.4469 0.0000
1 4 17 -2.6083 0.0000
1 4 18 -1.1889 0.0000
1 4 19 -1.6926 0.0000
1 4 20 -2.4092 0.0000
1 4 21 -1.3122 0.0000
1 4 22 -2.6514 0.0000
1 4 23 -1.9765 0.0000
1 4 24 -1.5442 0.0000
1 4 25 -2.7223 0.0000
1 4 26 -0.3232 0.0000
1 4 27 -2.3421 0.0000
1 5 0 -2.7641 0.0000
1 5 1 -5.0606 0.0000
1 5 2 -4.3225 0.0000
1 5 3 -5.8918 0.0000
1 5 4 -4.1341 0.0000
1 5 5 -5.7823 0.0000
1 5 6 -2.9774 0.0000
1 5 7 -4.5754 0.0000
1 5 8 -1.4705 0.0000
1 5 9 -3.1015 0.0000
1 5 10 0.1518 0.0000
1 5 11 -2.0878 0.0000
1 5 12 1.3516 0.0000
1 5 13 -1.4854 0.0000
1 5 14 1.4993 0.0000
1 5 15 -0.9191 0.0000
1 5 16 0.8477 0.0000
1 5 17 -0.2109 0.0000
1 5 18 0.3563 0.0000
1 5 19 0.5228 0.0000
1 5 20 0.3941 0.0000
1 5 21 0.7839 0.0000
1 5 22 0.4523 0.0000
1 5 23 -0.0252 0.0000
1 5 24 0.2551 0.0000
1 5 25 -1.6126 0.0000
1 5 26 0.2158 0.0000
1 5 27 -2.5723 0.0000
1 6 0 1.8827 0.0000
1 6 1 -2.0973 0.0000
1 6 2 3.1918 0.0000
1 6 3 -3.0766 0.0000
1 6 4 4.0863 0.0000
1 6 5 -4.1896 0.0000
1 6 6 4.0918 0.0000
1 6 7 -4.3403 0.0000
1 6 8 2.9044 0.0000
1 6 9 -3.2987 0.0000
1 6 10 0.8843 0.0000
1 6 11 -2.0569 0.0000
1 6 12 -0.8244 0.0000
1 6 13 -1.4218 0.0000
1 6 14 -1.3490 0.0000
1 6 15 -1.1550 0.0000
1 6 16 -1.2151 0.0000
1 6 17 -0.8202 0.0000
1 6 18 -1.5868 0.0000
1 6 19 -0.6829 0.0000
1 6 20 -2.4373 0.0000
1 6 21 -1.1862 0.0000
1 6 22 -2.5814 0.0000
1 6 23 -1.9716 0.0000
1 6 24 -1.5991 0.0000
1 6 25 -2.0997 0.0000
1 6 26 -0.4861 0.0000
1 7 0 1.6381 0.0000
1 7 1 0.6862 0.0000
1 7 2 1.5095 0.0000
1 7 3 -1.3456 0.0000
1 7 4 1.5331 0.0000
1 7 5 -2.2461 0.0000
1 7 6 1.4537 0.0000
1 7 7 -1.7114 0.0000
1 7 8 1.3373 0.0000
1 7 9 -0.8618 0.0000
1 7 10 1.3958 0.0000
1 7 11 -0.5121 0.0000
1 7 12 1.6700 0.0000
1 7 13 -0.4920 0.0000
1 7 14 1.9306 0.0000
1 7 15 -0.4074 0.0000
1 7 16 1.9371 0.0000
1 7 17 -0.0589 0.0000
1 7 18 1.8671 0.0000
1 7 19 0.6607 0.0000
1 7 20 2.1726 0.0000
1 7 21 1.4295 0.0000
1 7 22 2.7726 0.0000
1 7 23 1.4380 0.0000
1 7 24 2.8715 0.0000
1 7 25 0.4685 0.0000
1 7 26 1.9937 0.0000
1 8 0 -0.2136 0.0000
1 8 1 -4.8469 0.0000
1 8 2 -0.6409 0.0000
1 8 3 -5.4468 0.0000
1 8 4 -1.1504 0.0000
1 8 5 -5.5656 0.0000
1 8 6 -1.3483 0.0000
1 8 7 -4.5740 0.0000
1 8 8 -1.6985 0.0000
1 8 9 -2.7211 0.0000
1 8 10 -2.6653 0.0000
1 8 11 -1.2330 0.0000
1 8 12 -3.7908 0.0000
1 8 13 -0.8538 0.0000
1 8 14 -4.2664 0.0000
1 8 15 -0.9997 0.0000
1 8 16 -4.0022 0.0000
1 8 17 -0.8480 0.0000
1 8 18 -3.4828 0.0000
1 8 19 -0.5424 0.0000
1 8 20 -2.9129 0.0000
1 8 21 -0.6108 0.0000
1 8 22 -2.1559 0.0000
1 8 23 -0.8032 0.0000
1 8 24 -1.2656 0.0000
1 8 25 -0.4605 0.0000
1 9 0 3.6358 0.0000
1 9 1 0.3257 0.0000
1 9 2 4.3975 0.0000
1 9 3 -0.6142 0.0000
1 9 4 4.0646 0.0000
1 9 5 -1.0308 0.0000
1 9 6 2.5989 0.0000
1 9 7 -0.6464 0.0000
1 9 8 0.6647 0.0000
1 9 9 -0.1684 0.0000
1 9 10 -0.9063 0.0000
1 9 11 0.0122 0.0000
1 9 12 -1.4638 0.0000
1 9 13 0.2429 0.0000
1 9 14 -0.9688 0.0000
1 9 15 0.7215 0.0000
1 9 16 -0.1930 0.0000
1 9 17 1.0675 0.0000
1 9 18 0.0932 0.0000
1 9 19 0.9914 0.0000
1 9 20 0.0086 0.0000
1 9 21 0.7004 0.0000
1 9 22 0.0588 0.0000
1 9 23 0.4350 0.0000
1 9 24 0.1882 0.0000
1 10 0 5.6845 0.0000
1 10 5 -1.1717 0.0000
1 10 6 0.8451 0.0000
1 10 7 -1.5374 0.0000
1 10 8 0.5568 0.0000
1 10 9 -1.3233 0.0000
1 10 10 0.7467 0.0000
1 10 11 -1.0230 0.0000
1 10 12 0.8813 0.0000
1 10 13 -1.0502 0.0000
1 10 14 0.4704 0.0000
1 10 15 -1.0792 0.0000
1 10 16 -0.4930 0.0000
1 10 17 -0.8029 0.0000
1 10 18 -1.2971 0.0000
1 10 19 -0.4726 0.0000
1 10 20 -1.2946 0.0000
1 10 21 -0.3365 0.0000
1 10 22 -0.7310 0.0000
1 10 23 -0.2147 0.0000
1 11 8 -0.5973 0.0000
1 11 9 -0.8834 0.0000
1 11 10 -0.9052 0.0000
1 11 11 -0.0477 0.0000
1 11 12 -0.9893 0.0000
1 11 13 -0.0416 0.0000
1 11 14 -0.5630 0.0000
1 11 15 -0.1323 0.0000
1 11 16 0.3432 0.0000
1 11 17 -0.2277 0.0000
1 11 18 1.0206 0.0000
1 11 19 -0.6020 0.0000
1 11 20 0.9621 0.0000
1 11 21 -1.0229 0.0000
1 11 22 0.4951 0.0000
1 12 7 -0.9206 0.0000
1 12 8 -0.7092 0.0000
1 12 9 -0.7354 0.0000
1 12 10 -0.6290 0.0000
1 12 11 -0.3837 0.0000
1 12 12 -0.5953 0.0000
1 12 13 -0.0612 0.0000
1 12 14 -0.7362 0.0000
1 12 15 0.1249 0.0000
1 12 16 -1.0635 0.0000
1 12 17 0.0060 0.0000
1 12 18 -1.1891 0.0000
1 12 19 -0.2738 0.0000
1 12 20 -0.8147 0.0000
1 13 0 -0.9077 0.0000
1 13 1 -2.2869 0.0000
1 13 2 -0.6212 0.0000
1 13 3 -2.1497 0.0000
1 13 4 -0.9013 0.0000
1 13 5 -1.4240 0.0000
1 13 6 -1.0527 0.0000
1 13 7 -0.4195 0.0000
1 13 8 -0.6030 0.0000
1 13 9 0.2541 0.0000
1 13 10 -0.1735 0.0000
1 13 11 0.3007 0.0000
1 13 12 -0.4130 0.0000
1 13 13 -0.0407 0.0000
1 13 14 -0.8762 0.0000
1 13 15 -0.2989 0.0000
1 13 16 -0.7741 0.0000
1 13 17 -0.1917 0.0000
1 13 18 -0.1716 0.0000
1 13 19 0.1425 0.0000
1 14 0 3.2075 0.0000
1 14 1 -0.0448 0.0000
1 14 2 2.1548 0.0000
1 14 3 -0.0201 0.0000
1 14 4 1.2547 0.0000
1 14 5 0.0283 0.0000
1 14 6 0.9700 0.0000
1 14 7 0.3653 0.0000
1 14 8 0.9055 0.0000
1 14 9 0.5270 0.0000
1 14 10 0.6113 0.0000
1 14 11 0.1457 0.0000
1 14 12 0.2322 0.0000
1 14 13 -0.2139 0.0000
1 14 14 0.0980 0.0000
1 14 15 -0.0160 0.0000
1 14 16 0.1869 0.0000
1 15 0 -1.2858 0.0000
1 15 1 -1.5266 0.0000
1 15 2 -1.0470 0.0000
1 15 3 -0.8469 0.0000
1 15 4 -0.6173 0.0000
1 15 5 0.3336 0.0000
1 15 6 0.0296 0.0000
1 15 7 1.2836 0.0000
1 15 8 0.6722 0.0000
1 15 9 1.5268 0.0000
1 15 10 0.8912 0.0000
1 15 11 1.2977 0.0000
1 15 12 0.6168 0.0000
1 15 13 0.9539 0.0000
1 15 14 0.2416 0.0000
1 16 0 1.9778 0.0000
1 16 1 1.4489 0.0000
1 16 2 1.6177 0.0000
1 16 3 1.4082 0.0000
1 16 4 0.4341 0.0000
1 16 5 1.5104 0.0000
1 16 6 -1.0700 0.0000
1 16 7 1.8344 0.0000
1 16 9 1.8450 0.0000
1 17 0 0.1694 0.0000
1 17 1 -1.8395 0.0000
1 17 2 0.5152 0.0000
1 17 3 -2.0944 0.0000
1 17 4 0.3754 0.0000
1 17 5 -1.3039 0.0000
2 0 0 59.4669 0.0000
2 0 2 40.0236 0.0000
2 0 4 18.9675 0.0000
2 0 6 3.4635 0.0000
2 0 8 -4.4622 0.0000
2 0 10 -6.7441 0.0000
2 0 12 -6.4559 0.0000
2 0 14 -5.7334 0.0000
2 0 16 -5.1089 0.0000
2 0 18 -4.0936 0.0000
2 0 20 -2.4265 0.0000
2 0 22 -0.8179 0.0000
2 0 24 -0.2426 0.0000
2 0 26 -0.6297 0.0000
2 1 0 -9.0698 0.0000
2 1 1 13.4525 0.0000
2 1 2 -5.9061 0.0000
2 1 3 16.3192 0.0000
2 1 4 -2.8825 0.0000
2 1 5 16.5982 0.0000
2 1 6 -1.0525 0.0000
2 1 7 15.4909 0.0000
2 1 8 -0.1836 0.0000
2 1 9 13.8284 0.0000
2 1 10 0.2799 0.0000
2 1 11 11.4083 0.0000
2 1 12 0.4547 0.0000
2 1 13 8.1722 0.0000
2 1 14 0.3109 0.0000
2 1 15 4.8736 0.0000
2 1 16 -0.0368 0.0000
2 1 17 2.4151 0.0000
2 1 18 -0.6021 0.0000
2 1 19 1.2254 0.0000
2 1 20 -1.5385 0.0000
2 1 21 1.1796 0.0000
2 1 22 -2.5965 0.0000
2 1 23 1.5707 0.0000
2 1 24 -3.0356 0.0000
2 1 25 1.4962 0.0000
2 1 26 -2.4394 0.0000
2 1 27 0.7714 0.0000
2 1 28 -1.3098 0.0000
2 2 0 22.6129 0.0000
2 2 1 56.1722 0.0000
2 2 2 14.6933 0.0000
2 2 3 46.0393 0.0000
2 2 4 5.8309 0.0000
2 2 5 31.2172 0.0000
2 2 6 -0.5874 0.0000
2 2 7 17.6577 0.0000
2 2 8 -3.9672 0.0000
2 2 9 8.9232 0.0000
2 2 10 -5.3540 0.0000
2 2 11 4.6401 0.0000
2 2 12 -5.7154 0.0000
2 2 13 2.2576 0.0000
2 2 14 -5.5875 0.0000
2 2 15 0.1164 0.0000
2 2 16 -5.2752 0.0000
2 2 17 -1.3578 0.0000
2 2 18 -4.6501 0.0000
2 2 19 -1.2639 0.0000
2 2 20 -3.3297 0.0000
2 2 21 -0.1225 0.0000
2 2 22 -1.6025 0.0000
2 2 23 0.5890 0.0000
2 2 24 -0.5438 0.0000
2 2 25 0.3455 0.0000
2 2 26 -0.6766 0.0000
2 2 27 -0.0384 0.0000
2 2 28 -1.2034 0.0000
2 3 0 -4.6370 0.0000
2 3 1 -5.1523 0.0000
2 3 2 -2.5486 0.0000
2 3 3 -1.7685 0.0000
2 3 4 0.2138 0.0000
2 3 5 0.6788 0.0000
2 3 6 1.9309 0.0000
2 3 7 2.5601 0.0000
2 3 8 2.7517 0.0000
2 3 9 3.9529 0.0000
2 3 10 3.4404 0.0000
2 3 11 4.3575 0.0000
2 3 12 3.7559 0.0000
2 3 13 3.7869 0.0000
2 3 14 3.0885 0.0000
2 3 15 3.1319 0.0000
2 3 16 1.6813 0.0000
2 3 17 2.9548 0.0000
2 3 18 0.1625 0.0000
2 3 19 2.6998 0.0000
2 3 20 -1.3574 0.0000
2 3 21 1.6037 0.0000
2 3 22 -2.7423 0.0000
2 3 23 -0.1201 0.0000
2 3 24 -3.1348 0.0000
2 3 25 -1.4124 0.0000
2 3 26 -1.9728 0.0000
2 3 27 -1.4826 0.0000
2 4 0 19.3158 0.0000
2 4 1 12.8624 0.0000
2 4 2 20.4974 0.0000
2 4 3 9.4349 0.0000
2 4 4 18.7128 0.0000
2 4 5 4.8738 0.0000
2 4 6 14.7843 0.0000
2 4 7 1.3003 0.0000
2 4 8 9.6569 0.0000
2 4 9 -0.8146 0.0000
2 4 10 4.6165 0.0000
2 4 11 -2.3750 0.0000
2 4 12 1.1469 0.0000
2 4 13 -3.8526 0.0000
2 4 14 -0.3243 0.0000
2 4 15 -4.6440 0.0000
2 4 16 -0.9420 0.0000
2 4 17 -4.2006 0.0000
2 4 18 -1.7548 0.0000
2 4 19 -3.0700 0.0000
2 4 20 -2.1321 0.0000
2 4 21 -2.4585 0.0000
2 4 22 -0.9557 0.0000
2 4 23 -2.8749 0.0000
2 4 24 1.1952 0.0000
2 4 25 -3.4508 0.0000
2 4 26 2.4383 0.0000
2 4 27 -2.9136 0.0000
2 5 0 -5.3189 0.0000
2 5 1 -8.0563 0.0000
2 5 2 -4.2481 0.0000
2 5 3 -8.4381 0.0000
2 5 4 -2.1092 0.0000
2 5 5 -7.6328 0.0000
2 5 6 -0.3828 0.0000
2 5 7 -5.6045 0.0000
2 5 8 0.7459 0.0000
2 5 9 -3.3132 0.0000
2 5 10 1.7195 0.0000
2 5 11 -1.6820 0.0000
2 5 12 2.2998 0.0000
2 5 13 -0.7851 0.0000
2 5 14 2.0330 0.0000
2 5 15 -0.1669 0.0000
2 5 16 1.4063 0.0000
2 5 17 0.3338 0.0000
2 5 18 1.3525 0.0000
2 5 19 0.2728 0.0000
2 5 20 1.8522 0.0000
2 5 21 -0.8587 0.0000
2 5 22 2.0387 0.0000
2 5 23 -2.7083 0.0000
2 5 24 1.5751 0.0000
2 5 25 -3.8733 0.0000
2 5 26 0.9945 0.0000
2 5 27 -3.1856 0.0000
2 6 0 11.8683 0.0000
2 6 1 0.0566 0.0000
2 6 2 12.7935 0.0000
2 6 3 -0.0591 0.0000
2 6 4 12.2094 0.0000
2 6 5 -0.3721 0.0000
2 6 6 9.8705 0.0000
2 6 7 -0.1238 0.0000
2 6 8 6.1472 0.0000
2 6 9 0.6848 0.0000
2 6 10 2.1908 0.0000
2 6 11 1.2883 0.0000
2 6 12 -0.4900 0.0000
2 6 13 1.2522 0.0000
2 6 14 -1.2647 0.0000
2 6 15 0.8749 0.0000
2 6 16 -1.1215 0.0000
2 6 17 0.4478 0.0000
2 6 18 -1.4431 0.0000
2 6 19 -0.1516 0.0000
2 6 20 -2.1812 0.0000
2 6 21 -0.9220 0.0000
2 6 22 -2.1941 0.0000
2 6 23 -1.3883 0.0000
2 6 24 -1.2130 0.0000
2 6 25 -1.1320 0.0000
2 6 26 -0.2418 0.0000
2 7 0 0.0153 0.0000
2 7 1 -2.2019 0.0000
2 7 2 -0.1067 0.0000
2 7 3 -4.1432 0.0000
2 7 4 -0.1052 0.0000
2 7 5 -4.3108 0.0000
2 7 6 -0.2577 0.0000
2 7 7 -2.8619 0.0000
2 7 8 -0.2582 0.0000
2 7 9 -1.0677 0.0000
2 7 10 0.1045 0.0000
2 7 11 0.1881 0.0000
2 7 12 0.4980 0.0000
2 7 13 0.8480 0.0000
2 7 14 0.4875 0.0000
2 7 15 1.1600 0.0000
2 7 16 0.1573 0.0000
2 7 17 1.3954 0.0000
2 7 18 0.1049 0.0000
2 7 19 1.7277 0.0000
2 7 20 0.7093 0.0000
2 7 21 1.9128 0.0000
2 7 22 1.4802 0.0000
2 7 23 1.4903 0.0000
2 7 24 1.5236 0.0000
2 7 25 0.6036 0.0000
2 8 0 1.9472 0.0000
2 8 1 -3.8493 0.0000
2 8 2 1.4974 0.0000
2 8 3 -3.6848 0.0000
2 8 4 0.7281 0.0000
2 8 5 -3.0000 0.0000
2 8 6 -0.1771 0.0000
2 8 7 -1.8001 0.0000
2 8 8 -1.4219 0.0000
2 8 9 -0.6208 0.0000
2 8 10 -2.8597 0.0000
2 8 11 -0.1869 0.0000
2 8 12 -3.7098 0.0000
2 8 13 -0.4209 0.0000
2 8 14 -3.4778 0.0000
2 8 15 -0.5025 0.0000
2 8 16 -2.6934 0.0000
2 8 17 -0.1727 0.0000
2 8 18 -2.2204 0.0000
2 8 19 -0.1150 0.0000
2 8 20 -2.1586 0.0000
2 8 21 -0.6627 0.0000
2 8 22 -1.9376 0.0000
2 8 23 -1.0563 0.0000
2 8 24 -1.2430 0.0000
2 8 25 -0.5927 0.0000
2 9 0 2.4399 0.0000
2 9 1 0.7183 0.0000
2 9 2 2.4408 0.0000
2 9 3 -0.3074 0.0000
2 9 4 1.9030 0.0000
2 9 5 -0.6314 0.0000
2 9 6 0.8595 0.0000
2 9 7 -0.2504 0.0000
2 9 8 -0.2797 0.0000
2 9 9 0.2727 0.0000
2 9 10 -1.1442 0.0000
2 9 11 0.7684 0.0000
2 9 12 -1.4974 0.0000
2 9 13 1.4286 0.0000
2 9 14 -1.3006 0.0000
2 9 15 2.1362 0.0000
2 9 16 -0.8662 0.0000
2 9 17 2.4726 0.0000
2 9 18 -0.5389 0.0000
2 9 19 2.3052 0.0000
2 9 20 -0.2817 0.0000
2 9 21 1.8516 0.0000
2 9 22 0.0124 0.0000
2 9 23 1.2481 0.0000
2 9 24 0.1365 0.0000
2 10 0 3.0477 0.0000
2 10 1 -0.9163 0.0000
2 10 2 1.6590 0.0000
2 10 3 0.1301 0.0000
2 10 4 0.3696 0.0000
2 10 6 -0.2132 0.0000
2 10 8 -0.0767 0.0000
2 10 9 -0.4523 0.0000
2 10 10 0.3731 0.0000
2 10 11 -1.0125 0.0000
2 10 12 0.5579 0.0000
2 10 13 -1.7399 0.0000
2 10 14 0.0243 0.0000
2 10 15 -1.9750 0.0000
2 10 16 -1.0349 0.0000
2 10 17 -1.4593 0.0000
2 10 18 -1.7915 0.0000
2 10 19 -0.7424 0.0000
2 10 20 -1.6797 0.0000
2 10 21 -0.3053 0.0000
2 10 22 -0.9781 0.0000
2 10 23 -0.0350 0.0000
2 11 0 -0.0698 0.0000
2 11 1 -0.8790 0.0000
2 11 2 -0.0841 0.0000
2 11 9 1.4509 0.0000
2 11 10 -1.3111 0.0000
2 11 11 1.0380 0.0000
2 11 12 -0.6964 0.0000
2 11 13 0.4130 0.0000
2 11 14 0.0019 0.0000
2 11 15 0.2458 0.0000
2 11 16 0.6316 0.0000
2 11 17 0.1797 0.0000
2 11 18 0.6963 0.0000
2 11 19 -0.2497 0.0000
2 11 20 0.1534 0.0000
2 11 21 -0.7463 0.0000
2 12 0 1.7559 0.0000
2 12 5 -2.4722 0.0000
2 12 6 0.0161 0.0000
2 12 7 -0.8863 0.0000
2 12 8 -1.0600 0.0000
2 12 9 0.5496 0.0000
2 12 10 -1.6846 0.0000
2 12 11 1.0836 0.0000
2 12 12 -1.4973 0.0000
2 12 13 0.8018 0.0000
2 12 14 -0.9210 0.0000
2 12 15 0.3201 0.0000
2 12 16 -0.5163 0.0000
2 12 17 -0.0014 0.0000
2 12 18 -0.2843 0.0000
2 12 19 -0.0791 0.0000
2 12 20 -0.0268 0.0000
2 13 0 -0.9033 0.0000
2 13 1 -0.8460 0.0000
2 13 2 -1.2363 0.0000
2 13 3 -0.6825 0.0000
2 13 4 -1.8450 0.0000
2 13 5 -0.4338 0.0000
2 13 6 -1.9509 0.0000
2 13 7 -0.2436 0.0000
2 13 8 -1.3238 0.0000
2 13 9 -0.2990 0.0000
2 13 10 -0.8204 0.0000
2 13 11 -0.5781 0.0000
2 13 12 -1.0208 0.0000
2 13 13 -0.8454 0.0000
2 13 14 -1.2470 0.0000
2 13 15 -0.8277 0.0000
2 13 16 -0.7339 0.0000
2 13 17 -0.4542 0.0000
2 13 18 0.1111 0.0000
2 14 0 1.7321 0.0000
2 14 1 -0.6174 0.0000
2 14 2 0.8766 0.0000
2 14 3 -0.7329 0.0000
2 14 4 0.5469 0.0000
2 14 5 -0.2812 0.0000
2 14 6 0.6027 0.0000
2 14 7 0.5783 0.0000
2 14 8 0.4200 0.0000
2 14 9 0.9035 0.0000
2 14 10 -0.0937 0.0000
2 14 11 0.2786 0.0000
2 14 12 -0.4233 0.0000
2 14 13 -0.4429 0.0000
2 14 14 -0.2990 0.0000
2 14 15 -0.4450 0.0000
2 14 16 -0.0094 0.0000
2 15 0 -1.1925 0.0000
2 15 1 -1.6351 0.0000
2 15 2 -0.7859 0.0000
2 15 3 -0.8174 0.0000
2 15 4 -0.3914 0.0000
2 15 5 0.4343 0.0000
2 15 6 -0.0996 0.0000
2 15 7 1.3997 0.0000
2 15 8 0.0451 0.0000
2 15 9 1.6856 0.0000
2 15 10 -0.0500 0.0000
2 15 11 1.5273 0.0000
2 15 12 -0.2538 0.0000
2 15 13 1.1603 0.0000
2 16 0 2.1291 0.0000
2 16 1 2.0444 0.0000
2 16 2 1.2768 0.0000
2 16 3 2.0481 0.0000
2 16 4 -0.1057 0.0000
2 16 5 1.9937 0.0000
2 16 6 -1.0734 0.0000
2 16 7 1.9271 0.0000
2 17 0 -0.2923 0.0000
2 17 1 -3.3680 0.0000
2 17 2 0.1149 0.0000
2 17 3 -3.1569 0.0000
2 17 4 0.0781 0.0000
3 0 0 1.0228 0.0000
3 0 2 -6.9853 0.0000
3 0 4 -12.1121 0.0000
3 0 6 -13.7792 0.0000
3 0 8 -12.9351 0.0000
3 0 10 -10.6334 0.0000
3 0 12 -7.7753 0.0000
3 0 14 -5.0917 0.0000
3 0 16 -2.8632 0.0000
3 0 18 -1.0157 0.0000
3 0 20 0.3335 0.0000
3 0 22 0.7445 0.0000
3 0 24 0.1098 0.0000
3 0 26 -0.8334 0.0000
3 0 28 -1.1098 0.0000
3 1 0 -4.0631 0.0000
3 1 1 8.0149 0.0000
3 1 2 -2.5098 0.0000
3 1 3 9.4009 0.0000
3 1 4 -1.1533 0.0000
3 1 5 9.3269 0.0000
3 1 6 -0.5720 0.0000
3 1 7 9.2038 0.0000
3 1 8 -0.3395 0.0000
3 1 9 8.7631 0.0000
3 1 10 -0.1169 0.0000
3 1 11 6.9504 0.0000
3 1 12 -0.1511 0.0000
3 1 13 3.9368 0.0000
3 1 14 -0.6021 0.0000
3 1 15 1.0874 0.0000
3 1 16 -1.1021 0.0000
3 1 17 -0.5242 0.0000
3 1 18 -1.2053 0.0000
3 1 19 -0.6790 0.0000
3 1 20 -0.8426 0.0000
3 1 21 0.2632 0.0000
3 1 22 -0.2081 0.0000
3 1 23 1.3800 0.0000
3 1 24 0.4453 0.0000
3 1 25 1.5868 0.0000
3 1 26 0.8069 0.0000
3 1 27 0.7626 0.0000
3 2 0 6.5820 0.0000
3 2 1 24.1518 0.0000
3 2 2 2.4632 0.0000
3 2 3 15.0837 0.0000
3 2 4 -1.3619 0.0000
3 2 5 5.9780 0.0000
3 2 6 -3.9021 0.0000
3 2 7 -0.2412 0.0000
3 2 8 -5.1921 0.0000
3 2 9 -2.7275 0.0000
3 2 10 -5.5837 0.0000
3 2 11 -2.7661 0.0000
3 2 12 -5.4138 0.0000
3 2 13 -2.4680 0.0000
3 2 14 -5.0321 0.0000
3 2 15 -2.8099 0.0000
3 2 16 -4.5705 0.0000
3 2 17 -3.0258 0.0000
3 2 18 -3.7034 0.0000
3 2 19 -2.2735 0.0000
3 2 20 -2.1215 0.0000
3 2 21 -1.2905 0.0000
3 2 22 -0.2983 0.0000
3 2 23 -1.4504 0.0000
3 2 24 0.7609 0.0000
3 2 25 -2.5686 0.0000
3 2 26 0.6960 0.0000
3 2 27 -2.9712 0.0000
3 3 0 0.5420 0.0000
3 3 1 -6.7011 0.0000
3 3 2 3.2564 0.0000
3 3 3 -4.1147 0.0000
3 3 4 5.5825 0.0000
3 3 5 -2.0790 0.0000
3 3 6 6.4064 0.0000
3 3 7 -0.0871 0.0000
3 3 8 6.3792 0.0000
3 3 9 1.5030 0.0000
3 3 10 6.1357 0.0000
3 3 11 1.7897 0.0000
3 3 12 5.1762 0.0000
3 3 13 0.8442 0.0000
3 3 14 3.1917 0.0000
3 3 15 -0.1103 0.0000
3 3 16 1.1635 0.0000
3 3 17 -0.2861 0.0000
3 3 18 0.2470 0.0000
3 3 19 -0.1924 0.0000
3 3 20 0.4101 0.0000
3 3 21 -0.6021 0.0000
3 3 22 0.8761 0.0000
3 3 23 -1.4086 0.0000
3 3 24 1.2012 0.0000
3 3 25 -1.8788 0.0000
3 3 26 1.2741 0.0000
3 3 27 -1.5975 0.0000
3 4 0 23.7584 0.0000
3 4 1 -1.6291 0.0000
3 4 2 23.1706 0.0000
3 4 3 -4.1048 0.0000
3 4 4 19.1916 0.0000
3 4 5 -5.7949 0.0000
3 4 6 13.0073 0.0000
3 4 7 -6.2603 0.0000
3 4 8 6.4398 0.0000
3 4 9 -6.0331 0.0000
3 4 10 1.2281 0.0000
3 4 11 -5.8969 0.0000
3 4 12 -1.7141 0.0000
3 4 13 -6.0209 0.0000
3 4 14 -2.8226 0.0000
3 4 15 -5.8608 0.0000
3 4 16 -3.3233 0.0000
3 4 17 -4.8690 0.0000
3 4 18 -3.6905 0.0000
3 4 19 -3.2819 0.0000
3 4 20 -3.1189 0.0000
3 4 21 -2.1287 0.0000
3 4 22 -1.0593 0.0000
3 4 23 -2.1572 0.0000
3 4 24 1.3998 0.0000
3 4 25 -2.7517 0.0000
3 4 26 2.5573 0.0000
3 4 27 -2.5222 0.0000
3 5 0 -8.1408 0.0000
3 5 1 -6.7363 0.0000
3 5 2 -5.3943 0.0000
3 5 3 -6.0403 0.0000
3 5 4 -2.2830 0.0000
3 5 5 -4.3405 0.0000
3 5 6 -0.3726 0.0000
3 5 7 -1.9738 0.0000
3 5 8 0.4136 0.0000
3 5 9 0.1010 0.0000
3 5 10 0.7701 0.0000
3 5 11 1.1693 0.0000
3 5 12 0.7880 0.0000
3 5 13 1.3648 0.0000
3 5 14 0.4675 0.0000
3 5 15 1.2985 0.0000
3 5 16 0.4365 0.0000
3 5 17 1.1483 0.0000
3 5 18 1.1756 0.0000
3 5 19 0.4172 0.0000
3 5 20 2.0779 0.0000
3 5 21 -1.1618 0.0000
3 5 22 2.1199 0.0000
3 5 23 -2.7213 0.0000
3 5 24 1.1897 0.0000
3 5 25 -2.8580 0.0000
3 5 26 0.1133 0.0000
3 6 0 15.9419 0.0000
3 6 1 1.9716 0.0000
3 6 2 15.8913 0.0000
3 6 3 2.6391 0.0000
3 6 4 13.8323 0.0000
3 6 5 3.2124 0.0000
3 6 6 9.9561 0.0000
3 6 7 3.6514 0.0000
3 6 8 5.1905 0.0000
3 6 9 3.7410 0.0000
3 6 10 0.8800 0.0000
3 6 11 3.2269 0.0000
3 6 12 -1.8454 0.0000
3 6 13 2.2562 0.0000
3 6 14 -2.8165 0.0000
3 6 15 1.3366 0.0000
3 6 16 -2.9296 0.0000
3 6 17 0.7612 0.0000
3 6 18 -3.0578 0.0000
3 6 19 0.4305 0.0000
3 6 20 -3.0229 0.0000
3 6 21 0.2216 0.0000
3 6 22 -2.2393 0.0000
3 6 23 0.1488 0.0000
3 6 24 -1.0070 0.0000
3 6 25 0.1684 0.0000
3 6 26 -0.2297 0.0000
3 7 0 -4.3118 0.0000
3 7 1 -2.7519 0.0000
3 7 2 -4.1550 0.0000
3 7 3 -3.5518 0.0000
3 7 4 -3.7600 0.0000
3 7 5 -2.9061 0.0000
3 7 6 -3.4468 0.0000
3 7 7 -1.1289 0.0000
3 7 8 -2.9701 0.0000
3 7 9 0.8740 0.0000
3 7 10 -2.2569 0.0000
3 7 11 2.3834 0.0000
3 7 12 -1.6685 0.0000
3 7 13 3.1151 0.0000
3 7 14 -1.4403 0.0000
3 7 15 3.1782 0.0000
3 7 16 -1.3303 0.0000
3 7 17 2.9676 0.0000
3 7 18 -0.9483 0.0000
3 7 19 2.7642 0.0000
3 7 20 -0.2730 0.0000
3 7 21 2.3978 0.0000
3 7 22 0.2607 0.0000
3 7 23 1.6307 0.0000
3 7 24 0.2851 0.0000
3 7 25 0.7451 0.0000
3 8 0 4.7803 0.0000
3 8 1 -1.4791 0.0000
3 8 2 4.7095 0.0000
3 8 3 -1.0008 0.0000
3 8 4 3.6330 0.0000
3 8 5 -0.0686 0.0000
3 8 6 1.8267 0.0000
3 8 7 0.6606 0.0000
3 8 8 -0.2862 0.0000
3 8 9 0.7390 0.0000
3 8 10 -1.9871 0.0000
3 8 11 0.2026 0.0000
3 8 12 -2.6149 0.0000
3 8 13 -0.3023 0.0000
3 8 14 -2.2763 0.0000
3 8 15 -0.1806 0.0000
3 8 16 -1.8194 0.0000
3 8 17 0.1756 0.0000
3 8 18 -1.8524 0.0000
3 8 19 -0.1567 0.0000
3 8 20 -2.0759 0.0000
3 8 21 -1.1490 0.0000
3 8 22 -1.8389 0.0000
3 8 23 -1.6998 0.0000
3 8 24 -1.0557 0.0000
3 9 0 1.2958 0.0000
3 9 1 1.6399 0.0000
3 9 2 -0.0633 0.0000
3 9 3 1.1468 0.0000
3 9 4 -1.0752 0.0000
3 9 5 1.0098 0.0000
3 9 6 -1.6367 0.0000
3 9 7 1.0041 0.0000
3 9 8 -1.8067 0.0000
3 9 9 0.9239 0.0000
3 9 10 -1.7999 0.0000
3 9 11 0.9611 0.0000
3 9 12 -1.6889 0.0000
3 9 13 1.3324 0.0000
3 9 14 -1.3167 0.0000
3 9 15 1.8893 0.0000
3 9 16 -0.6823 0.0000
3 9 17 2.2922 0.0000
3 9 18 -0.0579 0.0000
3 9 19 2.3258 0.0000
3 9 20 0.3346 0.0000
3 9 21 1.8959 0.0000
3 9 22 0.4364 0.0000
3 9 23 1.0046 0.0000
3 10 0 2.8051 0.0000
3 10 1 -1.4461 0.0000
3 10 2 2.0497 0.0000
3 10 3 -0.6684 0.0000
3 10 4 1.0770 0.0000
3 10 5 -0.6308 0.0000
3 10 6 0.3771 0.0000
3 10 7 -0.9105 0.0000
3 10 8 0.1955 0.0000
3 10 9 -1.2458 0.0000
3 10 10 0.4259 0.0000
3 10 11 -1.9325 0.0000
3 10 12 0.5657 0.0000
3 10 13 -2.8503 0.0000
3 10 14 0.1223 0.0000
3 10 15 -3.2150 0.0000
3 10 16 -0.7474 0.0000
3 10 17 -2.6831 0.0000
3 10 18 -1.3621 0.0000
3 10 19 -1.7971 0.0000
3 10 20 -1.3458 0.0000
3 10 21 -1.0876 0.0000
3 10 22 -0.9161 0.0000
3 11 0 0.8648 0.0000
3 11 1 -0.7511 0.0000
3 11 2 -0.6408 0.0000
3 11 3 0.0472 0.0000
3 11 4 -2.6125 0.0000
3 11 5 1.3864 0.0000
3 11 6 -3.7788 0.0000
3 11 9 2.2422 0.0000
3 11 10 -1.9397 0.0000
3 11 11 1.5962 0.0000
3 11 12 -0.4527 0.0000
3 11 13 1.1744 0.0000
3 11 14 0.6202 0.0000
3 11 15 1.0951 0.0000
3 11 16 1.0968 0.0000
3 11 17 0.8817 0.0000
3 11 18 0.8159 0.0000
3 11 19 0.3406 0.0000
3 11 20 0.0996 0.0000
3 11 21 -0.1407 0.0000
3 12 0 2.4167 0.0000
3 12 1 -3.4278 0.0000
3 12 2 3.0638 0.0000
3 12 3 -3.0269 0.0000
3 12 4 2.6952 0.0000
3 12 5 -1.8999 0.0000
3 12 6 1.1119 0.0000
3 12 7 -0.5294 0.0000
3 12 8 -0.7386 0.0000
3 12 9 0.5143 0.0000
3 12 10 -1.4618 0.0000
3 12 11 0.7905 0.0000
3 12 12 -0.7596 0.0000
3 12 13 0.4414 0.0000
3 12 14 0.3183 0.0000
3 12 15 -0.0056 0.0000
3 12 16 0.7819 0.0000
3 12 17 -0.2467 0.0000
3 12 18 0.6341 0.0000
3 12 19 -0.2683 0.0000
3 13 0 -0.9354 0.0000
3 13 1 0.4257 0.0000
3 13 2 -1.1936 0.0000
3 13 3 0.2411 0.0000
3 13 4 -1.4081 0.0000
3 13 5 -0.1735 0.0000
3 13 6 -1.2930 0.0000
3 13 7 -0.5201 0.0000
3 13 8 -0.8589 0.0000
3 13 9 -0.6332 0.0000
3 13 10 -0.7167 0.0000
3 13 11 -0.6022 0.0000
3 13 12 -1.0202 0.0000
3 13 13 -0.5936 0.0000
3 13 14 -0.9780 0.0000
3 13 15 -0.5701 0.0000
3 13 16 -0.1491 0.0000
3 13 17 -0.3909 0.0000
3 13 18 0.6909 0.0000
3 14 0 -0.4119 0.0000
3 14 1 -0.5829 0.0000
3 14 2 -0.6998 0.0000
3 14 3 -0.6328 0.0000
3 14 4 -0.3470 0.0000
3 14 5 -0.3555 0.0000
3 14 6 0.0660 0.0000
3 14 7 0.0025 0.0000
3 14 8 0.0044 0.0000
3 14 9 -0.0929 0.0000
3 14 10 -0.2760 0.0000
3 14 11 -0.6336 0.0000
3 14 12 -0.2537 0.0000
3 14 13 -0.8981 0.0000
3 14 14 0.0207 0.0000
3 14 15 -0.5517 0.0000
3 15 0 -0.1903 0.0000
3 15 1 0.2252 0.0000
3 15 2 0.8863 0.0000
3 15 3 0.5117 0.0000
3 15 4 1.3893 0.0000
3 15 5 0.9445 0.0000
3 15 11 1.0102 0.0000
3 15 12 -1.4426 0.0000
3 15 13 0.7202 0.0000
3 16 0 1.0224 0.0000
3 16 1 0.3684 0.0000
3 16 2 -0.1664 0.0000
3 16 3 0.8049 0.0000
3 16 4 -1.1889 0.0000
3 16 5 1.0079 0.0000
3 17 0 -0.0941 0.0000
4 0 0 -10.7971 0.0000
4 0 2 -11.4524 0.0000
4 0 4 -10.6527 0.0000
4 0 6 -9.4424 0.0000
4 0 8 -8.0128 0.0000
4 0 10 -6.0299 0.0000
4 0 12 -3.5920 0.0000
4 0 14 -1.1829 0.0000
4 0 16 0.8072 0.0000
4 0 18 2.0841 0.0000
4 0 20 2.3948 0.0000
4 0 22 1.8136 0.0000
4 0 24 0.8592 0.0000
4 0 26 0.1146 0.0000
4 1 0 -2.0710 0.0000
4 1 1 1.7575 0.0000
4 1 2 -1.5853 0.0000
4 1 3 2.5269 0.0000
4 1 4 -1.3090 0.0000
4 1 5 2.6729 0.0000
4 1 6 -1.3091 0.0000
4 1 7 3.2493 0.0000
4 1 8 -1.0641 0.0000
4 1 9 3.4656 0.0000
4 1 10 -0.5473 0.0000
4 1 11 2.3837 0.0000
4 1 12 -0.3584 0.0000
4 1 13 0.5567 0.0000
4 1 14 -0.7989 0.0000
4 1 15 -0.8320 0.0000
4 1 16 -1.3796 0.0000
4 1 17 -1.4146 0.0000
4 1 18 -1.3397 0.0000
4 1 19 -1.4260 0.0000
4 1 20 -0.3944 0.0000
4 1 21 -0.9867 0.0000
4 1 22 1.0068 0.0000
4 1 23 -0.3646 0.0000
4 1 24 2.0009 0.0000
4 1 25 -0.1172 0.0000
4 1 26 1.9864 0.0000
4 1 27 -0.3230 0.0000
4 2 0 4.3385 0.0000
4 2 1 -1.9391 0.0000
4 2 2 2.9098 0.0000
4 2 3 -6.8826 0.0000
4 2 4 0.8723 0.0000
4 2 5 -9.6290 0.0000
4 2 6 -1.1966 0.0000
4 2 7 -9.9035 0.0000
4 2 8 -2.5495 0.0000
4 2 9 -8.2412 0.0000
4 2 10 -2.8545 0.0000
4 2 11 -5.6907 0.0000
4 2 12 -2.4782 0.0000
4 2 13 -3.5473 0.0000
4 2 14 -2.0392 0.0000
4 2 15 -2.3799 0.0000
4 2 16 -1.7771 0.0000
4 2 17 -1.5892 0.0000
4 2 18 -1.4539 0.0000
4 2 19 -0.6314 0.0000
4 2 20 -0.8084 0.0000
4 2 21 -0.1725 0.0000
4 2 22 0.0128 0.0000
4 2 23 -1.0486 0.0000
4 2 24 0.5686 0.0000
4 2 25 -2.5067 0.0000
4 2 26 0.6214 0.0000
4 2 27 -2.7875 0.0000
4 3 0 1.3457 0.0000
4 3 1 -4.1225 0.0000
4 3 2 3.1311 0.0000
4 3 3 -3.1218 0.0000
4 3 4 4.2786 0.0000
4 3 5 -2.2186 0.0000
4 3 6 4.4114 0.0000
4 3 7 -0.9103 0.0000
4 3 8 4.1447 0.0000
4 3 9 0.2313 0.0000
4 3 10 3.6724 0.0000
4 3 11 0.2073 0.0000
4 3 12 2.4532 0.0000
4 3 13 -0.9097 0.0000
4 3 14 0.5602 0.0000
4 3 15 -1.9251 0.0000
4 3 16 -0.8012 0.0000
4 3 17 -2.0355 0.0000
4 3 18 -0.6057 0.0000
4 3 19 -1.5925 0.0000
4 3 20 0.8256 0.0000
4 3 21 -1.2548 0.0000
4 3 22 2.2617 0.0000
4 3 23 -1.1333 0.0000
4 3 24 2.7112 0.0000
4 3 25 -0.9810 0.0000
4 3 26 2.0253 0.0000
4 3 27 -0.7002 0.0000
4 4 0 17.8192 0.0000
4 4 1 -10.9384 0.0000
4 4 2 15.9433 0.0000
4 4 3 -11.6238 0.0000
4 4 4 11.1689 0.0000
4 4 5 -11.0639 0.0000
4 4 6 5.0592 0.0000
4 4 7 -9.7588 0.0000
4 4 8 -0.2837 0.0000
4 4 9 -8.2139 0.0000
4 4 10 -3.5893 0.0000
4 4 11 -6.8140 0.0000
4 4 12 -4.9432 0.0000
4 4 13 -5.8015 0.0000
4 4 14 -5.3203 0.0000
4 4 15 -5.0313 0.0000
4 4 16 -5.5838 0.0000
4 4 17 -4.0111 0.0000
4 4 18 -5.6838 0.0000
4 4 19 -2.5945 0.0000
4 4 20 -4.9177 0.0000
4 4 21 -1.4687 0.0000
4 4 22 -3.1032 0.0000
4 4 23 -1.3608 0.0000
4 4 24 -1.1001 0.0000
4 4 25 -1.8229 0.0000
4 4 26 0.1199 0.0000
4 5 0 -8.6978 0.0000
4 5 1 -2.0857 0.0000
4 5 2 -6.1677 0.0000
4 5 3 -0.5877 0.0000
4 5 4 -3.4061 0.0000
4 5 5 1.5583 0.0000
4 5 6 -1.6273 0.0000
4 5 7 3.6277 0.0000
4 5 8 -0.9239 0.0000
4 5 9 4.7811 0.0000
4 5 10 -0.8626 0.0000
4 5 11 4.6311 0.0000
4 5 12 -1.1879 0.0000
4 5 13 3.5396 0.0000
4 5 14 -1.5232 0.0000
4 5 15 2.2910 0.0000
4 5 16 -1.2365 0.0000
4 5 17 1.2985 0.0000
4 5 18 -0.1836 0.0000
4 5 19 0.3247 0.0000
4 5 20 0.9039 0.0000
4 5 21 -0.7829 0.0000
4 5 22 1.1839 0.0000
4 5 23 -1.4513 0.0000
4 5 24 0.5951 0.0000
4 5 25 -1.0328 0.0000
4 5 26 -0.2121 0.0000
4 6 0 12.6867 0.0000
4 6 1 2.3160 0.0000
4 6 2 11.6491 0.0000
4 6 3 3.1970 0.0000
4 6 4 8.8721 0.0000
4 6 5 4.0462 0.0000
4 6 6 5.0410 0.0000
4 6 7 4.2209 0.0000
4 6 8 1.2601 0.0000
4 6 9 3.6621 0.0000
4 6 10 -1.6140 0.0000
4 6 11 2.6691 0.0000
4 6 12 -3.3096 0.0000
4 6 13 1.6534 0.0000
4 6 14 -4.0393 0.0000
4 6 15 0.9688 0.0000
4 6 16 -4.1871 0.0000
4 6 17 0.6687 0.0000
4 6 18 -3.8982 0.0000
4 6 19 0.5347 0.0000
4 6 20 -3.0161 0.0000
4 6 21 0.3786 0.0000
4 6 22 -1.6546 0.0000
4 6 23 0.1710 0.0000
4 6 24 -0.5034 0.0000
4 6 25 -0.0369 0.0000
4 7 0 -7.3175 0.0000
4 7 1 -3.7419 0.0000
4 7 2 -6.6490 0.0000
4 7 3 -2.8058 0.0000
4 7 4 -5.5231 0.0000
4 7 5 -0.9789 0.0000
4 7 6 -4.5171 0.0000
4 7 7 1.3736 0.0000
4 7 8 -3.7074 0.0000
4 7 9 3.5660 0.0000
4 7 10 -3.0028 0.0000
4 7 11 4.8488 0.0000
4 7 12 -2.3594 0.0000
4 7 13 4.8147 0.0000
4 7 14 -1.6894 0.0000
4 7 15 3.8041 0.0000
4 7 16 -0.9535 0.0000
4 7 17 2.6862 0.0000
4 7 18 -0.2992 0.0000
4 7 19 2.0076 0.0000
4 7 20 0.0922 0.0000
4 7 21 1.5779 0.0000
4 7 22 0.2150 0.0000
4 7 23 1.0260 0.0000
4 7 24 0.2428 0.0000
4 8 0 6.5860 0.0000
4 8 1 0.5479 0.0000
4 8 2 6.5312 0.0000
4 8 3 1.1617 0.0000
4 8 4 5.4414 0.0000
4 8 5 1.8883 0.0000
4 8 6 3.6245 0.0000
4 8 7 1.8691 0.0000
4 8 8 1.6074 0.0000
4 8 9 1.0351 0.0000
4 8 10 0.0036 0.0000
4 8 11 -0.0965 0.0000
4 8 12 -0.8914 0.0000
4 8 13 -0.8034 0.0000
4 8 14 -1.3091 0.0000
4 8 15 -0.7408 0.0000
4 8 16 -1.6275 0.0000
4 8 17 -0.4259 0.0000
4 8 18 -1.8516 0.0000
4 8 19 -0.6257 0.0000
4 8 20 -1.6687 0.0000
4 8 21 -1.2383 0.0000
4 8 22 -1.0173 0.0000
4 8 23 -1.4523 0.0000
4 8 24 -0.3288 0.0000
4 9 0 0.1770 0.0000
4 9 1 -0.5150 0.0000
4 9 2 -1.4831 0.0000
4 9 3 0.4210 0.0000
4 9 4 -2.1643 0.0000
4 9 5 1.3710 0.0000
4 9 6 -2.0725 0.0000
4 9 7 1.7557 0.0000
4 9 8 -1.6677 0.0000
4 9 9 1.5257 0.0000
4 9 10 -1.2912 0.0000
4 9 11 1.0850 0.0000
4 9 12 -0.9267 0.0000
4 9 13 0.7807 0.0000
4 9 14 -0.3316 0.0000
4 9 15 0.7081 0.0000
4 9 16 0.4568 0.0000
4 9 17 0.8102 0.0000
4 9 18 1.0210 0.0000
4 9 19 0.9078 0.0000
4 9 20 1.0560 0.0000
4 9 21 0.7415 0.0000
4 9 22 0.6744 0.0000
4 9 23 0.2236 0.0000
4 10 0 3.0961 0.0000
4 10 1 -0.8693 0.0000
4 10 2 2.4930 0.0000
4 10 3 -0.3249 0.0000
4 10 4 1.8923 0.0000
4 10 5 -0.4784 0.0000
4 10 6 1.4432 0.0000
4 10 7 -0.8893 0.0000
4 10 8 1.2194 0.0000
4 10 9 -1.3152 0.0000
4 10 10 1.1337 0.0000
4 10 11 -2.0774 0.0000
4 10 12 0.8465 0.0000
4 10 13 -3.0419 0.0000
4 10 14 0.1678 0.0000
4 10 15 -3.3465 0.0000
4 10 16 -0.5494 0.0000
4 10 17 -2.5796 0.0000
4 10 18 -0.8318 0.0000
4 10 19 -1.3583 0.0000
4 10 20 -0.7076 0.0000
4 10 21 -0.4486 0.0000
4 11 0 1.4382 0.0000
4 11 1 0.6844 0.0000
4 11 2 -0.2347 0.0000
4 11 3 0.4679 0.0000
4 11 4 -2.0671 0.0000
4 11 5 0.6046 0.0000
4 11 6 -2.9962 0.0000
4 11 7 0.9296 0.0000
4 11 8 -2.5607 0.0000
4 11 9 1.2718 0.0000
4 11 10 -1.3907 0.0000
4 11 11 1.5850 0.0000
4 11 12 -0.3660 0.0000
4 11 13 1.7423 0.0000
4 11 14 0.2387 0.0000
4 11 15 1.5574 0.0000
4 11 16 0.4906 0.0000
4 11 17 1.0544 0.0000
4 11 18 0.3961 0.0000
4 11 19 0.5243 0.0000
4 11 20 0.1219 0.0000
4 12 0 2.9539 0.0000
4 12 1 0.1745 0.0000
4 12 2 3.5928 0.0000
4 12 3 0.5724 0.0000
4 12 4 2.7390 0.0000
4 12 5 0.3443 0.0000
4 12 6 0.5571 0.0000
4 12 7 -0.1275 0.0000
4 12 8 -1.3840 0.0000
4 12 9 -0.2074 0.0000
4 12 10 -1.6363 0.0000
4 12 11 0.0747 0.0000
4 12 12 -0.4991 0.0000
4 12 13 0.3059 0.0000
4 12 14 0.5407 0.0000
4 12 15 0.3259 0.0000
4 12 16 0.6784 0.0000
4 12 17 0.2226 0.0000
4 12 18 0.2891 0.0000
4 12 19 0.0921 0.0000
4 13 0 -0.9099 0.0000
4 13 1 1.0719 0.0000
4 13 2 -0.4533 0.0000
4 13 3 0.2714 0.0000
4 13 4 0.0514 0.0000
4 13 5 -0.7897 0.0000
4 13 6 0.2947 0.0000
4 13 7 -1.2270 0.0000
4 13 8 0.2742 0.0000
4 13 9 -0.7523 0.0000
4 13 10 -0.0816 0.0000
4 13 11 0.0787 0.0000
4 13 12 -0.5172 0.0000
4 13 13 0.5623 0.0000
4 13 14 -0.3712 0.0000
4 13 15 0.5944 0.0000
4 13 16 0.4304 0.0000
4 13 17 0.4865 0.0000
4 14 0 1.1165 0.0000
4 14 1 -1.0441 0.0000
4 14 2 0.9785 0.0000
4 14 3 -0.6352 0.0000
4 14 8 -0.8996 0.0000
4 14 9 0.4792 0.0000
4 14 10 -1.0923 0.0000
4 14 11 0.5185 0.0000
4 14 12 -0.5891 0.0000
4 14 13 0.6109 0.0000
4 14 14 -0.0658 0.0000
4 15 0 0.6997 0.0000
4 15 1 0.9974 0.0000
4 15 2 1.8469 0.0000
4 15 3 0.9344 0.0000
4 15 4 1.9965 0.0000
4 16 0 0.6611 0.0000
4 16 1 -1.2744 0.0000
4 16 2 -0.1299 0.0000
4 16 3 -0.5326 0.0000
5 0 0 -4.1514 0.0000
5 0 2 -2.3152 0.0000
5 0 4 -1.0576 0.0000
5 0 6 -0.6237 0.0000
5 0 8 -0.2300 0.0000
5 0 10 0.5557 0.0000
5 0 12 1.4130 0.0000
5 0 14 1.9872 0.0000
5 0 16 2.1225 0.0000
5 0 18 1.6021 0.0000
5 0 20 0.4615 0.0000
5 0 22 -0.6207 0.0000
5 0 24 -0.9345 0.0000
5 0 26 -0.5997 0.0000
5 1 0 -2.2793 0.0000
5 1 1 0.4471 0.0000
5 1 2 -1.7624 0.0000
5 1 3 0.4917 0.0000
5 1 4 -1.6166 0.0000
5 1 5 0.5660 0.0000
5 1 6 -1.5553 0.0000
5 1 7 1.3497 0.0000
5 1 8 -1.0583 0.0000
5 1 9 1.9020 0.0000
5 1 10 -0.2938 0.0000
5 1 11 1.5180 0.0000
5 1 12 0.0472 0.0000
5 1 13 0.8323 0.0000
5 1 14 -0.3472 0.0000
5 1 15 0.6102 0.0000
5 1 16 -1.0324 0.0000
5 1 17 0.6166 0.0000
5 1 18 -1.2638 0.0000
5 1 19 0.3440 0.0000
5 1 20 -0.6897 0.0000
5 1 21 -0.0638 0.0000
5 1 22 0.3116 0.0000
5 1 23 -0.2472 0.0000
5 1 24 0.9585 0.0000
5 1 25 -0.2562 0.0000
5 1 26 0.8392 0.0000
5 2 0 5.6035 0.0000
5 2 1 -8.9581 0.0000
5 2 2 4.9767 0.0000
5 2 3 -10.7963 0.0000
5 2 4 3.1778 0.0000
5 2 5 -10.5035 0.0000
5 2 6 1.2775 0.0000
5 2 7 -8.8369 0.0000
5 2 8 0.3654 0.0000
5 2 9 -6.4240 0.0000
5 2 10 0.5007 0.0000
5 2 11 -3.7564 0.0000
5 2 12 0.9656 0.0000
5 2 13 -1.5664 0.0000
5 2 14 1.1900 0.0000
5 2 15 -0.2769 0.0000
5 2 16 1.0806 0.0000
5 2 17 0.5095 0.0000
5 2 18 0.7504 0.0000
5 2 19 1.2570 0.0000
5 2 20 0.3595 0.0000
5 2 21 1.6294 0.0000
5 2 22 0.0941 0.0000
5 2 23 1.1165 0.0000
5 2 24 -0.0009 0.0000
5 2 25 0.1660 0.0000
5 2 26 -0.0957 0.0000
5 3 0 -1.0567 0.0000
5 3 1 -1.0380 0.0000
5 3 2 0.2036 0.0000
5 3 3 -0.9476 0.0000
5 3 4 0.7888 0.0000
5 3 5 -0.9520 0.0000
5 3 6 0.6078 0.0000
5 3 7 -0.4804 0.0000
5 3 8 0.1495 0.0000
5 3 9 0.1344 0.0000
5 3 10 -0.3674 0.0000
5 3 11 0.0852 0.0000
5 3 12 -1.1040 0.0000
5 3 13 -0.7389 0.0000
5 3 14 -1.8620 0.0000
5 3 15 -1.6259 0.0000
5 3 16 -1.9699 0.0000
5 3 17 -2.0485 0.0000
5 3 18 -1.0516 0.0000
5 3 19 -2.1176 0.0000
5 3 20 0.4738 0.0000
5 3 21 -2.0201 0.0000
5 3 22 1.7035 0.0000
5 3 23 -1.6605 0.0000
5 3 24 1.9494 0.0000
5 3 25 -0.9915 0.0000
5 3 26 1.2864 0.0000
5 4 0 9.5289 0.0000
5 4 1 -9.4551 0.0000
5 4 2 6.6753 0.0000
5 4 3 -9.3029 0.0000
5 4 4 2.0839 0.0000
5 4 5 -8.5288 0.0000
5 4 6 -2.4114 0.0000
5 4 7 -7.3775 0.0000
5 4 8 -5.3242 0.0000
5 4 9 -5.8494 0.0000
5 4 10 -6.5070 0.0000
5 4 11 -4.2683 0.0000
5 4 12 -6.6913 0.0000
5 4 13 -3.2730 0.0000
5 4 14 -6.5235 0.0000
5 4 15 -3.0389 0.0000
5 4 16 -6.1648 0.0000
5 4 17 -2.9753 0.0000
5 4 18 -5.4652 0.0000
5 4 19 -2.5251 0.0000
5 4 20 -4.3163 0.0000
5 4 21 -1.9337 0.0000
5 4 22 -2.9238 0.0000
5 4 23 -1.7337 0.0000
5 4 24 -1.7087 0.0000
5 4 25 -1.7198 0.0000
5 5 0 -5.4267 0.0000
5 5 1 2.3071 0.0000
5 5 2 -3.9023 0.0000
5 5 3 3.9774 0.0000
5 5 4 -2.1545 0.0000
5 5 5 5.7091 0.0000
5 5 6 -1.1148 0.0000
5 5 7 6.8716 0.0000
5 5 8 -1.0570 0.0000
5 5 9 7.0823 0.0000
5 5 10 -1.6215 0.0000
5 5 11 6.2706 0.0000
5 5 12 -2.3319 0.0000
5 5 13 4.7228 0.0000
5 5 14 -2.7084 0.0000
5 5 15 3.0219 0.0000
5 5 16 -2.3746 0.0000
5 5 17 1.6134 0.0000
5 5 18 -1.3850 0.0000
5 5 19 0.5150 0.0000
5 5 20 -0.2369 0.0000
5 5 21 -0.3184 0.0000
5 5 22 0.5264 0.0000
5 5 23 -0.6379 0.0000
5 5 24 0.6728 0.0000
5 5 25 -0.2961 0.0000
5 6 0 6.4622 0.0000
5 6 1 2.7615 0.0000
5 6 2 4.6299 0.0000
5 6 3 3.3343 0.0000
5 6 4 1.8021 0.0000
5 6 5 3.5676 0.0000
5 6 6 -0.9772 0.0000
5 6 7 3.0053 0.0000
5 6 8 -2.8186 0.0000
5 6 9 2.0986 0.0000
5 6 10 -3.6413 0.0000
5 6 11 1.3509 0.0000
5 6 12 -3.9599 0.0000
5 6 13 0.8666 0.0000
5 6 14 -4.1698 0.0000
5 6 15 0.5363 0.0000
5 6 16 -4.2304 0.0000
5 6 17 0.1917 0.0000
5 6 18 -3.8727 0.0000
5 6 19 -0.2793 0.0000
5 6 20 -2.9657 0.0000
5 6 21 -0.7734 0.0000
5 6 22 -1.7822 0.0000
5 6 23 -1.0317 0.0000
5 6 24 -0.8384 0.0000
5 7 0 -4.9506 0.0000
5 7 1 -3.5225 0.0000
5 7 2 -4.1894 0.0000
5 7 3 -1.9605 0.0000
5 7 4 -3.0230 0.0000
5 7 5 0.1356 0.0000
5 7 6 -2.1970 0.0000
5 7 7 2.6009 0.0000
5 7 8 -1.8903 0.0000
5 7 9 4.8462 0.0000
5 7 10 -1.7332 0.0000
5 7 11 5.9694 0.0000
5 7 12 -1.2938 0.0000
5 7 13 5.4578 0.0000
5 7 14 -0.4917 0.0000
5 7 15 3.8399 0.0000
5 7 16 0.2779 0.0000
5 7 17 2.2857 0.0000
5 7 18 0.5259 0.0000
5 7 19 1.4983 0.0000
5 7 20 0.2335 0.0000
5 7 21 1.2808 0.0000
5 7 22 -0.1505 0.0000
5 7 23 1.1115 0.0000
5 7 24 -0.2436 0.0000
5 8 0 6.0827 0.0000
5 8 1 1.0636 0.0000
5 8 2 5.3174 0.0000
5 8 3 1.2984 0.0000
5 8 4 4.1735 0.0000
5 8 5 1.3441 0.0000
5 8 6 2.8989 0.0000
5 8 7 0.7345 0.0000
5 8 8 1.6765 0.0000
5 8 9 -0.2733 0.0000
5 8 10 0.6210 0.0000
5 8 11 -1.2832 0.0000
5 8 12 -0.3224 0.0000
5 8 13 -1.9326 0.0000
5 8 14 -1.2338 0.0000
5 8 15 -1.9603 0.0000
5 8 16 -1.9550 0.0000
5 8 17 -1.5509 0.0000
5 8 18 -2.1557 0.0000
5 8 19 -1.1684 0.0000
5 8 20 -1.7108 0.0000
5 8 21 -0.9256 0.0000
5 8 22 -0.9294 0.0000
5 8 23 -0.5958 0.0000
5 9 0 -1.6741 0.0000
5 9 1 -3.6454 0.0000
5 9 2 -2.4811 0.0000
5 9 3 -1.8848 0.0000
5 9 4 -2.1358 0.0000
5 9 5 -0.0593 0.0000
5 9 6 -1.2744 0.0000
5 9 7 1.0880 0.0000
5 9 8 -0.3977 0.0000
5 9 9 1.4881 0.0000
5 9 10 0.3613 0.0000
5 9 11 1.4136 0.0000
5 9 12 1.0138 0.0000
5 9 13 1.0551 0.0000
5 9 14 1.5306 0.0000
5 9 15 0.5645 0.0000
5 9 16 1.7408 0.0000
5 9 17 0.1415 0.0000
5 9 18 1.4784 0.0000
5 9 19 -0.0981 0.0000
5 9 20 0.8622 0.0000
5 9 21 -0.1713 0.0000
5 9 22 0.2470 0.0000
5 10 0 3.4228 0.0000
5 10 1 0.1177 0.0000
5 10 2 2.9421 0.0000
5 10 3 0.3947 0.0000
5 10 4 2.6741 0.0000
5 10 5 0.1937 0.0000
5 10 6 2.3033 0.0000
5 10 7 -0.0145 0.0000
5 10 8 1.6581 0.0000
5 10 9 -0.0954 0.0000
5 10 10 0.7333 0.0000
5 10 11 -0.5517 0.0000
5 10 12 -0.4106 0.0000
5 10 13 -1.3852 0.0000
5 10 14 -1.4323 0.0000
5 10 15 -1.7340 0.0000
5 10 16 -1.7707 0.0000
5 10 17 -1.0867 0.0000
5 10 18 -1.3099 0.0000
5 10 19 -0.0086 0.0000
5 10 20 -0.6066 0.0000
5 10 21 0.6507 0.0000
5 11 0 -0.1168 0.0000
5 11 1 -0.5629 0.0000
5 11 2 -0.7682 0.0000
5 11 3 -2.0136 0.0000
5 11 4 -1.0864 0.0000
5 11 5 -2.2371 0.0000
5 11 6 -0.9237 0.0000
5 11 7 -1.1638 0.0000
5 11 8 -0.3840 0.0000
5 11 9 0.5023 0.0000
5 11 10 0.0688 0.0000
5 11 11 1.7626 0.0000
5 11 12 0.0602 0.0000
5 11 13 1.9709 0.0000
5 11 14 -0.2551 0.0000
5 11 15 1.3107 0.0000
5 11 16 -0.4866 0.0000
5 11 17 0.5307 0.0000
5 11 18 -0.4531 0.0000
5 11 19 0.1678 0.0000
5 12 0 3.9276 0.0000
5 12 1 2.0320 0.0000
5 12 2 4.0892 0.0000
5 12 3 2.0977 0.0000
5 12 4 2.3287 0.0000
5 12 5 1.0156 0.0000
5 12 6 -0.5785 0.0000
5 12 7 -0.1192 0.0000
5 12 8 -2.6365 0.0000
5 12 9 -0.1771 0.0000
5 12 10 -2.7022 0.0000
5 12 11 0.5310 0.0000
5 12 12 -1.6248 0.0000
5 12 13 0.9878 0.0000
5 12 14 -0.8469 0.0000
5 12 15 0.8820 0.0000
5 12 16 -0.6455 0.0000
5 12 17 0.6170 0.0000
5 12 18 -0.4681 0.0000
5 13 0 -0.7562 0.0000
5 13 1 0.5122 0.0000
5 13 2 -0.2574 0.0000
5 13 3 0.1810 0.0000
5 13 4 0.1466 0.0000
5 13 5 -0.3785 0.0000
5 13 6 0.0956 0.0000
5 13 7 -0.2765 0.0000
5 13 8 -0.1330 0.0000
5 13 9 0.4999 0.0000
5 13 10 -0.3246 0.0000
5 13 11 1.1159 0.0000
5 13 12 -0.4037 0.0000
5 13 13 0.9974 0.0000
5 13 14 -0.2105 0.0000
5 13 15 0.5018 0.0000
5 13 16 0.1854 0.0000
5 14 0 3.6516 0.0000
5 14 1 -1.8676 0.0000
5 14 2 3.3551 0.0000
5 14 3 -0.9311 0.0000
5 14 4 1.8945 0.0000
5 14 5 0.3153 0.0000
5 14 6 -0.1614 0.0000
5 14 13 2.4738 0.0000
5 15 0 0.8779 0.0000
5 15 1 0.4218 0.0000
5 15 2 1.5203 0.0000
5 15 3 0.7828 0.0000
5 16 0 0.3397 0.0000
5 16 1 -0.9687 0.0000
6 0 0 0.4577 0.0000
6 0 2 2.4168 0.0000
6 0 4 3.2137 0.0000
6 0 6 3.2369 0.0000
6 0 8 3.1553 0.0000
6 0 10 2.9538 0.0000
6 0 12 2.4131 0.0000
6 0 14 1.7033 0.0000
6 0 16 0.9284 0.0000
6 0 18 -0.1685 0.0000
6 0 20 -1.4623 0.0000
6 0 22 -2.1085 0.0000
6 0 24 -1.5816 0.0000
6 1 0 -1.3578 0.0000
6 1 1 1.9270 0.0000
6 1 2 -0.7895 0.0000
6 1 3 0.9866 0.0000
6 1 4 -0.5212 0.0000
6 1 5 0.7930 0.0000
6 1 6 -0.1930 0.0000
6 1 7 1.7045 0.0000
6 1 8 0.4321 0.0000
6 1 9 2.5395 0.0000
6 1 10 1.0094 0.0000
6 1 11 2.5160 0.0000
6 1 12 1.0522 0.0000
6 1 13 2.1904 0.0000
6 1 14 0.5506 0.0000
6 1 15 2.1891 0.0000
6 1 16 -0.0429 0.0000
6 1 17 2.1517 0.0000
6 1 18 -0.2737 0.0000
6 1 19 1.5289 0.0000
6 1 20 -0.0587 0.0000
6 1 21 0.5921 0.0000
6 1 22 0.2676 0.0000
6 1 23 0.0038 0.0000
6 1 24 0.2894 0.0000
6 1 25 -0.0902 0.0000
6 2 0 4.4378 0.0000
6 2 1 -5.7702 0.0000
6 2 2 3.8433 0.0000
6 2 3 -5.6983 0.0000
6 2 4 2.6085 0.0000
6 2 5 -4.5875 0.0000
6 2 6 1.7537 0.0000
6 2 7 -3.0813 0.0000
6 2 8 1.6289 0.0000
6 2 9 -1.3673 0.0000
6 2 10 1.7392 0.0000
6 2 11 0.4260 0.0000
6 2 12 1.7144 0.0000
6 2 13 1.7504 0.0000
6 2 14 1.7577 0.0000
6 2 15 2.1661 0.0000
6 2 16 2.0221 0.0000
6 2 17 1.9830 0.0000
6 2 18 2.1812 0.0000
6 2 19 1.8626 0.0000
6 2 20 1.9192 0.0000
6 2 21 1.9694 0.0000
6 2 22 1.3811 0.0000
6 2 23 1.9394 0.0000
6 2 24 0.8448 0.0000
6 2 25 1.5549 0.0000
6 3 0 -1.9802 0.0000
6 3 1 -0.3364 0.0000
6 3 2 -1.0133 0.0000
6 3 3 -0.5004 0.0000
6 3 4 -0.6718 0.0000
6 3 5 -0.8013 0.0000
6 3 6 -0.9858 0.0000
6 3 7 -0.6417 0.0000
6 3 8 -1.5121 0.0000
6 3 9 -0.1759 0.0000
6 3 10 -1.9090 0.0000
6 3 11 -0.0464 0.0000
6 3 12 -2.1338 0.0000
6 3 13 -0.5043 0.0000
6 3 14 -2.1177 0.0000
6 3 15 -1.2805 0.0000
6 3 16 -1.7036 0.0000
6 3 17 -2.1440 0.0000
6 3 18 -0.8964 0.0000
6 3 19 -2.9856 0.0000
6 3 20 0.0393 0.0000
6 3 21 -3.4486 0.0000
6 3 22 0.6875 0.0000
6 3 23 -3.0722 0.0000
6 3 24 0.7427 0.0000
6 3 25 -1.8858 0.0000
6 4 0 3.3229 0.0000
6 4 1 -4.6136 0.0000
6 4 2 0.0842 0.0000
6 4 3 -4.4649 0.0000
6 4 4 -3.4378 0.0000
6 4 5 -4.0418 0.0000
6 4 6 -5.7649 0.0000
6 4 7 -3.1411 0.0000
6 4 8 -6.6271 0.0000
6 4 9 -1.7644 0.0000
6 4 10 -6.7349 0.0000
6 4 11 -0.5257 0.0000
6 4 12 -6.5299 0.0000
6 4 13 -0.1121 0.0000
6 4 14 -5.7702 0.0000
6 4 15 -0.4640 0.0000
6 4 16 -4.2654 0.0000
6 4 17 -0.8438 0.0000
6 4 18 -2.4329 0.0000
6 4 19 -0.7352 0.0000
6 4 20 -0.9509 0.0000
6 4 21 -0.4019 0.0000
6 4 22 -0.1756 0.0000
6 4 23 -0.3672 0.0000
6 4 24 -0.0016 0.0000
6 4 25 -0.5803 0.0000
6 5 0 -1.6399 0.0000
6 5 1 3.0373 0.0000
6 5 2 -0.7577 0.0000
6 5 3 4.7154 0.0000
6 5 4 0.1893 0.0000
6 5 5 5.9195 0.0000
6 5 6 0.3713 0.0000
6 5 7 6.3396 0.0000
6 5 8 -0.3606 0.0000
6 5 9 6.0144 0.0000
6 5 10 -1.4548 0.0000
6 5 11 5.0903 0.0000
6 5 12 -2.3618 0.0000
6 5 13 3.7416 0.0000
6 5 14 -2.8186 0.0000
6 5 15 2.2765 0.0000
6 5 16 -2.7676 0.0000
6 5 17 0.9916 0.0000
6 5 18 -2.2599 0.0000
6 5 19 -0.0206 0.0000
6 5 20 -1.4052 0.0000
6 5 21 -0.7104 0.0000
6 5 22 -0.4441 0.0000
6 5 23 -0.9090 0.0000
6 5 24 0.2422 0.0000
6 6 0 2.1471 0.0000
6 6 1 2.1214 0.0000
6 6 2 0.4220 0.0000
6 6 3 2.1464 0.0000
6 6 4 -1.6644 0.0000
6 6 5 1.6078 0.0000
6 6 6 -3.1782 0.0000
6 6 7 0.6151 0.0000
6 6 8 -3.6572 0.0000
6 6 9 -0.0882 0.0000
6 6 10 -3.4303 0.0000
6 6 11 -0.2113 0.0000
6 6 12 -3.0866 0.0000
6 6 13 -0.0373 0.0000
6 6 14 -2.8681 0.0000
6 6 15 0.1092 0.0000
6 6 16 -2.6946 0.0000
6 6 17 0.0509 0.0000
6 6 18 -2.4568 0.0000
6 6 19 -0.2501 0.0000
6 6 20 -2.0866 0.0000
6 6 21 -0.6210 0.0000
6 6 22 -1.5595 0.0000
6 6 23 -0.7764 0.0000
6 7 0 -0.0382 0.0000
6 7 1 -1.8958 0.0000
6 7 2 0.4462 0.0000
6 7 3 -0.4085 0.0000
6 7 4 1.0773 0.0000
6 7 5 1.1389 0.0000
6 7 6 1.2212 0.0000
6 7 7 2.8123 0.0000
6 7 8 0.8356 0.0000
6 7 9 4.2708 0.0000
6 7 10 0.4431 0.0000
6 7 11 4.8308 0.0000
6 7 12 0.4651 0.0000
6 7 13 4.1279 0.0000
6 7 14 0.7872 0.0000
6 7 15 2.6633 0.0000
6 7 16 0.9022 0.0000
6 7 17 1.3891 0.0000
6 7 18 0.4981 0.0000
6 7 19 0.8254 0.0000
6 7 20 -0.1551 0.0000
6 7 21 0.8104 0.0000
6 7 22 -0.5514 0.0000
6 7 23 0.9078 0.0000
6 8 0 4.8802 0.0000
6 8 1 -1.6691 0.0000
6 8 2 3.8675 0.0000
6 8 3 -2.1593 0.0000
6 8 4 2.7820 0.0000
6 8 5 -2.5751 0.0000
6 8 6 1.8282 0.0000
6 8 7 -2.9025 0.0000
6 8 8 1.0457 0.0000
6 8 9 -2.9476 0.0000
6 8 10 0.4200 0.0000
6 8 11 -2.8646 0.0000
6 8 12 -0.1332 0.0000
6 8 13 -2.7811 0.0000
6 8 14 -0.6640 0.0000
6 8 15 -2.4848 0.0000
6 8 16 -1.0871 0.0000
6 8 17 -1.8849 0.0000
6 8 18 -1.2762 0.0000
6 8 19 -1.2396 0.0000
6 8 20 -1.1797 0.0000
6 8 21 -0.7553 0.0000
6 8 22 -0.8473 0.0000
6 9 0 -0.7501 0.0000
6 9 1 -3.6287 0.0000
6 9 2 -1.1052 0.0000
6 9 3 -1.7454 0.0000
6 9 4 -0.8922 0.0000
6 9 5 0.0653 0.0000
6 9 6 -0.5773 0.0000
6 9 7 1.1939 0.0000
6 9 8 -0.0131 0.0000
6 9 9 1.6695 0.0000
6 9 10 1.0480 0.0000
6 9 11 1.6952 0.0000
6 9 12 2.2477 0.0000
6 9 13 1.3431 0.0000
6 9 14 2.8797 0.0000
6 9 15 0.7240 0.0000
6 9 16 2.5909 0.0000
6 9 17 0.0650 0.0000
6 9 18 1.6753 0.0000
6 9 19 -0.4162 0.0000
6 9 20 0.7594 0.0000
6 9 21 -0.5609 0.0000
6 10 0 2.9167 0.0000
6 10 1 -0.1345 0.0000
6 10 2 2.6018 0.0000
6 10 3 -0.6608 0.0000
6 10 4 2.1293 0.0000
6 10 5 -1.0949 0.0000
6 10 6 1.2419 0.0000
6 10 7 -0.8180 0.0000
6 10 8 0.0052 0.0000
6 10 9 0.0284 0.0000
6 10 10 -1.3582 0.0000
6 10 11 0.4892 0.0000
6 10 12 -2.5872 0.0000
6 10 13 0.1642 0.0000
6 10 14 -3.2263 0.0000
6 10 15 -0.2862 0.0000
6 10 16 -2.8768 0.0000
6 10 17 -0.2426 0.0000
6 10 18 -1.8016 0.0000
6 10 19 0.1053 0.0000
6 11 0 -0.5781 0.0000
6 11 1 -1.8304 0.0000
6 11 2 -0.7946 0.0000
6 11 3 -2.7117 0.0000
6 11 4 -0.4940 0.0000
6 11 5 -2.0307 0.0000
6 11 6 -0.1791 0.0000
6 11 7 -0.1266 0.0000
6 11 8 0.1031 0.0000
6 11 9 1.8986 0.0000
6 11 10 0.4354 0.0000
6 11 11 2.9087 0.0000
6 11 12 0.6464 0.0000
6 11 13 2.5169 0.0000
6 11 14 0.5413 0.0000
6 11 15 1.3708 0.0000
6 11 16 0.1944 0.0000
6 11 17 0.4525 0.0000
6 11 18 -0.0970 0.0000
6 12 0 3.1668 0.0000
6 12 1 1.6471 0.0000
6 12 2 2.7367 0.0000
6 12 3 1.3670 0.0000
6 12 4 0.3693 0.0000
6 12 5 0.1246 0.0000
6 12 6 -2.5824 0.0000
6 12 7 -0.9051 0.0000
6 12 8 -4.0655 0.0000
6 12 9 -0.8025 0.0000
6 12 10 -3.5483 0.0000
6 12 11 -0.1861 0.0000
6 12 12 -2.3557 0.0000
6 12 13 -0.0539 0.0000
6 12 14 -1.6679 0.0000
6 12 15 -0.3448 0.0000
6 12 16 -1.2577 0.0000
6 13 0 -1.0417 0.0000
6 13 1 0.4887 0.0000
6 13 2 -0.9452 0.0000
6 13 3 0.7108 0.0000
6 13 4 -1.1143 0.0000
6 13 5 1.0612 0.0000
6 13 6 -1.5403 0.0000
6 13 7 1.9438 0.0000
6 13 8 -1.5546 0.0000
6 13 9 2.8207 0.0000
6 13 10 -0.9537 0.0000
6 13 11 2.7195 0.0000
6 13 12 -0.2590 0.0000
6 13 13 1.5001 0.0000
6 13 14 0.0403 0.0000
6 14 0 2.8258 0.0000
6 14 1 -0.9326 0.0000
6 14 2 2.4744 0.0000
6 14 3 -0.3785 0.0000
6 14 4 0.9183 0.0000
6 14 5 0.3181 0.0000
6 14 6 -1.0252 0.0000
6 14 7 1.1206 0.0000
6 14 8 -1.9399 0.0000
6 14 9 1.9374 0.0000
6 15 0 0.0085 0.0000
6 15 1 -0.3142 0.0000
6 15 2 0.5757 0.0000
6 15 3 0.3548 0.0000
6 15 4 -0.1183 0.0000
6 15 5 1.0268 0.0000
6 15 6 -1.4923 0.0000
7 0 0 1.0980 0.0000
7 0 2 2.2543 0.0000
7 0 4 2.6975 0.0000
7 0 6 2.5774 0.0000
7 0 8 1.9058 0.0000
7 0 10 0.6495 0.0000
7 0 12 -0.6945 0.0000
7 0 14 -1.4117 0.0000
7 0 16 -1.4825 0.0000
7 0 18 -1.4919 0.0000
7 0 20 -1.6055 0.0000
7 0 22 -1.3505 0.0000
7 0 24 -0.5300 0.0000
7 1 0 0.8421 0.0000
7 1 1 2.2150 0.0000
7 1 2 1.4423 0.0000
7 1 3 1.2100 0.0000
7 1 4 1.8235 0.0000
7 1 5 1.2905 0.0000
7 1 6 2.1571 0.0000
7 1 7 2.3831 0.0000
7 1 8 2.4446 0.0000
7 1 9 3.0496 0.0000
7 1 10 2.4057 0.0000
7 1 11 2.6156 0.0000
7 1 12 1.9357 0.0000
7 1 13 1.8974 0.0000
7 1 14 1.3521 0.0000
7 1 15 1.6511 0.0000
7 1 16 1.0335 0.0000
7 1 17 1.4881 0.0000
7 1 18 1.0178 0.0000
7 1 19 0.8247 0.0000
7 1 20 1.0435 0.0000
7 1 21 -0.0101 0.0000
7 1 22 0.8484 0.0000
7 1 23 -0.2921 0.0000
7 1 24 0.4036 0.0000
7 2 0 2.5278 0.0000
7 2 1 -1.6540 0.0000
7 2 2 2.0511 0.0000
7 2 3 -0.4921 0.0000
7 2 4 1.7061 0.0000
7 2 5 0.6758 0.0000
7 2 6 1.7655 0.0000
7 2 7 1.6678 0.0000
7 2 8 1.6440 0.0000
7 2 9 2.6708 0.0000
7 2 10 0.8875 0.0000
7 2 11 3.6750 0.0000
7 2 12 0.0497 0.0000
7 2 13 4.1734 0.0000
7 2 14 0.0168 0.0000
7 2 15 3.7245 0.0000
7 2 16 0.7916 0.0000
7 2 17 2.6156 0.0000
7 2 18 1.5312 0.0000
7 2 19 1.6671 0.0000
7 2 20 1.6441 0.0000
7 2 21 1.3607 0.0000
7 2 22 1.2948 0.0000
7 2 23 1.3879 0.0000
7 2 24 0.8615 0.0000
7 3 0 0.2877 0.0000
7 3 1 -0.6822 0.0000
7 3 2 0.6030 0.0000
7 3 3 -0.5682 0.0000
7 3 4 0.1585 0.0000
7 3 5 -0.4098 0.0000
7 3 6 -0.7128 0.0000
7 3 7 -0.0348 0.0000
7 3 8 -1.2612 0.0000
7 3 9 0.2197 0.0000
7 3 10 -1.1853 0.0000
7 3 11 0.0516 0.0000
7 3 12 -0.7774 0.0000
7 3 13 -0.3732 0.0000
7 3 14 -0.3586 0.0000
7 3 15 -0.8258 0.0000
7 3 16 -0.0295 0.0000
7 3 17 -1.4211 0.0000
7 3 18 0.1863 0.0000
7 3 19 -2.2181 0.0000
7 3 20 0.2727 0.0000
7 3 21 -2.7670 0.0000
7 3 22 0.2183 0.0000
7 3 23 -2.5180 0.0000
7 3 24 0.0251 0.0000
7 4 0 -0.0208 0.0000
7 4 1 -1.1553 0.0000
7 4 2 -2.4851 0.0000
7 4 3 -1.0142 0.0000
7 4 4 -4.2889 0.0000
7 4 5 -0.4252 0.0000
7 4 6 -4.7676 0.0000
7 4 7 0.6139 0.0000
7 4 8 -4.5880 0.0000
7 4 9 1.6221 0.0000
7 4 10 -4.5061 0.0000
7 4 11 1.9932 0.0000
7 4 12 -4.2162 0.0000
7 4 13 1.6916 0.0000
7 4 14 -2.9928 0.0000
7 4 15 1.3331 0.0000
7 4 16 -0.9971 0.0000
7 4 17 1.4961 0.0000
7 4 18 0.7257 0.0000
7 4 19 2.0892 0.0000
7 4 20 1.4061 0.0000
7 4 21 2.4306 0.0000
7 4 22 1.1838 0.0000
7 4 23 1.9638 0.0000
7 5 0 0.9937 0.0000
7 5 1 1.9716 0.0000
7 5 2 1.1147 0.0000
7 5 3 3.5209 0.0000
7 5 4 1.1557 0.0000
7 5 5 4.5598 0.0000
7 5 6 0.6551 0.0000
7 5 7 4.8550 0.0000
7 5 8 -0.2049 0.0000
7 5 9 4.4456 0.0000
7 5 10 -0.9289 0.0000
7 5 11 3.5435 0.0000
7 5 12 -1.3316 0.0000
7 5 13 2.3743 0.0000
7 5 14 -1.5209 0.0000
7 5 15 1.1477 0.0000
7 5 16 -1.6215 0.0000
7 5 17 0.0172 0.0000
7 5 18 -1.6136 0.0000
7 5 19 -0.9224 0.0000
7 5 20 -1.3451 0.0000
7 5 21 -1.5158 0.0000
7 5 22 -0.7846 0.0000
7 5 23 -1.5642 0.0000
7 6 0 0.4916 0.0000
7 6 1 0.5669 0.0000
7 6 2 -0.3476 0.0000
7 6 3 0.1732 0.0000
7 6 4 -1.2601 0.0000
7 6 5 -0.7367 0.0000
7 6 6 -1.8412 0.0000
7 6 7 -1.6934 0.0000
7 6 8 -2.0562 0.0000
7 6 9 -1.9906 0.0000
7 6 10 -2.0822 0.0000
7 6 11 -1.5833 0.0000
7 6 12 -1.8984 0.0000
7 6 13 -0.8639 0.0000
7 6 14 -1.3879 0.0000
7 6 15 -0.1269 0.0000
7 6 16 -0.7396 0.0000
7 6 17 0.4287 0.0000
7 6 18 -0.3366 0.0000
7 6 19 0.6371 0.0000
7 6 20 -0.2469 0.0000
7 6 21 0.5199 0.0000
7 6 22 -0.1937 0.0000
7 7 0 1.9358 0.0000
7 7 1 -1.5561 0.0000
7 7 2 2.0378 0.0000
7 7 3 0.2000 0.0000
7 7 4 2.3539 0.0000
7 7 5 1.7590 0.0000
7 7 6 2.4682 0.0000
7 7 7 3.0778 0.0000
7 7 8 2.2483 0.0000
7 7 9 3.8802 0.0000
7 7 10 1.8704 0.0000
7 7 11 3.7768 0.0000
7 7 12 1.4615 0.0000
7 7 13 2.7119 0.0000
7 7 14 0.9744 0.0000
7 7 15 1.2118 0.0000
7 7 16 0.3335 0.0000
7 7 17 -0.0092 0.0000
7 7 18 -0.3269 0.0000
7 7 19 -0.5774 0.0000
7 7 20 -0.6748 0.0000
7 7 21 -0.5246 0.0000
7 8 0 3.8330 0.0000
7 8 1 -3.0860 0.0000
7 8 2 3.0063 0.0000
7 8 3 -3.4658 0.0000
7 8 4 2.0490 0.0000
7 8 5 -3.6461 0.0000
7 8 6 1.0902 0.0000
7 8 7 -3.4970 0.0000
7 8 8 0.2741 0.0000
7 8 9 -2.9487 0.0000
7 8 10 -0.1390 0.0000
7 8 11 -2.3106 0.0000
7 8 12 -0.0463 0.0000
7 8 13 -1.7573 0.0000
7 8 14 0.3130 0.0000
7 8 15 -1.1305 0.0000
7 8 16 0.5136 0.0000
7 8 17 -0.4465 0.0000
7 8 18 0.3026 0.0000
7 8 19 -0.0053 0.0000
7 8 20 -0.1320 0.0000
7 8 21 0.0659 0.0000
7 9 0 -0.2498 0.0000
7 9 1 -2.1873 0.0000
7 9 2 -0.2859 0.0000
7 9 3 -0.0253 0.0000
7 9 4 -0.5661 0.0000
7 9 5 1.8304 0.0000
7 9 6 -1.1389 0.0000
7 9 7 2.8302 0.0000
7 9 8 -1.1475 0.0000
7 9 9 2.9285 0.0000
7 9 10 -0.0892 0.0000
7 9 11 2.3283 0.0000
7 9 12 1.3345 0.0000
7 9 13 1.3627 0.0000
7 9 14 2.0264 0.0000
7 9 15 0.4680 0.0000
7 9 16 1.6677 0.0000
7 9 17 -0.0726 0.0000
7 9 18 0.8447 0.0000
7 9 19 -0.2676 0.0000
7 10 0 0.7344 0.0000
7 10 1 1.3835 0.0000
7 10 2 0.0904 0.0000
7 10 3 0.1269 0.0000
7 10 4 -0.8611 0.0000
7 10 5 -0.7914 0.0000
7 10 6 -1.8076 0.0000
7 10 7 -0.6386 0.0000
7 10 8 -2.4586 0.0000
7 10 9 0.3045 0.0000
7 10 10 -2.8256 0.0000
7 10 11 1.0047 0.0000
7 10 12 -3.0174 0.0000
7 10 13 0.9541 0.0000
7 10 14 -2.8632 0.0000
7 10 15 0.5406 0.0000
7 10 16 -2.1674 0.0000
7 10 17 0.2275 0.0000
7 10 18 -1.2337 0.0000
7 11 0 -1.0522 0.0000
7 11 1 0.0840 0.0000
7 11 2 -0.3316 0.0000
7 11 3 0.0495 0.0000
7 11 4 0.3080 0.0000
7 11 5 0.7325 0.0000
7 11 6 0.0966 0.0000
7 11 7 1.8060 0.0000
7 11 8 -0.3658 0.0000
7 11 9 2.6809 0.0000
7 11 10 -0.1879 0.0000
7 11 11 2.8226 0.0000
7 11 12 0.5482 0.0000
7 11 13 2.1435 0.0000
7 11 14 1.0582 0.0000
7 11 15 1.1716 0.0000
7 11 16 0.8936 0.0000
7 11 17 0.5145 0.0000
7 12 0 1.2454 0.0000
7 12 1 1.4718 0.0000
7 12 2 0.4934 0.0000
7 12 3 1.1921 0.0000
7 12 4 -1.6605 0.0000
7 12 5 -0.0596 0.0000
7 12 6 -3.5541 0.0000
7 12 7 -1.2552 0.0000
7 12 8 -3.6338 0.0000
7 12 9 -1.5933 0.0000
7 12 10 -2.2511 0.0000
7 12 11 -1.4610 0.0000
7 12 12 -1.0429 0.0000
7 12 13 -1.4240 0.0000
7 12 14 -0.7352 0.0000
7 12 15 -1.3058 0.0000
7 13 0 -0.2157 0.0000
7 13 1 1.7809 0.0000
7 13 2 0.2570 0.0000
7 13 3 1.3887 0.0000
7 13 4 -0.2139 0.0000
7 13 5 1.3877 0.0000
7 13 6 -1.2391 0.0000
7 13 7 2.0682 0.0000
7 13 8 -1.6549 0.0000
7 13 9 2.8309 0.0000
7 13 10 -1.0410 0.0000
7 13 11 2.7387 0.0000
7 13 12 -0.1475 0.0000
7 14 0 0.9666 0.0000
7 14 1 0.5201 0.0000
7 14 2 0.9950 0.0000
7 14 3 0.1474 0.0000
7 14 4 -0.0027 0.0000
7 14 5 -0.5634 0.0000
7 14 6 -1.2845 0.0000
7 14 7 -0.9053 0.0000
7 14 8 -1.5776 0.0000
7 14 9 -0.4949 0.0000
7 15 0 -0.6187 0.0000
7 15 1 -0.8188 0.0000
7 15 2 -0.0699 0.0000
7 15 3 -0.3930 0.0000
8 0 0 0.6105 0.0000
8 0 2 0.6822 0.0000
8 0 4 0.6607 0.0000
8 0 6 0.2632 0.0000
8 0 8 -0.8689 0.0000
8 0 10 -2.4684 0.0000
8 0 12 -3.5905 0.0000
8 0 14 -3.5984 0.0000
8 0 16 -2.8074 0.0000
8 0 18 -1.9007 0.0000
8 0 20 -1.1418 0.0000
8 0 22 -0.4621 0.0000
8 1 0 2.0402 0.0000
8 1 1 0.8437 0.0000
8 1 2 2.8935 0.0000
8 1 3 0.5223 0.0000
8 1 4 3.3165 0.0000
8 1 5 1.5277 0.0000
8 1 6 3.3878 0.0000
8 1 7 3.0449 0.0000
8 1 8 3.2141 0.0000
8 1 9 3.2720 0.0000
8 1 10 2.7072 0.0000
8 1 11 1.9588 0.0000
8 1 12 1.9205 0.0000
8 1 13 0.5397 0.0000
8 1 14 1.2188 0.0000
8 1 15 -0.0385 0.0000
8 1 16 0.8958 0.0000
8 1 17 -0.2514 0.0000
8 1 18 0.8477 0.0000
8 1 19 -0.6707 0.0000
8 1 20 0.7758 0.0000
8 1 21 -0.9288 0.0000
8 1 22 0.5550 0.0000
8 1 23 -0.5071 0.0000
8 2 0 0.8933 0.0000
8 2 1 1.0852 0.0000
8 2 2 0.4290 0.0000
8 2 3 2.6046 0.0000
8 2 4 0.5105 0.0000
8 2 5 3.6218 0.0000
8 2 6 0.8893 0.0000
8 2 7 4.1091 0.0000
8 2 8 0.7310 0.0000
8 2 9 4.3597 0.0000
8 2 10 -0.0416 0.0000
8 2 11 4.4821 0.0000
8 2 12 -0.5494 0.0000
8 2 13 4.2012 0.0000
8 2 14 -0.2265 0.0000
8 2 15 3.2664 0.0000
8 2 16 0.4246 0.0000
8 2 17 1.9471 0.0000
8 2 18 0.6205 0.0000
8 2 19 0.9144 0.0000
8 2 20 0.2962 0.0000
8 2 21 0.5249 0.0000
8 2 22 -0.0429 0.0000
8 2 23 0.4346 0.0000
8 3 0 2.1823 0.0000
8 3 1 -0.9401 0.0000
8 3 2 1.9782 0.0000
8 3 3 0.0442 0.0000
8 3 4 0.6835 0.0000
8 3 5 1.0851 0.0000
8 3 6 -0.8159 0.0000
8 3 7 1.6385 0.0000
8 3 8 -1.3555 0.0000
8 3 9 1.2322 0.0000
8 3 10 -0.8469 0.0000
8 3 11 0.2827 0.0000
8 3 12 -0.0434 0.0000
8 3 13 -0.3082 0.0000
8 3 14 0.5358 0.0000
8 3 15 -0.3033 0.0000
8 3 16 0.8400 0.0000
8 3 17 -0.2581 0.0000
8 3 18 0.8879 0.0000
8 3 19 -0.5346 0.0000
8 3 20 0.6904 0.0000
8 3 21 -0.8133 0.0000
8 3 22 0.3822 0.0000
8 3 23 -0.6999 0.0000
8 4 0 -0.9723 0.0000
8 4 1 2.0957 0.0000
8 4 2 -2.1973 0.0000
8 4 3 2.5566 0.0000
8 4 4 -2.5267 0.0000
8 4 5 3.4420 0.0000
8 4 6 -1.8731 0.0000
8 4 7 4.2222 0.0000
8 4 8 -1.1963 0.0000
8 4 9 4.2582 0.0000
8 4 10 -0.9428 0.0000
8 4 11 3.4562 0.0000
8 4 12 -0.4601 0.0000
8 4 13 2.4659 0.0000
8 4 14 0.7350 0.0000
8 4 15 2.0642 0.0000
8 4 16 1.9641 0.0000
8 4 17 2.4063 0.0000
8 4 18 2.2083 0.0000
8 4 19 2.9354 0.0000
8 4 20 1.4103 0.0000
8 4 21 2.8880 0.0000
8 4 22 0.4020 0.0000
8 5 0 3.2630 0.0000
8 5 1 2.3779 0.0000
8 5 2 2.5972 0.0000
8 5 3 3.5049 0.0000
8 5 4 1.7628 0.0000
8 5 5 4.1698 0.0000
8 5 6 0.7360 0.0000
8 5 7 4.1497 0.0000
8 5 8 -0.1542 0.0000
8 5 9 3.5373 0.0000
8 5 10 -0.6568 0.0000
8 5 11 2.7238 0.0000
8 5 12 -0.7696 0.0000
8 5 13 1.9832 0.0000
8 5 14 -0.5670 0.0000
8 5 15 1.2785 0.0000
8 5 16 -0.2373 0.0000
8 5 17 0.4734 0.0000
8 5 18 -0.0464 0.0000
8 5 19 -0.3656 0.0000
8 5 20 -0.0521 0.0000
8 5 21 -0.9226 0.0000
8 5 22 -0.0904 0.0000
8 6 0 -0.2038 0.0000
8 6 1 -0.1786 0.0000
8 6 2 -0.4644 0.0000
8 6 3 -0.6052 0.0000
8 6 4 -0.5997 0.0000
8 6 5 -1.4351 0.0000
8 6 6 -0.6441 0.0000
8 6 7 -2.0482 0.0000
8 6 8 -0.8485 0.0000
8 6 9 -1.8773 0.0000
8 6 10 -1.1381 0.0000
8 6 11 -1.1021 0.0000
8 6 12 -1.0375 0.0000
8 6 13 -0.2235 0.0000
8 6 14 -0.3765 0.0000
8 6 15 0.4548 0.0000
8 6 16 0.3331 0.0000
8 6 17 0.7865 0.0000
8 6 18 0.5372 0.0000
8 6 19 0.7229 0.0000
8 6 20 0.3318 0.0000
8 6 21 0.3997 0.0000
8 7 0 1.9640 0.0000
8 7 1 -0.3422 0.0000
8 7 2 1.6719 0.0000
8 7 3 0.8431 0.0000
8 7 4 1.8192 0.0000
8 7 5 1.9964 0.0000
8 7 6 2.1285 0.0000
8 7 7 3.0024 0.0000
8 7 8 2.2514 0.0000
8 7 9 3.4883 0.0000
8 7 10 2.0080 0.0000
8 7 11 3.1409 0.0000
8 7 12 1.4189 0.0000
8 7 13 2.0547 0.0000
8 7 14 0.6530 0.0000
8 7 15 0.7218 0.0000
8 7 16 -0.0943 0.0000
8 7 17 -0.3587 0.0000
8 7 18 -0.6161 0.0000
8 7 19 -0.9180 0.0000
8 7 20 -0.7263 0.0000
8 8 0 1.6987 0.0000
8 8 1 -0.7611 0.0000
8 8 2 0.8835 0.0000
8 8 3 -0.3164 0.0000
8 8 4 0.1021 0.0000
8 8 5 -0.1816 0.0000
8 8 6 -0.6750 0.0000
8 8 7 -0.3037 0.0000
8 8 8 -1.2304 0.0000
8 8 9 -0.4403 0.0000
8 8 10 -1.0962 0.0000
8 8 11 -0.4805 0.0000
8 8 12 -0.1936 0.0000
8 8 13 -0.2972 0.0000
8 8 14 0.8547 0.0000
8 8 15 0.1534 0.0000
8 8 16 1.2358 0.0000
8 8 17 0.5838 0.0000
8 8 18 0.7260 0.0000
8 8 19 0.6729 0.0000
8 9 0 -1.7868 0.0000
8 9 1 -0.7365 0.0000
8 9 2 -1.1762 0.0000
8 9 3 0.7384 0.0000
8 9 4 -1.0956 0.0000
8 9 5 2.0856 0.0000
8 9 6 -1.4060 0.0000
8 9 7 2.9580 0.0000
8 9 8 -1.1784 0.0000
8 9 9 3.0373 0.0000
8 9 10 -0.1235 0.0000
8 9 11 2.2806 0.0000
8 9 12 0.9241 0.0000
8 9 13 1.1363 0.0000
8 9 14 1.1151 0.0000
8 9 15 0.2827 0.0000
8 9 16 0.5476 0.0000
8 9 17 0.0094 0.0000
8 9 18 -0.0387 0.0000
8 10 0 -0.6787 0.0000
8 10 1 2.7674 0.0000
8 10 2 -1.8119 0.0000
8 10 3 1.3805 0.0000
8 10 4 -2.8820 0.0000
8 10 5 0.3836 0.0000
8 10 6 -3.2050 0.0000
8 10 7 0.1624 0.0000
8 10 8 -2.7551 0.0000
8 10 9 0.4394 0.0000
8 10 10 -2.0958 0.0000
8 10 11 0.6881 0.0000
8 10 12 -1.6776 0.0000
8 10 13 0.7129 0.0000
8 10 14 -1.3725 0.0000
8 10 15 0.5847 0.0000
8 10 16 -0.9011 0.0000
8 11 0 -2.6338 0.0000
8 11 1 0.7323 0.0000
8 11 2 -0.4974 0.0000
8 11 3 0.5092 0.0000
8 11 4 1.1359 0.0000
8 11 5 0.3794 0.0000
8 11 6 1.3441 0.0000
8 11 7 0.4137 0.0000
8 11 8 0.8497 0.0000
8 11 9 0.6087 0.0000
8 11 10 0.6805 0.0000
8 11 11 0.7321 0.0000
8 11 12 0.8802 0.0000
8 11 13 0.5478 0.0000
8 11 14 0.8945 0.0000
8 11 15 0.1904 0.0000
8 12 0 2.1386 0.0000
8 12 1 1.0534 0.0000
8 12 2 1.3248 0.0000
8 12 3 0.7799 0.0000
8 12 4 -0.3896 0.0000
8 12 5 -0.2295 0.0000
8 12 6 -1.3704 0.0000
8 12 7 -1.1510 0.0000
8 12 8 -0.8073 0.0000
8 12 9 -1.3977 0.0000
8 12 10 0.3554 0.0000
8 12 11 -1.1897 0.0000
8 12 12 0.7203 0.0000
8 13 0 1.7250 0.0000
8 13 1 1.5474 0.0000
8 13 2 2.5231 0.0000
8 13 3 1.0829 0.0000
8 13 4 1.8782 0.0000
8 13 5 0.5921 0.0000
8 13 6 0.3726 0.0000
8 13 7 0.4891 0.0000
8 13 8 -0.6622 0.0000
8 13 9 0.7319 0.0000
8 13 10 -0.6400 0.0000
8 14 0 0.5021 0.0000
8 14 1 0.5165 0.0000
8 14 2 1.0863 0.0000
8 14 3 -0.1147 0.0000
8 14 4 0.6312 0.0000
8 14 5 -1.1162 0.0000
9 0 0 -0.2424 0.0000
9 0 2 -1.1854 0.0000
9 0 4 -1.8134 0.0000
9 0 6 -2.2509 0.0000
9 0 8 -2.8780 0.0000
9 0 12 -3.5137 0.0000
9 0 14 -2.8832 0.0000
9 0 16 -2.0829 0.0000
9 0 18 -1.3678 0.0000
9 0 20 -0.6541 0.0000
9 0 22 -0.0293 0.0000
9 1 0 2.5215 0.0000
9 1 1 0.1070 0.0000
9 1 2 2.9998 0.0000
9 1 3 -0.2201 0.0000
9 1 4 3.0684 0.0000
9 1 5 1.1015 0.0000
9 1 6 3.0635 0.0000
9 1 7 2.5763 0.0000
9 1 8 3.1321 0.0000
9 1 9 2.2723 0.0000
9 1 10 2.9283 0.0000
9 1 11 0.5718 0.0000
9 1 12 2.1891 0.0000
9 1 13 -0.7114 0.0000
9 1 14 1.1878 0.0000
9 1 15 -0.9652 0.0000
9 1 16 0.3946 0.0000
9 1 17 -1.0218 0.0000
9 1 18 -0.0225 0.0000
9 1 19 -1.3259 0.0000
9 1 20 -0.1736 0.0000
9 1 21 -1.3181 0.0000
9 2 0 -1.0784 0.0000
9 2 1 2.0950 0.0000
9 2 2 -1.8369 0.0000
9 2 3 3.4498 0.0000
9 2 4 -1.9779 0.0000
9 2 5 4.0473 0.0000
9 2 6 -1.5445 0.0000
9 2 7 3.8097 0.0000
9 2 8 -1.0629 0.0000
9 2 9 3.1399 0.0000
9 2 10 -0.5152 0.0000
9 2 11 2.3741 0.0000
9 2 12 0.4266 0.0000
9 2 13 1.5498 0.0000
9 2 14 1.4187 0.0000
9 2 15 0.6480 0.0000
9 2 16 1.6306 0.0000
9 2 17 -0.1058 0.0000
9 2 18 0.8974 0.0000
9 2 19 -0.3737 0.0000
9 2 20 -0.0133 0.0000
9 2 21 -0.1957 0.0000
9 3 0 1.4268 0.0000
9 3 1 -1.4767 0.0000
9 3 2 0.7585 0.0000
9 3 3 -0.0328 0.0000
9 3 4 -0.6684 0.0000
9 3 5 1.3956 0.0000
9 3 6 -1.6871 0.0000
9 3 7 1.9153 0.0000
9 3 8 -1.4597 0.0000
9 3 9 1.1485 0.0000
9 3 10 -0.5944 0.0000
9 3 11 -0.0040 0.0000
9 3 12 -0.0834 0.0000
9 3 13 -0.4746 0.0000
9 3 14 -0.0212 0.0000
9 3 15 -0.3147 0.0000
9 3 16 0.0438 0.0000
9 3 17 -0.2210 0.0000
9 3 18 0.2243 0.0000
9 3 19 -0.3526 0.0000
9 3 20 0.3223 0.0000
9 3 21 -0.3334 0.0000
9 4 0 -0.8168 0.0000
9 4 1 4.0361 0.0000
9 4 2 -1.2286 0.0000
9 4 3 4.6562 0.0000
9 4 4 -0.8686 0.0000
9 4 5 5.1642 0.0000
9 4 6 0.1459 0.0000
9 4 7 5.0893 0.0000
9 4 8 0.9498 0.0000
9 4 9 4.3226 0.0000
9 4 10 1.3628 0.0000
9 4 11 3.1886 0.0000
9 4 12 1.9796 0.0000
9 4 13 2.2204 0.0000
9 4 14 2.8605 0.0000
9 4 15 1.7527 0.0000
9 4 16 3.1570 0.0000
9 4 17 1.7053 0.0000
9 4 18 2.3144 0.0000
9 4 19 1.7164 0.0000
9 4 20 0.9157 0.0000
9 4 21 1.4022 0.0000
9 5 0 2.4824 0.0000
9 5 1 3.3889 0.0000
9 5 2 1.8463 0.0000
9 5 3 4.2940 0.0000
9 5 4 1.3157 0.0000
9 5 5 4.4215 0.0000
9 5 6 0.7832 0.0000
9 5 7 3.6181 0.0000
9 5 8 0.1885 0.0000
9 5 9 2.3426 0.0000
9 5 10 -0.4873 0.0000
9 5 11 1.3811 0.0000
9 5 12 -0.9399 0.0000
9 5 13 1.0561 0.0000
9 5 14 -0.7511 0.0000
9 5 15 1.0233 0.0000
9 5 16 -0.0757 0.0000
9 5 17 0.8268 0.0000
9 5 18 0.4284 0.0000
9 5 19 0.4107 0.0000
9 5 20 0.4172 0.0000
9 6 0 -0.7437 0.0000
9 6 1 -0.5477 0.0000
9 6 2 -0.8434 0.0000
9 6 3 -0.9505 0.0000
9 6 4 -0.5956 0.0000
9 6 5 -1.5547 0.0000
9 6 6 -0.1907 0.0000
9 6 7 -1.6201 0.0000
9 6 8 0.0223 0.0000
9 6 9 -0.8250 0.0000
9 6 10 0.1610 0.0000
9 6 11 0.2541 0.0000
9 6 12 0.5836 0.0000
9 6 13 0.8984 0.0000
9 6 14 1.1391 0.0000
9 6 15 0.9021 0.0000
9 6 16 1.2425 0.0000
9 6 17 0.4688 0.0000
9 6 18 0.7297 0.0000
9 6 19 -0.0709 0.0000
9 7 0 1.6074 0.0000
9 7 1 2.4124 0.0000
9 7 2 1.5118 0.0000
9 7 3 2.4035 0.0000
9 7 4 1.8276 0.0000
9 7 5 2.4143 0.0000
9 7 6 2.1580 0.0000
9 7 7 2.3397 0.0000
9 7 8 2.1547 0.0000
9 7 9 1.9059 0.0000
9 7 10 1.8138 0.0000
9 7 11 1.1083 0.0000
9 7 12 1.4067 0.0000
9 7 13 0.2836 0.0000
9 7 14 1.1123 0.0000
9 7 15 -0.2498 0.0000
9 7 16 0.8027 0.0000
9 7 17 -0.5032 0.0000
9 7 18 0.3564 0.0000
9 8 0 -0.6730 0.0000
9 8 1 0.8354 0.0000
9 8 2 -1.1964 0.0000
9 8 3 1.3084 0.0000
9 8 4 -1.4962 0.0000
9 8 5 1.1142 0.0000
9 8 6 -1.7650 0.0000
9 8 7 0.4624 0.0000
9 8 8 -1.7251 0.0000
9 8 9 -0.1376 0.0000
9 8 10 -0.9005 0.0000
9 8 11 -0.3509 0.0000
9 8 12 0.5023 0.0000
9 8 13 -0.1478 0.0000
9 8 14 1.5445 0.0000
9 8 15 0.1701 0.0000
9 8 16 1.5073 0.0000
9 8 17 0.2171 0.0000
9 9 0 -0.5612 0.0000
9 9 1 2.0246 0.0000
9 9 2 0.0465 0.0000
9 9 3 1.8378 0.0000
9 9 4 0.0988 0.0000
9 9 5 1.5299 0.0000
9 9 6 -0.0082 0.0000
9 9 7 1.3929 0.0000
9 9 8 0.4286 0.0000
9 9 9 1.2652 0.0000
9 9 10 1.2753 0.0000
9 9 11 0.9544 0.0000
9 9 12 1.6926 0.0000
9 9 13 0.5870 0.0000
9 9 14 1.2633 0.0000
9 9 15 0.3927 0.0000
9 9 16 0.4339 0.0000
9 10 0 -0.6657 0.0000
9 10 1 0.2977 0.0000
9 10 2 -1.6233 0.0000
9 10 3 -0.4388 0.0000
9 10 4 -2.1813 0.0000
9 10 5 -0.6950 0.0000
9 10 6 -1.9049 0.0000
9 10 7 -0.7547 0.0000
9 10 8 -1.1661 0.0000
9 10 9 -0.7405 0.0000
9 10 10 -0.6431 0.0000
9 10 11 -0.4889 0.0000
9 10 12 -0.5752 0.0000
9 10 13 0.0288 0.0000
9 10 14 -0.6067 0.0000
9 11 0 -1.3949 0.0000
9 11 1 -0.0054 0.0000
9 11 2 0.1012 0.0000
9 11 3 -0.7582 0.0000
9 11 4 1.3906 0.0000
9 11 5 -1.3491 0.0000
9 11 6 1.9474 0.0000
9 11 7 -1.4742 0.0000
9 11 8 2.0161 0.0000
9 11 9 -1.0339 0.0000
9 11 10 1.8544 0.0000
9 11 11 -0.4088 0.0000
9 11 12 1.3705 0.0000
9 12 0 3.2571 0.0000
9 12 1 0.5438 0.0000
9 12 2 2.2450 0.0000
9 12 3 -0.3090 0.0000
9 12 4 0.7883 0.0000
9 12 5 -1.1254 0.0000
9 12 6 0.1796 0.0000
9 12 7 -1.3496 0.0000
9 12 8 0.6032 0.0000
9 12 9 -0.9289 0.0000
9 12 10 1.0719 0.0000
9 13 0 1.8272 0.0000
9 13 1 0.1324 0.0000
9 13 2 1.9950 0.0000
9 13 3 0.5266 0.0000
9 13 4 1.3743 0.0000
9 13 5 0.4425 0.0000
9 13 6 0.4169 0.0000
10 0 0 -1.0581 0.0000
10 0 2 -2.7728 0.0000
10 0 4 -3.6558 0.0000
10 0 6 -3.4973 0.0000
10 0 8 -2.9926 0.0000
10 0 10 -2.4139 0.0000
10 0 12 -1.5988 0.0000
10 0 14 -0.7934 0.0000
10 0 16 -0.4281 0.0000
10 0 18 -0.3756 0.0000
10 0 20 -0.2337 0.0000
10 1 0 3.0448 0.0000
10 1 1 0.2301 0.0000
10 1 2 2.3400 0.0000
10 1 3 -0.1225 0.0000
10 1 4 1.6091 0.0000
10 1 5 0.8552 0.0000
10 1 6 1.5415 0.0000
10 1 7 1.3991 0.0000
10 1 8 2.1097 0.0000
10 1 9 0.2033 0.0000
10 1 10 2.5415 0.0000
10 1 11 -1.4474 0.0000
10 1 12 2.2535 0.0000
10 1 13 -1.7832 0.0000
10 1 14 1.4361 0.0000
10 1 15 -1.0613 0.0000
10 1 16 0.6370 0.0000
10 1 17 -0.6565 0.0000
10 1 18 0.1412 0.0000
10 1 19 -0.8560 0.0000
10 1 20 -0.0791 0.0000
10 2 0 -2.4668 0.0000
10 2 1 2.5014 0.0000
10 2 2 -3.5371 0.0000
10 2 3 3.2168 0.0000
10 2 4 -3.9871 0.0000
10 2 5 2.9801 0.0000
10 2 6 -3.5199 0.0000
10 2 7 1.9622 0.0000
10 2 8 -2.5136 0.0000
10 2 9 0.7491 0.0000
10 2 10 -1.1001 0.0000
10 2 11 -0.2803 0.0000
10 2 12 0.6097 0.0000
10 2 13 -1.0614 0.0000
10 2 14 1.8668 0.0000
10 2 15 -1.5716 0.0000
10 2 16 1.8952 0.0000
10 2 17 -1.6391 0.0000
10 2 18 0.9575 0.0000
10 2 19 -1.1423 0.0000
10 3 0 -0.5262 0.0000
10 3 1 -0.7882 0.0000
10 3 2 -1.9816 0.0000
10 3 3 0.2319 0.0000
10 3 4 -3.2900 0.0000
10 3 5 1.3898 0.0000
10 3 6 -3.2907 0.0000
10 3 7 1.8353 0.0000
10 3 8 -2.0168 0.0000
10 3 9 1.2430 0.0000
10 3 10 -0.8242 0.0000
10 3 11 0.4456 0.0000
10 3 12 -0.5980 0.0000
10 3 13 0.1332 0.0000
10 3 14 -0.8476 0.0000
10 3 15 0.0022 0.0000
10 3 16 -0.7829 0.0000
10 3 17 -0.3257 0.0000
10 3 18 -0.3533 0.0000
10 3 19 -0.5397 0.0000
10 4 0 -0.6766 0.0000
10 4 1 4.0929 0.0000
10 4 2 -0.6703 0.0000
10 4 3 4.1435 0.0000
10 4 4 -0.1353 0.0000
10 4 5 3.4128 0.0000
10 4 6 0.7264 0.0000
10 4 7 2.3706 0.0000
10 4 8 1.2580 0.0000
10 4 9 1.6223 0.0000
10 4 10 1.4736 0.0000
10 4 11 1.2726 0.0000
10 4 12 1.8546 0.0000
10 4 13 1.0305 0.0000
10 4 14 2.2837 0.0000
10 4 15 0.6751 0.0000
10 4 16 2.1139 0.0000
10 4 17 0.2871 0.0000
10 4 18 1.2369 0.0000
10 4 19 0.0685 0.0000
10 5 0 -1.5652 0.0000
10 5 1 3.0787 0.0000
10 5 2 -1.9227 0.0000
10 5 3 3.8761 0.0000
10 5 4 -1.6175 0.0000
10 5 5 3.7003 0.0000
10 5 6 -0.9456 0.0000
10 5 7 2.4377 0.0000
10 5 8 -0.5062 0.0000
10 5 9 0.7739 0.0000
10 5 10 -0.6532 0.0000
10 5 11 -0.3144 0.0000
10 5 12 -0.9319 0.0000
10 5 13 -0.4824 0.0000
10 5 14 -0.7022 0.0000
10 5 15 -0.1284 0.0000
10 5 16 -0.1183 0.0000
10 5 17 0.2343 0.0000
10 5 18 0.1847 0.0000
10 6 0 -0.7025 0.0000
10 6 1 -0.8167 0.0000
10 6 2 -0.3658 0.0000
10 6 3 -1.1625 0.0000
10 6 4 0.3397 0.0000
10 6 5 -1.6018 0.0000
10 6 6 1.0940 0.0000
10 6 7 -1.3195 0.0000
10 6 8 1.5668 0.0000
10 6 9 -0.2936 0.0000
10 6 10 1.8499 0.0000
10 6 11 0.6006 0.0000
10 6 12 2.0593 0.0000
10 6 13 0.7169 0.0000
10 6 14 1.9224 0.0000
10 6 15 0.2210 0.0000
10 6 16 1.2317 0.0000
10 6 17 -0.3436 0.0000
10 7 0 0.1125 0.0000
10 7 1 1.5925 0.0000
10 7 2 0.7683 0.0000
10 7 3 1.5230 0.0000
10 7 4 1.6706 0.0000
10 7 5 1.5404 0.0000
10 7 6 2.1575 0.0000
10 7 7 1.1937 0.0000
10 7 8 2.0031 0.0000
10 7 9 0.2772 0.0000
10 7 10 1.5773 0.0000
10 7 11 -0.7629 0.0000
10 7 12 1.4319 0.0000
10 7 13 -1.2472 0.0000
10 7 14 1.6134 0.0000
10 7 15 -0.9977 0.0000
10 7 16 1.5981 0.0000
10 8 0 -1.3974 0.0000
10 8 1 -0.0756 0.0000
10 8 2 -1.3594 0.0000
10 8 3 -0.3416 0.0000
10 8 4 -1.1755 0.0000
10 8 5 -1.0849 0.0000
10 8 6 -1.0728 0.0000
10 8 7 -1.7685 0.0000
10 8 8 -0.6987 0.0000
10 8 9 -1.8262 0.0000
10 8 10 0.2603 0.0000
10 8 11 -1.1851 0.0000
10 8 12 1.3068 0.0000
10 8 13 -0.2931 0.0000
[truncated: 325,799 more chars]
